# Supplementary material for: Quantitative Phosphoproteomics of cipk3/9/23/26 Mutant and Wild Type in Arabidopsis thaliana
Source: Genes (Basel). 2021 Nov 4;12(11):1759. doi: 10.3390/genes12111759 (PMC8623713; doi:10.3390/genes12111759)
Supplement: Supplementary file 1 [file genes-12-01759-s001.zip › Supplementary material/Supplementary Table S2.xlsx]

## Sheet: Diff distribution
Supplementary Table S2 The detail information on the number of screened differentially modified proteins and modified sites
Protein accession	Position	cipk3/9/23/26/Control Ratio	Regulated Type	cipk3/9/23/26/Control P value	Amino acid	Protein description	Gene name	Localization probability	PEP	Score	Modified sequence	Charge	Mass error [ppm]	MS/MS Count	cipk3/9/23/26_1	cipk3/9/23/26_2	cipk3/9/23/26_3	Control_1	Control_2	Control_3	Subcellular localization	Biological Process	Cellular Component	Molecular Function	KEGG KO No.	KEGG Gene	KEGG pathway	IPR ID	Domain description
Q9ASR1	563	1.308	Up	0.0171198	S	Elongation factor 2 OS=Arabidopsis thaliana OX=3702 GN=LOS1 PE=1 SV=1	LOS1	0.999999	0.00134538	90.142	SDPVVS(1)FR	2	-0.68857	1	0.917728	0.749008	0.911249	1.08687	1.12263	1.16174	cytoplasm	GO:0006518 peptide metabolic process; GO:0009628 response to abiotic stimulus; GO:0044267 cellular protein metabolic process; GO:0009058 biosynthetic process; GO:0050896 response to stimulus; GO:1901566 organonitrogen compound biosynthetic process; GO:0044237 cellular metabolic process; GO:0071704 organic substance metabolic process; GO:0008152 metabolic process; GO:0009266 response to temperatur…	GO:0016020 membrane; GO:0031090 organelle membrane; GO:0030054 cell junction; GO:0071944 cell periphery; GO:0005737 cytoplasm; GO:0044424 intracellular part; GO:0005911 cell-cell junction; GO:0005623 cell; GO:0055044 symplast; GO:0044422 organelle part; GO:0043228 non-membrane-bounded organelle; GO:0031974 membrane-enclosed lumen; GO:0009506 plasmodesma; GO:0070013 intracellular organelle lumen; …	GO:1901265 nucleoside phosphate binding; GO:0003746 translation elongation factor activity; GO:0016817 hydrolase activity, acting on acid anhydrides; GO:0016787 hydrolase activity; GO:0005507 copper ion binding; GO:1901363 heterocyclic compound binding; GO:0097159 organic cyclic compound binding; GO:0003729 mRNA binding; GO:0016462 pyrophosphatase activity; GO:0032553 ribonucleotide binding; GO:0…	K03234	EEF2; elongation factor 2		IPR027417; IPR000795; IPR005517; IPR005225; IPR004161; IPR000640; IPR020568; IPR009022; IPR014721; IPR009000;	P-loop containing nucleoside triphosphate hydrolase; Transcription factor, GTP-binding domain; Translation elongation factor EFG/EF2, domain IV; Small GTP-binding protein domain; Translation elongation factor EFTu-like, domain 2; Translation elongation factor EFG, V domain; Ribosomal protein S5 domain 2-type fold; Elongation factor G, III-V domain; Ribosomal protein S5 domain 2-type fold, subgrou…
O80929	102	1.247	Up	0.024381	S	60S ribosomal protein L36-1 OS=Arabidopsis thaliana OX=3702 GN=RPL36A PE=3 SV=1	RPL36A	1	0.00145296	71.031	S(1)LGGAAAAEK	2	0.38212	2	0.797217	0.941509	0.893725	1.08893	1.17038	1.02218	chloroplast	GO:0006518 peptide metabolic process; GO:0043043 peptide biosynthetic process; GO:0044267 cellular protein metabolic process; GO:0006807 nitrogen compound metabolic process; GO:0009058 biosynthetic process; GO:0043603 cellular amide metabolic process; GO:0044238 primary metabolic process; GO:1901566 organonitrogen compound biosynthetic process; GO:1901576 organic substance biosynthetic process; G…	GO:0005840 ribosome; GO:0043229 intracellular organelle; GO:0043232 intracellular non-membrane-bounded organelle; GO:0022625 cytosolic large ribosomal subunit; GO:0044446 intracellular organelle part; GO:0005737 cytoplasm; GO:0032991 macromolecular complex; GO:0044424 intracellular part; GO:0005829 cytosol; GO:0005623 cell; GO:0044422 organelle part; GO:0043228 non-membrane-bounded organelle; GO:…	GO:0003735 structural constituent of ribosome; GO:0005198 structural molecule activity;	K02920	RP-L36e, RPL36; large subunit ribosomal protein L36e	ath03010 Ribosome - Arabidopsis thaliana (thale cress);
F4JAE0	445	1.214	Up	0.035497	S	Transducin/WD40 repeat-like superfamily protein OS=Arabidopsis thaliana OX=3702 GN=At3g53390 PE=4 SV=1	At3g53390	0.862748	4.74361e-18	106.76	RAPGGS(0.863)PT(0.124)Y(0.002)S(0.156)T(0.141)GS(0.181)S(0.532)AHWDNVIPMGTLQPAPCK	4	-0.60599	2	0.835603	0.932255	0.916499	0.978766	1.15606	1.12437	nucleus	GO:0070646 protein modification by small protein removal; GO:0044267 cellular protein metabolic process; GO:0070647 protein modification by small protein conjugation or removal; GO:0016579 protein deubiquitination; GO:0044238 primary metabolic process; GO:0044237 cellular metabolic process; GO:0071704 organic substance metabolic process; GO:0008152 metabolic process; GO:0044260 cellular macromole…		GO:0005515 protein binding; GO:0005488 binding;				IPR017986; IPR015943;	WD40-repeat-containing domain; WD40/YVTN repeat-like-containing domain;
F4IUG7	181	0.699	Down	0.00180483	S	Thioredoxin superfamily protein OS=Arabidopsis thaliana OX=3702 GN=At2g20270 PE=1 SV=1	At2g20270	0.803439	1.93478e-05	89.484	HIGGCS(0.803)DT(0.197)LQLHNK	3	-1.4598	1	1.15376	1.15132	1.27579	0.782609	0.882353	0.839303	chloroplast	GO:0050794 regulation of cellular process; GO:0042592 homeostatic process; GO:0065008 regulation of biological quality; GO:0008152 metabolic process; GO:0050789 regulation of biological process; GO:0055114 oxidation-reduction process; GO:0044710 single-organism metabolic process; GO:0045454 cell redox homeostasis; GO:0044763 single-organism cellular process; GO:0019725 cellular homeostasis; GO:00…	GO:0005623 cell;	GO:0009055 electron carrier activity; GO:0015035 protein disulfide oxidoreductase activity; GO:0016667 oxidoreductase activity, acting on a sulfur group of donors; GO:0015036 disulfide oxidoreductase activity; GO:0003824 catalytic activity; GO:0016491 oxidoreductase activity;				IPR002109; IPR012336;	Glutaredoxin; Thioredoxin-like fold;
Q8W4J2	527	1.374	Up	0.0163633	S	Mitogen-activated protein kinase 16 OS=Arabidopsis thaliana OX=3702 GN=MPK16 PE=2 SV=2	MPK16	0.762667	0.000269465	54.167	T(0.237)QPCKS(0.763)NRGDEDCATAAEGPSR	4	0.70245	2	0.894942	0.815763	0.797195	0.99311	1.21528	1.23761	cytoplasm	GO:0050794 regulation of cellular process; GO:0044700 single organism signaling; GO:0016310 phosphorylation; GO:0060255 regulation of macromolecule metabolic process; GO:0044267 cellular protein metabolic process; GO:0044699 single-organism process; GO:0050896 response to stimulus; GO:0044237 cellular metabolic process; GO:0006796 phosphate-containing compound metabolic process; GO:0071704 organi…	GO:0016020 membrane; GO:0043229 intracellular organelle; GO:0071944 cell periphery; GO:0005737 cytoplasm; GO:0044424 intracellular part; GO:0005623 cell; GO:0005886 plasma membrane; GO:0043231 intracellular membrane-bounded organelle; GO:0043226 organelle; GO:0005634 nucleus; GO:0005622 intracellular; GO:0044464 cell part; GO:0005773 vacuole; GO:0043227 membrane-bounded organelle; GO:0044444 cyto…	GO:0005524 ATP binding; GO:1901265 nucleoside phosphate binding; GO:0016773 phosphotransferase activity, alcohol group as acceptor; GO:0001882 nucleoside binding; GO:0043167 ion binding; GO:0004672 protein kinase activity; GO:0000166 nucleotide binding; GO:0004702 signal transducer, downstream of receptor, with serine/threonine kinase activity; GO:0004871 signal transducer activity; GO:0004707 MA…				IPR000719; IPR011009;	Protein kinase domain; Protein kinase-like domain;
F4IS06	38	1.674	Up	0.0198445	S	Vacuolar cation/proton exchanger OS=Arabidopsis thaliana OX=3702 GN=CAX1 PE=1 SV=1	CAX1	0.993044	1.73041e-06	123.1	TAHNMS(0.993)S(0.119)S(0.539)S(0.348)LRK	3	-0.51695	21	0.724416	0.726297	0.840888	1.46611	1.38526	0.98426	vacuolar membrane	GO:0070588 calcium ion transmembrane transport; GO:0072511 divalent inorganic cation transport; GO:0098655 cation transmembrane transport; GO:0034220 ion transmembrane transport; GO:0098660 inorganic ion transmembrane transport; GO:0030001 metal ion transport; GO:0051234 establishment of localization; GO:0006810 transport; GO:0055085 transmembrane transport; GO:0006812 cation transport; GO:000681…	GO:0031224 intrinsic component of membrane; GO:0016020 membrane; GO:0016021 integral component of membrane; GO:0044425 membrane part;	GO:0015298 solute:cation antiporter activity; GO:0022804 active transmembrane transporter activity; GO:0015291 secondary active transmembrane transporter activity; GO:0015075 ion transmembrane transporter activity; GO:0015299 solute:proton antiporter activity; GO:0022892 substrate-specific transporter activity; GO:0015077 monovalent inorganic cation transmembrane transporter activity; GO:0015078 …	K07300	chaA, CAX; Ca2+:H+ antiporter		IPR004837;	Sodium/calcium exchanger membrane region;
Q9M214	272	1.728	Up	0.0030776	S	At3g60450 OS=Arabidopsis thaliana OX=3702 GN=T8B10_110 PE=2 SV=1	T8B10_110	0.993502	1.24366e-19	145.48	FSHDPVSYEPVIS(0.006)HS(0.994)PV	3	1.3803	1	0.742401	0.745735	0.828663	1.13892	1.45494	1.40969	cytoplasm		GO:0044464 cell part; GO:0005622 intracellular; GO:0005737 cytoplasm; GO:0044424 intracellular part; GO:0005829 cytosol; GO:0005623 cell; GO:0044444 cytoplasmic part;
Q9M214	60	1.335	Up	0.0032429	S	At3g60450 OS=Arabidopsis thaliana OX=3702 GN=T8B10_110 PE=2 SV=1	T8B10_110	1	4.72033e-05	103.77	IRS(1)QIGFPIHR	3	1.0499	1	0.838906	0.893582	0.921537	1.1527	1.26609	1.12304	cytoplasm		GO:0044464 cell part; GO:0005622 intracellular; GO:0005737 cytoplasm; GO:0044424 intracellular part; GO:0005829 cytosol; GO:0005623 cell; GO:0044444 cytoplasmic part;
Q9LME7	101	0.465	Down	0.0043023	T	RNA-binding (RRM/RBD/RNP motifs) family protein OS=Arabidopsis thaliana OX=3702 GN=At1g22330 PE=4 SV=1	At1g22330	0.834645	0.0300707	46.335	PRPS(0.165)T(0.835)PR	3	0.22255	1	1.56871	1.34213	1.40383	0.835629	0.626087	0.54659	nucleus			GO:0097159 organic cyclic compound binding; GO:1901363 heterocyclic compound binding; GO:1901265 nucleoside phosphate binding; GO:0005488 binding; GO:0003676 nucleic acid binding; GO:0000166 nucleotide binding; GO:0036094 small molecule binding;				IPR000504; IPR012677;	RNA recognition motif domain; Nucleotide-binding alpha-beta plait domain;
Q9M2S7	127	0.741	Down	0.024775	S	Peptidyl-prolyl cis-trans isomerase FKBP20-1 OS=Arabidopsis thaliana OX=3702 GN=FKBP20-1 PE=1 SV=1	FKBP20-1	0.992974	0.0164409	46.892	KGAS(0.993)VGS(0.006)VS(0.001)EER	2	-0.70993	1	1.16594	1.29162	1.06967	0.980488	0.780019	0.852093	nucleus	GO:0061077 chaperone-mediated protein folding; GO:0044267 cellular protein metabolic process; GO:0044238 primary metabolic process; GO:0018208 peptidyl-proline modification; GO:0000413 protein peptidyl-prolyl isomerization; GO:0044237 cellular metabolic process; GO:0071704 organic substance metabolic process; GO:0018193 peptidyl-amino acid modification; GO:0006457 protein folding; GO:0008152 meta…	GO:0044424 intracellular part; GO:0005623 cell; GO:0044464 cell part; GO:0005622 intracellular; GO:0005737 cytoplasm;	GO:0097159 organic cyclic compound binding; GO:1901363 heterocyclic compound binding; GO:0003755 peptidyl-prolyl cis-trans isomerase activity; GO:0016853 isomerase activity; GO:0003824 catalytic activity; GO:0005488 binding; GO:0008144 drug binding; GO:0005528 FK506 binding; GO:0005527 macrolide binding; GO:0016859 cis-trans isomerase activity;	K01802	E5.2.1.8; peptidylprolyl isomerase [EC:5.2.1.8]		IPR001179;	FKBP-type peptidyl-prolyl cis-trans isomerase domain;
F4IQ11	445	1.367	Up	0.0048793	S	Transducin/WD40 repeat-like superfamily protein OS=Arabidopsis thaliana OX=3702 GN=At2g37160 PE=1 SV=1	At2g37160	0.755647	5.47414e-62	181.03	RPPGGS(0.756)PT(0.349)Y(0.001)S(0.52)T(0.1)GS(0.24)QS(0.035)AHWDNIVPMGTLQPAPCMR	4	-2.288	1	0.849315	0.766493	0.922849	1.18402	1.16213	1.12302	nucleus			GO:0005515 protein binding; GO:0005488 binding;				IPR017986; IPR015943;	WD40-repeat-containing domain; WD40/YVTN repeat-like-containing domain;
F4IQ11	75	1.384	Up	0.00028116	T	Transducin/WD40 repeat-like superfamily protein OS=Arabidopsis thaliana OX=3702 GN=At2g37160 PE=1 SV=1	At2g37160	0.780828	9.13585e-07	87.991	DKPAPS(0.209)T(0.781)PT(0.009)GT(0.001)SSSSTASSGFR	3	0.032213	3	0.857143	0.838542	0.815035	1.16088	1.20295	1.11111	nucleus			GO:0005515 protein binding; GO:0005488 binding;				IPR017986; IPR015943;	WD40-repeat-containing domain; WD40/YVTN repeat-like-containing domain;
F4IQ11	107	1.295	Up	0.0125838	S	Transducin/WD40 repeat-like superfamily protein OS=Arabidopsis thaliana OX=3702 GN=At2g37160 PE=1 SV=1	At2g37160	1	1.16821e-05	110.35	ALS(1)FVGGNGGAK	3	-1.5411	4	0.971624	0.801215	0.849654	1.14932	1.08617	1.15972	nucleus			GO:0005515 protein binding; GO:0005488 binding;				IPR017986; IPR015943;	WD40-repeat-containing domain; WD40/YVTN repeat-like-containing domain;
Q38868	69	1.208	Up	0.0156407	S	Calcium-dependent protein kinase 9 OS=Arabidopsis thaliana OX=3702 GN=CPK9 PE=1 SV=1	CPK9	1	2.29145e-06	121.45	AAAAAPGLS(1)PK	2	0.037158	7	0.883603	0.913003	0.898039	1.17002	1.08502	1	chloroplast	GO:0050794 regulation of cellular process; GO:0044700 single organism signaling; GO:0016310 phosphorylation; GO:0009738 abscisic acid-activated signaling pathway; GO:0001101 response to acid chemical; GO:0018209 peptidyl-serine modification; GO:0071310 cellular response to organic substance; GO:0044267 cellular protein metabolic process; GO:1901700 response to oxygen-containing compound; GO:00446…	GO:0043226 organelle; GO:0043231 intracellular membrane-bounded organelle; GO:0043229 intracellular organelle; GO:0016020 membrane; GO:0005634 nucleus; GO:0071944 cell periphery; GO:0044464 cell part; GO:0005622 intracellular; GO:0005737 cytoplasm; GO:0044424 intracellular part; GO:0043227 membrane-bounded organelle; GO:0005623 cell; GO:0005886 plasma membrane;	GO:1901265 nucleoside phosphate binding; GO:0016773 phosphotransferase activity, alcohol group as acceptor; GO:0005515 protein binding; GO:0004683 calmodulin-dependent protein kinase activity; GO:0004672 protein kinase activity; GO:0097159 organic cyclic compound binding; GO:1901363 heterocyclic compound binding; GO:0016301 kinase activity; GO:0003824 catalytic activity; GO:0032553 ribonucleotide…	K13412	CPK; calcium-dependent protein kinase [EC:2.7.11.1]	ath04626 Plant-pathogen interaction - Arabidopsis thaliana (thale cress);	IPR000719; IPR011992; IPR002048; IPR011009;	Protein kinase domain; EF-hand domain pair; EF-hand domain; Protein kinase-like domain;
Q38868	51	1.627	Up	0.003084	S	Calcium-dependent protein kinase 9 OS=Arabidopsis thaliana OX=3702 GN=CPK9 PE=1 SV=1	CPK9	0.997075	2.752e-37	186.92	TTQQPEKPGS(0.997)VNS(0.003)QPPPWR	4	-0.058495	9	0.770243	0.710009	0.760784	1.32797	1.26674	1.05171	chloroplast	GO:0050794 regulation of cellular process; GO:0044700 single organism signaling; GO:0016310 phosphorylation; GO:0009738 abscisic acid-activated signaling pathway; GO:0001101 response to acid chemical; GO:0018209 peptidyl-serine modification; GO:0071310 cellular response to organic substance; GO:0044267 cellular protein metabolic process; GO:1901700 response to oxygen-containing compound; GO:00446…	GO:0043226 organelle; GO:0043231 intracellular membrane-bounded organelle; GO:0043229 intracellular organelle; GO:0016020 membrane; GO:0005634 nucleus; GO:0071944 cell periphery; GO:0044464 cell part; GO:0005622 intracellular; GO:0005737 cytoplasm; GO:0044424 intracellular part; GO:0043227 membrane-bounded organelle; GO:0005623 cell; GO:0005886 plasma membrane;	GO:1901265 nucleoside phosphate binding; GO:0016773 phosphotransferase activity, alcohol group as acceptor; GO:0005515 protein binding; GO:0004683 calmodulin-dependent protein kinase activity; GO:0004672 protein kinase activity; GO:0097159 organic cyclic compound binding; GO:1901363 heterocyclic compound binding; GO:0016301 kinase activity; GO:0003824 catalytic activity; GO:0032553 ribonucleotide…	K13412	CPK; calcium-dependent protein kinase [EC:2.7.11.1]	ath04626 Plant-pathogen interaction - Arabidopsis thaliana (thale cress);	IPR000719; IPR011992; IPR002048; IPR011009;	Protein kinase domain; EF-hand domain pair; EF-hand domain; Protein kinase-like domain;
Q38868	78	1.889	Up	0.00187755	S	Calcium-dependent protein kinase 9 OS=Arabidopsis thaliana OX=3702 GN=CPK9 PE=1 SV=1	CPK9	0.999483	8.49863e-16	173.21	S(0.001)NS(0.999)ILENAFEDVK	2	-0.29628	2	0.696356	0.600561	0.730392	1.38732	1.31987	1.12195	chloroplast	GO:0050794 regulation of cellular process; GO:0044700 single organism signaling; GO:0016310 phosphorylation; GO:0009738 abscisic acid-activated signaling pathway; GO:0001101 response to acid chemical; GO:0018209 peptidyl-serine modification; GO:0071310 cellular response to organic substance; GO:0044267 cellular protein metabolic process; GO:1901700 response to oxygen-containing compound; GO:00446…	GO:0043226 organelle; GO:0043231 intracellular membrane-bounded organelle; GO:0043229 intracellular organelle; GO:0016020 membrane; GO:0005634 nucleus; GO:0071944 cell periphery; GO:0044464 cell part; GO:0005622 intracellular; GO:0005737 cytoplasm; GO:0044424 intracellular part; GO:0043227 membrane-bounded organelle; GO:0005623 cell; GO:0005886 plasma membrane;	GO:1901265 nucleoside phosphate binding; GO:0016773 phosphotransferase activity, alcohol group as acceptor; GO:0005515 protein binding; GO:0004683 calmodulin-dependent protein kinase activity; GO:0004672 protein kinase activity; GO:0097159 organic cyclic compound binding; GO:1901363 heterocyclic compound binding; GO:0016301 kinase activity; GO:0003824 catalytic activity; GO:0032553 ribonucleotide…	K13412	CPK; calcium-dependent protein kinase [EC:2.7.11.1]	ath04626 Plant-pathogen interaction - Arabidopsis thaliana (thale cress);	IPR000719; IPR011992; IPR002048; IPR011009;	Protein kinase domain; EF-hand domain pair; EF-hand domain; Protein kinase-like domain;
Q8VZ31	36	0.742	Down	0.048175	T	Tetratricopeptide repeat (TPR)-like superfamily protein OS=Arabidopsis thaliana OX=3702 GN=TPR4 PE=1 SV=1	TPR4	0.991639	1.24871e-54	233.89	T(0.008)VT(0.992)IGDAIDGGEFSFAK	2	-1.2144	2	1.174	1.03667	1.278	0.783944	1.02228	0.781053	cytoskeleton	GO:0006396 RNA processing; GO:0006725 cellular aromatic compound metabolic process; GO:1901360 organic cyclic compound metabolic process; GO:0006807 nitrogen compound metabolic process; GO:0044238 primary metabolic process; GO:0044237 cellular metabolic process; GO:0071704 organic substance metabolic process; GO:0016070 RNA metabolic process; GO:0008152 metabolic process; GO:0090304 nucleic acid …		GO:0005515 protein binding; GO:0005488 binding;				IPR011990; IPR013026;	Tetratricopeptide-like helical domain; Tetratricopeptide repeat-containing domain;
O65655	108	1.244	Up	0.022381	T	SAP domain-containing protein OS=Arabidopsis thaliana OX=3702 GN=At4g39680 PE=1 SV=1	At4g39680	0.898178	9.79539e-61	184.62	NQTTPVTPVEAAFSTETTPVT(0.004)AEKT(0.898)PEPT(0.073)QT(0.025)K	4	0.65596	1	0.9	0.826715	0.907514	1.06953	1.20042	1.00605	nucleus		GO:0043226 organelle; GO:0043231 intracellular membrane-bounded organelle; GO:0043229 intracellular organelle; GO:0044464 cell part; GO:0005622 intracellular; GO:0005737 cytoplasm; GO:0044424 intracellular part; GO:0043227 membrane-bounded organelle; GO:0005829 cytosol; GO:0005623 cell; GO:0009536 plastid; GO:0044444 cytoplasmic part; GO:0009507 chloroplast;	GO:0097159 organic cyclic compound binding; GO:1901363 heterocyclic compound binding; GO:1901265 nucleoside phosphate binding; GO:0005488 binding; GO:0003676 nucleic acid binding; GO:0000166 nucleotide binding; GO:0036094 small molecule binding;	K12875	ACIN1, ACINUS; apoptotic chromatin condensation inducer in the nucleus	ath03013 RNA transport - Arabidopsis thaliana (thale cress); ath03015 mRNA surveillance pathway - Arabidopsis thaliana (thale cress); ath03040 Spliceosome - Arabidopsis thaliana (thale cress);	IPR003034; IPR034257; IPR000504; IPR012677;	SAP domain; Acinus, RNA recognition motif; RNA recognition motif domain; Nucleotide-binding alpha-beta plait domain;
O65655	451	1.384	Up	0.02392	S	SAP domain-containing protein OS=Arabidopsis thaliana OX=3702 GN=At4g39680 PE=1 SV=1	At4g39680	1	0.000868943	61.821	VVPPS(1)PK	2	-0.67801	2	0.688119	0.937726	0.828516	1.18507	1.081	1.13105	nucleus		GO:0043226 organelle; GO:0043231 intracellular membrane-bounded organelle; GO:0043229 intracellular organelle; GO:0044464 cell part; GO:0005622 intracellular; GO:0005737 cytoplasm; GO:0044424 intracellular part; GO:0043227 membrane-bounded organelle; GO:0005829 cytosol; GO:0005623 cell; GO:0009536 plastid; GO:0044444 cytoplasmic part; GO:0009507 chloroplast;	GO:0097159 organic cyclic compound binding; GO:1901363 heterocyclic compound binding; GO:1901265 nucleoside phosphate binding; GO:0005488 binding; GO:0003676 nucleic acid binding; GO:0000166 nucleotide binding; GO:0036094 small molecule binding;	K12875	ACIN1, ACINUS; apoptotic chromatin condensation inducer in the nucleus	ath03013 RNA transport - Arabidopsis thaliana (thale cress); ath03015 mRNA surveillance pathway - Arabidopsis thaliana (thale cress); ath03040 Spliceosome - Arabidopsis thaliana (thale cress);	IPR003034; IPR034257; IPR000504; IPR012677;	SAP domain; Acinus, RNA recognition motif; RNA recognition motif domain; Nucleotide-binding alpha-beta plait domain;
O65655	439	0.677	Down	0.0034608	S	SAP domain-containing protein OS=Arabidopsis thaliana OX=3702 GN=At4g39680 PE=1 SV=1	At4g39680	0.995713	9.39904e-08	121.01	SDSS(0.004)VS(0.996)EDGPKER	2	-0.36194	3	1.22376	1.12996	1.26301	0.889571	0.738318	0.820565	nucleus		GO:0043226 organelle; GO:0043231 intracellular membrane-bounded organelle; GO:0043229 intracellular organelle; GO:0044464 cell part; GO:0005622 intracellular; GO:0005737 cytoplasm; GO:0044424 intracellular part; GO:0043227 membrane-bounded organelle; GO:0005829 cytosol; GO:0005623 cell; GO:0009536 plastid; GO:0044444 cytoplasmic part; GO:0009507 chloroplast;	GO:0097159 organic cyclic compound binding; GO:1901363 heterocyclic compound binding; GO:1901265 nucleoside phosphate binding; GO:0005488 binding; GO:0003676 nucleic acid binding; GO:0000166 nucleotide binding; GO:0036094 small molecule binding;	K12875	ACIN1, ACINUS; apoptotic chromatin condensation inducer in the nucleus	ath03013 RNA transport - Arabidopsis thaliana (thale cress); ath03015 mRNA surveillance pathway - Arabidopsis thaliana (thale cress); ath03040 Spliceosome - Arabidopsis thaliana (thale cress);	IPR003034; IPR034257; IPR000504; IPR012677;	SAP domain; Acinus, RNA recognition motif; RNA recognition motif domain; Nucleotide-binding alpha-beta plait domain;
Q8LJW3	440	1.615	Up	0.00079694	S	ACT domain-containing protein ACR4 OS=Arabidopsis thaliana OX=3702 GN=ACR4 PE=2 SV=1	ACR4	1	4.73973e-06	116.78	S(1)FVNFGLVR	2	-0.093248	3	0.737037	0.795878	0.721573	1.24393	1.11392	1.28391	cytoplasm	GO:0008152 metabolic process;	GO:0009506 plasmodesma; GO:0005911 cell-cell junction; GO:0030054 cell junction; GO:0055044 symplast;	GO:0016597 amino acid binding; GO:0031406 carboxylic acid binding; GO:0005488 binding; GO:0043167 ion binding; GO:0043177 organic acid binding; GO:0043168 anion binding; GO:0036094 small molecule binding;				IPR002912;	ACT domain;
Q9ZUU4	187	0.793	Down	0.00119709	S	RNA-binding protein CP29B, chloroplastic OS=Arabidopsis thaliana OX=3702 GN=CP29B PE=1 SV=1	CP29B	0.847957	5.1246e-55	192.51	S(0.015)S(0.015)FGS(0.848)S(0.111)GS(0.013)GYGGGGGSGAGSGNR	3	-0.23232	3	1.12124	1.09119	1.18285	0.924546	0.887695	0.879699	chloroplast	GO:0001101 response to acid chemical; GO:0006725 cellular aromatic compound metabolic process; GO:0009628 response to abiotic stimulus; GO:1901700 response to oxygen-containing compound; GO:0050896 response to stimulus; GO:0044237 cellular metabolic process; GO:0045087 innate immune response; GO:0071704 organic substance metabolic process; GO:0033993 response to lipid; GO:0008152 metabolic proces…	GO:0016020 membrane; GO:0009535 chloroplast thylakoid membrane; GO:0044434 chloroplast part; GO:0005737 cytoplasm; GO:0009534 chloroplast thylakoid; GO:0042651 thylakoid membrane; GO:0032991 macromolecular complex; GO:0044424 intracellular part; GO:0005623 cell; GO:0009941 chloroplast envelope; GO:0044422 organelle part; GO:0005622 intracellular; GO:0044464 cell part; GO:0055035 plastid thylakoid…	GO:0097159 organic cyclic compound binding; GO:1901363 heterocyclic compound binding; GO:0003729 mRNA binding; GO:0003723 RNA binding; GO:0008187 poly-pyrimidine tract binding; GO:1901265 nucleoside phosphate binding; GO:0005488 binding; GO:0003676 nucleic acid binding; GO:0008266 poly(U) RNA binding; GO:0000166 nucleotide binding; GO:0003727 single-stranded RNA binding; GO:0036094 small molecule…	K11294	NCL, NSR1; nucleolin		IPR000504; IPR012677;	RNA recognition motif domain; Nucleotide-binding alpha-beta plait domain;
Q9FFV8	127	0.789	Down	0.0097825	S	At5g38640 OS=Arabidopsis thaliana OX=3702 GN=MBB18.19 PE=1 SV=1	MBB18.19	0.855318	8.09703e-24	140.45	SSVPVAS(0.144)S(0.855)LPGIGMDSMAAAK	3	0.049262	1	1.06379	1.11572	1.21368	0.870332	0.855838	0.952739	cytoplasm	GO:0006518 peptide metabolic process; GO:0043043 peptide biosynthetic process; GO:0044267 cellular protein metabolic process; GO:0006807 nitrogen compound metabolic process; GO:0009058 biosynthetic process; GO:0043603 cellular amide metabolic process; GO:0044238 primary metabolic process; GO:1901566 organonitrogen compound biosynthetic process; GO:0044237 cellular metabolic process; GO:1901576 or…	GO:0044424 intracellular part; GO:0005623 cell; GO:0044464 cell part; GO:0005622 intracellular; GO:0005737 cytoplasm;	GO:0097159 organic cyclic compound binding; GO:1901363 heterocyclic compound binding; GO:0003723 RNA binding; GO:0008135 translation factor activity, RNA binding; GO:0005488 binding; GO:0003676 nucleic acid binding; GO:0003743 translation initiation factor activity;	K03680	EIF2B4; translation initiation factor eIF-2B subunit delta	ath03013 RNA transport - Arabidopsis thaliana (thale cress);
Q9FFV8	88	1.347	Up	0.0084803	S	At5g38640 OS=Arabidopsis thaliana OX=3702 GN=MBB18.19 PE=1 SV=1	MBB18.19	0.999349	1.47064e-90	259.84	VAVAGAAASAVS(0.999)PS(0.001)SFSYSSR	3	-1.958	4	0.85272	0.891032	0.795821	1.04046	1.13503	1.2449	cytoplasm	GO:0006518 peptide metabolic process; GO:0043043 peptide biosynthetic process; GO:0044267 cellular protein metabolic process; GO:0006807 nitrogen compound metabolic process; GO:0009058 biosynthetic process; GO:0043603 cellular amide metabolic process; GO:0044238 primary metabolic process; GO:1901566 organonitrogen compound biosynthetic process; GO:0044237 cellular metabolic process; GO:1901576 or…	GO:0044424 intracellular part; GO:0005623 cell; GO:0044464 cell part; GO:0005622 intracellular; GO:0005737 cytoplasm;	GO:0097159 organic cyclic compound binding; GO:1901363 heterocyclic compound binding; GO:0003723 RNA binding; GO:0008135 translation factor activity, RNA binding; GO:0005488 binding; GO:0003676 nucleic acid binding; GO:0003743 translation initiation factor activity;	K03680	EIF2B4; translation initiation factor eIF-2B subunit delta	ath03013 RNA transport - Arabidopsis thaliana (thale cress);
O65717	714	1.864	Up	0.0100624	S	Cyclic nucleotide-gated ion channel 1 OS=Arabidopsis thaliana OX=3702 GN=CNGC1 PE=1 SV=1	CNGC1	1	1.7006e-07	114.76	PAEPDFNS(1)DD	2	0.83971	2	0.825708	0.714704	0.772957	1.44954	1.73768	1.12601	plasma membrane	GO:0006810 transport; GO:0055085 transmembrane transport; GO:0065008 regulation of biological quality; GO:0034220 ion transmembrane transport; GO:0006811 ion transport; GO:0051179 localization; GO:0042391 regulation of membrane potential; GO:0051234 establishment of localization; GO:0065007 biological regulation;	GO:0016020 membrane; GO:0031226 intrinsic component of plasma membrane; GO:0044459 plasma membrane part; GO:0044425 membrane part; GO:0044464 cell part; GO:0071944 cell periphery; GO:0031224 intrinsic component of membrane; GO:0005887 integral component of plasma membrane; GO:0005623 cell; GO:0016021 integral component of membrane; GO:0005886 plasma membrane;	GO:0030552 cAMP binding; GO:0030551 cyclic nucleotide binding; GO:1901265 nucleoside phosphate binding; GO:0015075 ion transmembrane transporter activity; GO:0022803 passive transmembrane transporter activity; GO:0043167 ion binding; GO:0022892 substrate-specific transporter activity; GO:0005515 protein binding; GO:0000166 nucleotide binding; GO:0005516 calmodulin binding; GO:0015267 channel acti…	K05391	CNGC; cyclic nucleotide gated channel, plant	ath04626 Plant-pathogen interaction - Arabidopsis thaliana (thale cress);	IPR000595; IPR018490; IPR005821; IPR014710;	Cyclic nucleotide-binding domain; Cyclic nucleotide-binding-like; Ion transport domain; RmlC-like jelly roll fold;
O65717	41	1.79	Up	0.0188634	S	Cyclic nucleotide-gated ion channel 1 OS=Arabidopsis thaliana OX=3702 GN=CNGC1 PE=1 SV=1	CNGC1	0.967632	0.000528743	100.92	T(0.008)IS(0.968)S(0.024)ISDK	2	0.68907	1	0.848947	0.796635	0.723066	1.76911	1.38474	1.08713	plasma membrane	GO:0006810 transport; GO:0055085 transmembrane transport; GO:0065008 regulation of biological quality; GO:0034220 ion transmembrane transport; GO:0006811 ion transport; GO:0051179 localization; GO:0042391 regulation of membrane potential; GO:0051234 establishment of localization; GO:0065007 biological regulation;	GO:0016020 membrane; GO:0031226 intrinsic component of plasma membrane; GO:0044459 plasma membrane part; GO:0044425 membrane part; GO:0044464 cell part; GO:0071944 cell periphery; GO:0031224 intrinsic component of membrane; GO:0005887 integral component of plasma membrane; GO:0005623 cell; GO:0016021 integral component of membrane; GO:0005886 plasma membrane;	GO:0030552 cAMP binding; GO:0030551 cyclic nucleotide binding; GO:1901265 nucleoside phosphate binding; GO:0015075 ion transmembrane transporter activity; GO:0022803 passive transmembrane transporter activity; GO:0043167 ion binding; GO:0022892 substrate-specific transporter activity; GO:0005515 protein binding; GO:0000166 nucleotide binding; GO:0005516 calmodulin binding; GO:0015267 channel acti…	K05391	CNGC; cyclic nucleotide gated channel, plant	ath04626 Plant-pathogen interaction - Arabidopsis thaliana (thale cress);	IPR000595; IPR018490; IPR005821; IPR014710;	Cyclic nucleotide-binding domain; Cyclic nucleotide-binding-like; Ion transport domain; RmlC-like jelly roll fold;
Q9XIC8	524	1.338	Up	0.0190151	S	F23M19.10 OS=Arabidopsis thaliana OX=3702 GN=At1g34220 PE=1 SV=1	At1g34220	0.999424	3.16951e-109	261.71	FSSLEKPQFDHQNS(0.96)S(0.041)GS(0.999)NYDDLTPHR	4	-0.4313	1	0.902299	0.827515	0.802314	0.985075	1.2241	1.17909	nucleus	GO:0045184 establishment of protein localization; GO:0006810 transport; GO:0071702 organic substance transport; GO:0051179 localization; GO:0033036 macromolecule localization; GO:0008104 protein localization; GO:0015031 protein transport; GO:0051234 establishment of localization;			K19476	IST1; vacuolar protein sorting-associated protein IST1	ath04144 Endocytosis - Arabidopsis thaliana (thale cress);
Q9XIC8	547	1.613	Up	0.036843	S	F23M19.10 OS=Arabidopsis thaliana OX=3702 GN=At1g34220 PE=1 SV=1	At1g34220	0.837952	0.000163818	46.943	FPS(0.001)MEKPQFDHQNS(0.838)S(0.127)VS(0.022)S(0.01)Y(0.002)GDLPELQRPETSPLDR	4	0.15739	1	0.756705		0.656702	1.02886	1.36056	1.03002	nucleus	GO:0045184 establishment of protein localization; GO:0006810 transport; GO:0071702 organic substance transport; GO:0051179 localization; GO:0033036 macromolecule localization; GO:0008104 protein localization; GO:0015031 protein transport; GO:0051234 establishment of localization;			K19476	IST1; vacuolar protein sorting-associated protein IST1	ath04144 Endocytosis - Arabidopsis thaliana (thale cress);
Q9XIC8	484	1.573	Up	0.0074845	S	F23M19.10 OS=Arabidopsis thaliana OX=3702 GN=At1g34220 PE=1 SV=1	At1g34220	1	3.75084e-152	299.51	FHS(1)MEKPQFDHQNSSGSNYDDLTPQR	4	-1.4345	1	0.640805	0.832649	0.804243	1.0995	1.24203	1.2412	nucleus	GO:0045184 establishment of protein localization; GO:0006810 transport; GO:0071702 organic substance transport; GO:0051179 localization; GO:0033036 macromolecule localization; GO:0008104 protein localization; GO:0015031 protein transport; GO:0051234 establishment of localization;			K19476	IST1; vacuolar protein sorting-associated protein IST1	ath04144 Endocytosis - Arabidopsis thaliana (thale cress);
Q9XIC8	521	1.338	Up	0.0190151	S	F23M19.10 OS=Arabidopsis thaliana OX=3702 GN=At1g34220 PE=1 SV=1	At1g34220	0.959779	3.16951e-109	261.71	FSSLEKPQFDHQNS(0.96)S(0.041)GS(0.999)NYDDLTPHR	4	-0.4313	1	0.902299	0.827515	0.802314	0.985075	1.2241	1.17909	nucleus	GO:0045184 establishment of protein localization; GO:0006810 transport; GO:0071702 organic substance transport; GO:0051179 localization; GO:0033036 macromolecule localization; GO:0008104 protein localization; GO:0015031 protein transport; GO:0051234 establishment of localization;			K19476	IST1; vacuolar protein sorting-associated protein IST1	ath04144 Endocytosis - Arabidopsis thaliana (thale cress);
Q9XIC8	495	1.506	Up	0.00170072	S	F23M19.10 OS=Arabidopsis thaliana OX=3702 GN=At1g34220 PE=1 SV=1	At1g34220	0.998267	2.22748e-136	279.72	FHSMEKPQFDHQNS(0.998)S(0.002)GSNYDDLTPQR	4	-0.21312	6	0.772031	0.826489	0.748312	1.07264	1.2261	1.23602	nucleus	GO:0045184 establishment of protein localization; GO:0006810 transport; GO:0071702 organic substance transport; GO:0051179 localization; GO:0033036 macromolecule localization; GO:0008104 protein localization; GO:0015031 protein transport; GO:0051234 establishment of localization;			K19476	IST1; vacuolar protein sorting-associated protein IST1	ath04144 Endocytosis - Arabidopsis thaliana (thale cress);
Q9XIC8	498	1.436	Up	0.023484	S	F23M19.10 OS=Arabidopsis thaliana OX=3702 GN=At1g34220 PE=1 SV=1	At1g34220	0.999834	2.11019e-122	271.16	FHSMEKPQFDHQNS(0.948)S(0.052)GS(1)NYDDLTPQR	4	-1.7454	2	0.810345	0.898357	0.708775	0.993035	1.26195	1.21636	nucleus	GO:0045184 establishment of protein localization; GO:0006810 transport; GO:0071702 organic substance transport; GO:0051179 localization; GO:0033036 macromolecule localization; GO:0008104 protein localization; GO:0015031 protein transport; GO:0051234 establishment of localization;			K19476	IST1; vacuolar protein sorting-associated protein IST1	ath04144 Endocytosis - Arabidopsis thaliana (thale cress);
Q9SVM9	203	0.64	Down	0.000101493	S	Protein ECERIFERUM 26 OS=Arabidopsis thaliana OX=3702 GN=CER26 PE=2 SV=1	CER26	0.999423	0.0153142	43.03	RFQS(0.999)PNPT(0.001)VK	3	-2.9582	1	1.29637	1.24894	1.26265	0.795741	0.784872	0.85567	chloroplast	GO:0016043 cellular component organization; GO:0016053 organic acid biosynthetic process; GO:0010025 wax biosynthetic process; GO:0044699 single-organism process; GO:0044255 cellular lipid metabolic process; GO:0009058 biosynthetic process; GO:0044237 cellular metabolic process; GO:0042761 very long-chain fatty acid biosynthetic process; GO:0071704 organic substance metabolic process; GO:0008610 …	GO:0044464 cell part; GO:0005622 intracellular; GO:0005737 cytoplasm; GO:0044424 intracellular part; GO:0005829 cytosol; GO:0005623 cell; GO:0044444 cytoplasmic part;	GO:0016746 transferase activity, transferring acyl groups; GO:0016747 transferase activity, transferring acyl groups other than amino-acyl groups; GO:0003824 catalytic activity; GO:0016740 transferase activity;				IPR023213;	Chloramphenicol acetyltransferase-like domain;
Q9ZUM0	206	1.211	Up	0.022637	S	Zinc finger CCCH domain-containing protein 17 OS=Arabidopsis thaliana OX=3702 GN=At2g02160 PE=1 SV=1	At2g02160	0.952761	0.000975126	51.714	S(0.953)VEGY(0.047)IPNHVGYEPVVQR	3	0.43044	1	0.930091	0.852113	0.920434	1.01818	1.06837	1.18519	nucleus			GO:0097159 organic cyclic compound binding; GO:1901363 heterocyclic compound binding; GO:0003677 DNA binding; GO:0003729 mRNA binding; GO:0003723 RNA binding; GO:0005488 binding; GO:0003676 nucleic acid binding; GO:0043167 ion binding; GO:0043169 cation binding; GO:0046872 metal ion binding;				IPR000571;	Zinc finger, CCCH-type;
Q9ZUM0	338	0.148	Down	0.0035806	S	Zinc finger CCCH domain-containing protein 17 OS=Arabidopsis thaliana OX=3702 GN=At2g02160 PE=1 SV=1	At2g02160	0.959716	0.00190837	73.927	RVS(0.96)S(0.04)EREDR	3	1.4719	1	2.43262	2.19316	1.08137	0.275758	0.204082	0.367284	nucleus			GO:0097159 organic cyclic compound binding; GO:1901363 heterocyclic compound binding; GO:0003677 DNA binding; GO:0003729 mRNA binding; GO:0003723 RNA binding; GO:0005488 binding; GO:0003676 nucleic acid binding; GO:0043167 ion binding; GO:0043169 cation binding; GO:0046872 metal ion binding;				IPR000571;	Zinc finger, CCCH-type;
A0A1P8B582	170	0.753	Down	0.0082589	S	Cytosol aminopeptidase family protein OS=Arabidopsis thaliana OX=3702 GN=At4g30910 PE=3 SV=1	At4g30910	0.836618	6.94846e-51	199.67	S(0.027)AS(0.023)T(0.113)PS(0.837)AFQSLGEAVAAAAK	4	-0.8721	2	1.26559	1.10532	1.14082	0.941284	0.887512	0.81561	chloroplast	GO:0006508 proteolysis; GO:0008152 metabolic process; GO:0043170 macromolecule metabolic process; GO:0019538 protein metabolic process; GO:0044238 primary metabolic process; GO:0071704 organic substance metabolic process;	GO:0044424 intracellular part; GO:0005623 cell; GO:0005622 intracellular; GO:0044464 cell part; GO:0005737 cytoplasm;	GO:0008233 peptidase activity; GO:0008238 exopeptidase activity; GO:0046914 transition metal ion binding; GO:0003824 catalytic activity; GO:0005488 binding; GO:0043167 ion binding; GO:0008235 metalloexopeptidase activity; GO:0043169 cation binding; GO:0046872 metal ion binding; GO:0070011 peptidase activity, acting on L-amino acid peptides; GO:0016787 hydrolase activity; GO:0004177 aminopeptidase…	K01255	CARP, pepA; leucyl aminopeptidase [EC:3.4.11.1]	ath00480 Glutathione metabolism - Arabidopsis thaliana (thale cress); ath01100 Metabolic pathways - Arabidopsis thaliana (thale cress);	IPR000819; IPR008283;	Peptidase M17, leucyl aminopeptidase, C-terminal; Peptidase M17, leucyl aminopeptidase, N-terminal;
Q8L7A9	903	1.581	Up	0.0046211	S	AP-4 complex subunit epsilon OS=Arabidopsis thaliana OX=3702 GN=At1g31730 PE=1 SV=1	At1g31730	0.954678	2.0443e-05	91.317	TYQPQT(0.045)S(0.955)KGPNTK	4	-1.4874	1	0.794947	0.79697	0.685111	1.18913	1.07573	1.33401	cytoplasm	GO:0046907 intracellular transport; GO:0016192 vesicle-mediated transport; GO:0071702 organic substance transport; GO:0015031 protein transport; GO:0051641 cellular localization; GO:0051234 establishment of localization; GO:0006810 transport; GO:0045184 establishment of protein localization; GO:0070727 cellular macromolecule localization; GO:0051649 establishment of localization in cell; GO:00068…	GO:0043229 intracellular organelle; GO:0016020 membrane; GO:0030119 AP-type membrane coat adaptor complex; GO:0098796 membrane protein complex; GO:0030054 cell junction; GO:0048475 coated membrane; GO:0005737 cytoplasm; GO:0012505 endomembrane system; GO:0032991 macromolecular complex; GO:0044424 intracellular part; GO:0005829 cytosol; GO:0005623 cell; GO:0005911 cell-cell junction; GO:0055044 sy…	GO:0005488 binding;	K12400	AP4E1; AP-4 complex subunit epsilon-1		IPR011989; IPR016024; IPR002553;	Armadillo-like helical; Armadillo-type fold; Clathrin/coatomer adaptor, adaptin-like, N-terminal;
Q9M089	177	0.801	Down	0.03254	S	At4g31130 OS=Arabidopsis thaliana OX=3702 GN=At4g31130 PE=1 SV=1	At4g31130	1	4.97511e-16	128.36	EDHFDEVES(1)R	3	0.66213	2	1.21176	1.08277	1.10541	0.801695	0.948936	0.972487	chloroplast		GO:0016020 membrane; GO:0044464 cell part; GO:0071944 cell periphery; GO:0044425 membrane part; GO:0031224 intrinsic component of membrane; GO:0005623 cell; GO:0016021 integral component of membrane; GO:0005886 plasma membrane;
Q9LZ71	306	1.261	Up	0.044695	S	AT5g04550/T32M21_140 OS=Arabidopsis thaliana OX=3702 GN=At5g04550 PE=2 SV=1	At5g04550	0.999998	7.76589e-17	146.88	MSDFLSGSLSAES(1)PK	3	-1.8524	2	0.882407	0.921659	0.858696	1.05794	1.2907	1.00821	chloroplast
Q9LZ71	251	1.304	Up	0.044702	S	AT5g04550/T32M21_140 OS=Arabidopsis thaliana OX=3702 GN=At5g04550 PE=2 SV=1	At5g04550	0.832464	3.74731e-15	137.17	S(0.16)HS(0.832)VS(0.006)T(0.001)ILTPVSHK	3	1.7764	1	0.958067	0.911521	0.746377	1.13948	1.23953	1.03179	chloroplast
Q9LZ71	257	1.202	Up	0.022298	T	AT5g04550/T32M21_140 OS=Arabidopsis thaliana OX=3702 GN=At5g04550 PE=2 SV=1	At5g04550	0.999821	2.63495e-15	146.1	SHSVSTILT(1)PVSHK	4	0.32381	2	0.824066	0.96129	0.943841	1.06223	1.09302	1.1241	chloroplast
A0A1P8AMQ8	1668	1.648	Up	0.0020791	S	Calcium-dependent lipid-binding family protein OS=Arabidopsis thaliana OX=3702 GN=At1g48090 PE=4 SV=1	At1g48090	0.987666	3.97629e-08	106.35	QASSESLPFS(0.012)LNKGS(0.988)FKR	4	0.58002	2	0.716886	0.78791	0.699714	1.35172	1.10321	1.17723	nucleus			GO:0005515 protein binding; GO:0005488 binding;	K19525	VPS13A_C; vacuolar protein sorting-associated protein 13A/C		IPR031642; IPR009543; IPR011993; IPR031646; IPR000008; IPR026854;	VPS13, repeated coiled region; Vacuolar protein sorting-associated protein 13, SHR-binding domain; PH domain-like; Vacuolar protein sorting-associated protein 13, second N-terminal domain; C2 domain; Vacuolar protein sorting-associated protein 13, N-terminal domain;
A0A1P8AMQ8	3169	1.433	Up	0.00041602	S	Calcium-dependent lipid-binding family protein OS=Arabidopsis thaliana OX=3702 GN=At1g48090 PE=4 SV=1	At1g48090	1	0.00124646	90.913	NPVFS(1)MER	2	-0.69381	5	0.847321	0.79918	0.770257	1.1931	1.1513	1.1198	nucleus			GO:0005515 protein binding; GO:0005488 binding;	K19525	VPS13A_C; vacuolar protein sorting-associated protein 13A/C		IPR031642; IPR009543; IPR011993; IPR031646; IPR000008; IPR026854;	VPS13, repeated coiled region; Vacuolar protein sorting-associated protein 13, SHR-binding domain; PH domain-like; Vacuolar protein sorting-associated protein 13, second N-terminal domain; C2 domain; Vacuolar protein sorting-associated protein 13, N-terminal domain;
A0A1P8ASE9	6	0.417	Down	0.0029824	S	Actin-like ATPase superfamily protein OS=Arabidopsis thaliana OX=3702 GN=At1g30540 PE=4 SV=1	At1g30540	1	0.000232322	128.1	NPHS(1)NGNLR	3	-1.4243	6	1.61009	1.51333	1.25315	0.69905	0.480129	0.645361	cytoplasm							IPR002731;	ATPase, BadF/BadG/BcrA/BcrD type;
Q8VWF5	792	1.352	Up	0.0074039	S	Protein MEI2-like 5 OS=Arabidopsis thaliana OX=3702 GN=ML5 PE=1 SV=1	ML5	0.999995	1.73713e-14	129.85	NMDLLDSQLS(1)DDDGR	3	2.2639	9	0.882849	0.821234	0.862543	1.03239	1.20605	1.23176	nucleus	GO:0050794 regulation of cellular process; GO:0000003 reproduction; GO:0040008 regulation of growth; GO:0045836 positive regulation of meiotic nuclear division; GO:0022414 reproductive process; GO:0051785 positive regulation of nuclear division; GO:0044699 single-organism process; GO:0010564 regulation of cell cycle process; GO:0045927 positive regulation of growth; GO:0051130 positive regulation…		GO:0097159 organic cyclic compound binding; GO:1901363 heterocyclic compound binding; GO:0003729 mRNA binding; GO:0003723 RNA binding; GO:1901265 nucleoside phosphate binding; GO:0005488 binding; GO:0003676 nucleic acid binding; GO:0000166 nucleotide binding; GO:0036094 small molecule binding;				IPR000504; IPR007201; IPR012677;	RNA recognition motif domain; RNA recognition motif 2; Nucleotide-binding alpha-beta plait domain;
Q8LF20	244	0.784	Down	0.0074971	T	Putative clathrin assembly protein At2g25430 OS=Arabidopsis thaliana OX=3702 GN=At2g25430 PE=1 SV=2	At2g25430	1	2.39668e-05	103.88	KVVT(1)PLR	2	-0.88341	10	1.08526	1.19127	1.15426	0.965351	0.884615	0.840619	cytoplasm	GO:0044085 cellular component biogenesis; GO:0016043 cellular component organization; GO:0034622 cellular macromolecular complex assembly; GO:0071822 protein complex subunit organization; GO:0016192 vesicle-mediated transport; GO:0048268 clathrin coat assembly; GO:0006897 endocytosis; GO:0051234 establishment of localization; GO:0043933 macromolecular complex subunit organization; GO:0006810 tran…	GO:0097708 intracellular vesicle; GO:0043229 intracellular organelle; GO:0016020 membrane; GO:0031410 cytoplasmic vesicle; GO:0071944 cell periphery; GO:0005737 cytoplasm; GO:0031982 vesicle; GO:0012505 endomembrane system; GO:0044424 intracellular part; GO:0005623 cell; GO:0030135 coated vesicle; GO:0005886 plasma membrane; GO:0043231 intracellular membrane-bounded organelle; GO:0043226 organell…	GO:0030276 clathrin binding; GO:0005545 1-phosphatidylinositol binding; GO:0005488 binding; GO:0005543 phospholipid binding; GO:0035091 phosphatidylinositol binding; GO:0043167 ion binding; GO:0008289 lipid binding; GO:0005515 protein binding; GO:0043168 anion binding;				IPR013809; IPR014712; IPR011417; IPR008942;	ENTH domain; Phosphoinositide-binding clathrin adaptor, domain 2; AP180 N-terminal homology (ANTH) domain; ENTH/VHS;
Q67YI9	190	0.646	Down	0.0120236	S	Clathrin interactor EPSIN 2 OS=Arabidopsis thaliana OX=3702 GN=EPSIN2 PE=1 SV=1	EPSIN2	0.968542	1.9548e-05	109.16	YDYGSRDEERS(0.031)S(0.969)YGR	3	0.42817	3	1.30377	1.28681	1.13417	0.867944	0.662768	0.875235	nucleus	GO:0045184 establishment of protein localization; GO:0006810 transport; GO:0071702 organic substance transport; GO:0051179 localization; GO:0033036 macromolecule localization; GO:0008104 protein localization; GO:0015031 protein transport; GO:0051234 establishment of localization;	GO:0016020 membrane; GO:0097708 intracellular vesicle; GO:0043229 intracellular organelle; GO:0098588 bounding membrane of organelle; GO:0031090 organelle membrane; GO:0031410 cytoplasmic vesicle; GO:0071944 cell periphery; GO:0044446 intracellular organelle part; GO:0005737 cytoplasm; GO:0031982 vesicle; GO:0012505 endomembrane system; GO:0044424 intracellular part; GO:0005623 cell; GO:0030135 c…	GO:0030276 clathrin binding; GO:0005488 binding; GO:0005543 phospholipid binding; GO:0043167 ion binding; GO:0008289 lipid binding; GO:0005515 protein binding; GO:0043168 anion binding;	K12471	EPN; epsin	ath04144 Endocytosis - Arabidopsis thaliana (thale cress);	IPR013809; IPR008942;	ENTH domain; ENTH/VHS;
Q67YI9	236	0.782	Down	0.0171579	S	Clathrin interactor EPSIN 2 OS=Arabidopsis thaliana OX=3702 GN=EPSIN2 PE=1 SV=1	EPSIN2	0.999965	1.07105e-05	120.9	S(1)VDNYGSR	2	-0.43221	7	1.1264	1.07796	1.20335	0.974798	0.807018	0.881801	nucleus	GO:0045184 establishment of protein localization; GO:0006810 transport; GO:0071702 organic substance transport; GO:0051179 localization; GO:0033036 macromolecule localization; GO:0008104 protein localization; GO:0015031 protein transport; GO:0051234 establishment of localization;	GO:0016020 membrane; GO:0097708 intracellular vesicle; GO:0043229 intracellular organelle; GO:0098588 bounding membrane of organelle; GO:0031090 organelle membrane; GO:0031410 cytoplasmic vesicle; GO:0071944 cell periphery; GO:0044446 intracellular organelle part; GO:0005737 cytoplasm; GO:0031982 vesicle; GO:0012505 endomembrane system; GO:0044424 intracellular part; GO:0005623 cell; GO:0030135 c…	GO:0030276 clathrin binding; GO:0005488 binding; GO:0005543 phospholipid binding; GO:0043167 ion binding; GO:0008289 lipid binding; GO:0005515 protein binding; GO:0043168 anion binding;	K12471	EPN; epsin	ath04144 Endocytosis - Arabidopsis thaliana (thale cress);	IPR013809; IPR008942;	ENTH domain; ENTH/VHS;
Q8L7U5	522	0.424	Down	0.021056	S	Serine/threonine-protein phosphatase BSL1 OS=Arabidopsis thaliana OX=3702 GN=BSL1 PE=1 SV=2	BSL1	1	0.000592321	79.492	QKS(1)PQGLHK	4	-1.344	3	1.65159	1.58162	1.19586	0.748008	0.385142	0.742917	endoplasmic reticulum	GO:0050794 regulation of cellular process; GO:0044700 single organism signaling; GO:0009741 response to brassinosteroid; GO:0071310 cellular response to organic substance; GO:0044267 cellular protein metabolic process; GO:1901700 response to oxygen-containing compound; GO:0044699 single-organism process; GO:0050896 response to stimulus; GO:0044237 cellular metabolic process; GO:0071383 cellular r…	GO:0016020 membrane; GO:0043226 organelle; GO:0043231 intracellular membrane-bounded organelle; GO:0043229 intracellular organelle; GO:0005634 nucleus; GO:0071944 cell periphery; GO:0044464 cell part; GO:0005622 intracellular; GO:0044424 intracellular part; GO:0043227 membrane-bounded organelle; GO:0005623 cell; GO:0005886 plasma membrane;	GO:0042578 phosphoric ester hydrolase activity; GO:0003824 catalytic activity; GO:0016791 phosphatase activity; GO:0005488 binding; GO:0016788 hydrolase activity, acting on ester bonds; GO:0043167 ion binding; GO:0043169 cation binding; GO:0046872 metal ion binding; GO:0005515 protein binding; GO:0016787 hydrolase activity; GO:0004721 phosphoprotein phosphatase activity;	K01090	E3.1.3.16; protein phosphatase [EC:3.1.3.16]		IPR029052; IPR004843; IPR015915; IPR006186;	Metallo-dependent phosphatase-like; Calcineurin-like phosphoesterase domain, ApaH type; Kelch-type beta propeller; Serine/threonine-specific protein phosphatase/bis(5-nucleosyl)-tetraphosphatase;
Q8L7U5	491	1.337	Up	0.0170374	S	Serine/threonine-protein phosphatase BSL1 OS=Arabidopsis thaliana OX=3702 GN=BSL1 PE=1 SV=2	BSL1	1	1.06858e-14	170	QLS(1)LDQFQNESR	3	-2.3593	8	0.923947	0.768328	0.848399	1.24801	1.05572	1.09234	endoplasmic reticulum	GO:0050794 regulation of cellular process; GO:0044700 single organism signaling; GO:0009741 response to brassinosteroid; GO:0071310 cellular response to organic substance; GO:0044267 cellular protein metabolic process; GO:1901700 response to oxygen-containing compound; GO:0044699 single-organism process; GO:0050896 response to stimulus; GO:0044237 cellular metabolic process; GO:0071383 cellular r…	GO:0016020 membrane; GO:0043226 organelle; GO:0043231 intracellular membrane-bounded organelle; GO:0043229 intracellular organelle; GO:0005634 nucleus; GO:0071944 cell periphery; GO:0044464 cell part; GO:0005622 intracellular; GO:0044424 intracellular part; GO:0043227 membrane-bounded organelle; GO:0005623 cell; GO:0005886 plasma membrane;	GO:0042578 phosphoric ester hydrolase activity; GO:0003824 catalytic activity; GO:0016791 phosphatase activity; GO:0005488 binding; GO:0016788 hydrolase activity, acting on ester bonds; GO:0043167 ion binding; GO:0043169 cation binding; GO:0046872 metal ion binding; GO:0005515 protein binding; GO:0016787 hydrolase activity; GO:0004721 phosphoprotein phosphatase activity;	K01090	E3.1.3.16; protein phosphatase [EC:3.1.3.16]		IPR029052; IPR004843; IPR015915; IPR006186;	Metallo-dependent phosphatase-like; Calcineurin-like phosphoesterase domain, ApaH type; Kelch-type beta propeller; Serine/threonine-specific protein phosphatase/bis(5-nucleosyl)-tetraphosphatase;
P16127	355	0.649	Down	0.00103605	S	Magnesium-chelatase subunit ChlI-1, chloroplastic OS=Arabidopsis thaliana OX=3702 GN=CHLI1 PE=1 SV=1	CHLI1	1	1.29829e-06	138.28	VCS(1)ELNVDGLR	2	-2.1695	1	1.2636	1.34312	1.17926	0.865613	0.822674	0.770308	chloroplast	GO:0051188 cofactor biosynthetic process; GO:0046148 pigment biosynthetic process; GO:0006725 cellular aromatic compound metabolic process; GO:0015994 chlorophyll metabolic process; GO:0044699 single-organism process; GO:0009058 biosynthetic process; GO:1901566 organonitrogen compound biosynthetic process; GO:0050896 response to stimulus; GO:0044237 cellular metabolic process; GO:0071704 organic …	GO:0043229 intracellular organelle; GO:0010007 magnesium chelatase complex; GO:0030312 external encapsulating structure; GO:0044434 chloroplast part; GO:0071944 cell periphery; GO:0005737 cytoplasm; GO:0044446 intracellular organelle part; GO:0032991 macromolecular complex; GO:0044435 plastid part; GO:0044424 intracellular part; GO:0009532 plastid stroma; GO:0005623 cell; GO:0044422 organelle par…	GO:0005524 ATP binding; GO:1901265 nucleoside phosphate binding; GO:0016874 ligase activity; GO:0001882 nucleoside binding; GO:0043167 ion binding; GO:0016817 hydrolase activity, acting on acid anhydrides; GO:0016787 hydrolase activity; GO:0016851 magnesium chelatase activity; GO:0051002 ligase activity, forming nitrogen-metal bonds; GO:0051003 ligase activity, forming nitrogen-metal bonds, formi…	K03405	chlI, bchI; magnesium chelatase subunit I [EC:6.6.1.1]	ath00860 Porphyrin and chlorophyll metabolism - Arabidopsis thaliana (thale cress); ath01100 Metabolic pathways - Arabidopsis thaliana (thale cress); ath01110 Biosynthesis of secondary metabolites - Arabidopsis thaliana (thale cress);	IPR003593; IPR000523; IPR027417;	AAA+ ATPase domain; Magnesium chelatase ChlI domain; P-loop containing nucleoside triphosphate hydrolase;
P0DKC4	356	0.675	Down	0.00043741	S	Phosphoglycolate phosphatase 1B, chloroplastic OS=Arabidopsis thaliana OX=3702 GN=PGLP1B PE=1 SV=1	PGLP1B	0.999999	0.000354659	105.13	ISDFLS(1)PK	2	-1.359	6	1.26333	1.17872	1.27311	0.875712	0.796226	0.835777	chloroplast	GO:0008152 metabolic process; GO:0006793 phosphorus metabolic process; GO:0043094 cellular metabolic compound salvage; GO:0009987 cellular process; GO:0044237 cellular metabolic process; GO:0009853 photorespiration; GO:0016311 dephosphorylation; GO:0006796 phosphate-containing compound metabolic process;	GO:0043226 organelle; GO:0043231 intracellular membrane-bounded organelle; GO:0043229 intracellular organelle; GO:0044464 cell part; GO:0005622 intracellular; GO:0005737 cytoplasm; GO:0044424 intracellular part; GO:0043227 membrane-bounded organelle; GO:0005829 cytosol; GO:0005623 cell; GO:0009536 plastid; GO:0044444 cytoplasmic part; GO:0009507 chloroplast;	GO:0016787 hydrolase activity; GO:0003824 catalytic activity; GO:0042578 phosphoric ester hydrolase activity; GO:0016791 phosphatase activity; GO:0008967 phosphoglycolate phosphatase activity; GO:0016788 hydrolase activity, acting on ester bonds;	K19269	PGP, PGLP; phosphoglycolate phosphatase [EC:3.1.3.18 3.1.3.48]	ath00630 Glyoxylate and dicarboxylate metabolism - Arabidopsis thaliana (thale cress); ath01100 Metabolic pathways - Arabidopsis thaliana (thale cress); ath01110 Biosynthesis of secondary metabolites - Arabidopsis thaliana (thale cress); ath01200 Carbon metabolism - Arabidopsis thaliana (thale cress);	IPR023215; IPR023214;	Nitrophenylphosphatase-like domain; HAD-like domain;
P0DKC4	121	0.685	Down	0.0059796	S	Phosphoglycolate phosphatase 1B, chloroplastic OS=Arabidopsis thaliana OX=3702 GN=PGLP1B PE=1 SV=1	PGLP1B	0.942647	1.19252e-05	115.06	LVFVTNNS(0.943)T(0.057)K	2	0.67731	1	1.25789	1.09298	1.33508	0.85389	0.889623	0.781036	chloroplast	GO:0008152 metabolic process; GO:0006793 phosphorus metabolic process; GO:0043094 cellular metabolic compound salvage; GO:0009987 cellular process; GO:0044237 cellular metabolic process; GO:0009853 photorespiration; GO:0016311 dephosphorylation; GO:0006796 phosphate-containing compound metabolic process;	GO:0043226 organelle; GO:0043231 intracellular membrane-bounded organelle; GO:0043229 intracellular organelle; GO:0044464 cell part; GO:0005622 intracellular; GO:0005737 cytoplasm; GO:0044424 intracellular part; GO:0043227 membrane-bounded organelle; GO:0005829 cytosol; GO:0005623 cell; GO:0009536 plastid; GO:0044444 cytoplasmic part; GO:0009507 chloroplast;	GO:0016787 hydrolase activity; GO:0003824 catalytic activity; GO:0042578 phosphoric ester hydrolase activity; GO:0016791 phosphatase activity; GO:0008967 phosphoglycolate phosphatase activity; GO:0016788 hydrolase activity, acting on ester bonds;	K19269	PGP, PGLP; phosphoglycolate phosphatase [EC:3.1.3.18 3.1.3.48]	ath00630 Glyoxylate and dicarboxylate metabolism - Arabidopsis thaliana (thale cress); ath01100 Metabolic pathways - Arabidopsis thaliana (thale cress); ath01110 Biosynthesis of secondary metabolites - Arabidopsis thaliana (thale cress); ath01200 Carbon metabolism - Arabidopsis thaliana (thale cress);	IPR023215; IPR023214;	Nitrophenylphosphatase-like domain; HAD-like domain;
Q93YN1	134	0.476	Down	0.0025028	S	Cold-responsive protein kinase 1 OS=Arabidopsis thaliana OX=3702 GN=CRPK1 PE=1 SV=1	CRPK1	1	7.70305e-06	130.27	S(1)GIQFDWSSR	2	0.13688	3	1.37875	1.30688	1.53208	0.80339	0.630094	0.572125	nucleus	GO:0016310 phosphorylation; GO:0044267 cellular protein metabolic process; GO:0044238 primary metabolic process; GO:0044237 cellular metabolic process; GO:0006796 phosphate-containing compound metabolic process; GO:0071704 organic substance metabolic process; GO:0008152 metabolic process; GO:0006468 protein phosphorylation; GO:0006793 phosphorus metabolic process; GO:0046777 protein autophosphory…	GO:0016020 membrane; GO:0005623 cell; GO:0044464 cell part; GO:0071944 cell periphery; GO:0005886 plasma membrane;	GO:0005524 ATP binding; GO:1901265 nucleoside phosphate binding; GO:0016773 phosphotransferase activity, alcohol group as acceptor; GO:0001882 nucleoside binding; GO:0043167 ion binding; GO:0004672 protein kinase activity; GO:0000166 nucleotide binding; GO:0097159 organic cyclic compound binding; GO:1901363 heterocyclic compound binding; GO:0032549 ribonucleoside binding; GO:0097367 carbohydrate …				IPR000719; IPR013320; IPR011009;	Protein kinase domain; Concanavalin A-like lectin/glucanase domain; Protein kinase-like domain;
Q9LP37	106	1.278	Up	0.044878	T	50S ribosomal protein L34, chloroplastic OS=Arabidopsis thaliana OX=3702 GN=RPL34 PE=2 SV=1	RPL34	1	0.0290904	45.368	AALCQT(1)KR	3	0.064916	1	0.778466	0.873717	1.04752	1.16287	1.17027	1.11706	chloroplast	GO:0006518 peptide metabolic process; GO:0043043 peptide biosynthetic process; GO:0044267 cellular protein metabolic process; GO:0006807 nitrogen compound metabolic process; GO:0009058 biosynthetic process; GO:0043603 cellular amide metabolic process; GO:0044238 primary metabolic process; GO:1901566 organonitrogen compound biosynthetic process; GO:1901576 organic substance biosynthetic process; G…	GO:0005840 ribosome; GO:0043229 intracellular organelle; GO:0043232 intracellular non-membrane-bounded organelle; GO:0005737 cytoplasm; GO:0032991 macromolecular complex; GO:0044424 intracellular part; GO:0005623 cell; GO:0009507 chloroplast; GO:0043228 non-membrane-bounded organelle; GO:0043226 organelle; GO:0043231 intracellular membrane-bounded organelle; GO:0005622 intracellular; GO:0044464 c…	GO:0097159 organic cyclic compound binding; GO:1901363 heterocyclic compound binding; GO:0003723 RNA binding; GO:0005488 binding; GO:0003676 nucleic acid binding; GO:0005198 structural molecule activity; GO:0003735 structural constituent of ribosome; GO:0019843 rRNA binding;	K02914	RP-L34, MRPL34, rpmH; large subunit ribosomal protein L34	ath03010 Ribosome - Arabidopsis thaliana (thale cress);
Q9FJI5	18	1.415	Up	0.039677	S	Glucose-6-phosphate 1-dehydrogenase 6, cytoplasmic OS=Arabidopsis thaliana OX=3702 GN=G6PD6 PE=1 SV=1	G6PD6	0.999998	0.000467473	79.332	RS(0.356)T(0.644)FRNDS(1)FVR	2	0.58536	1	0.930944	0.853821	0.759464	1.042	1.43557	1.1223	cytoplasm	GO:0006739 NADP metabolic process; GO:0019362 pyridine nucleotide metabolic process; GO:0006725 cellular aromatic compound metabolic process; GO:0046496 nicotinamide nucleotide metabolic process; GO:0009051 pentose-phosphate shunt, oxidative branch; GO:0009117 nucleotide metabolic process; GO:0044699 single-organism process; GO:0044237 cellular metabolic process; GO:0072524 pyridine-containing co…	GO:0044464 cell part; GO:0005622 intracellular; GO:0005737 cytoplasm; GO:0044424 intracellular part; GO:0005623 cell; GO:0005829 cytosol; GO:0044444 cytoplasmic part;	GO:0097159 organic cyclic compound binding; GO:1901363 heterocyclic compound binding; GO:0016614 oxidoreductase activity, acting on CH-OH group of donors; GO:0016616 oxidoreductase activity, acting on the CH-OH group of donors, NAD or NADP as acceptor; GO:1901265 nucleoside phosphate binding; GO:0003824 catalytic activity; GO:0005488 binding; GO:0004345 glucose-6-phosphate dehydrogenase activity;…	K00036	G6PD, zwf; glucose-6-phosphate 1-dehydrogenase [EC:1.1.1.49 1.1.1.363]	ath00030 Pentose phosphate pathway - Arabidopsis thaliana (thale cress); ath00480 Glutathione metabolism - Arabidopsis thaliana (thale cress); ath01100 Metabolic pathways - Arabidopsis thaliana (thale cress); ath01110 Biosynthesis of secondary metabolites - Arabidopsis thaliana (thale cress); ath01200 Carbon metabolism - Arabidopsis thaliana (thale cress);	IPR022675; IPR016040; IPR022674;	Glucose-6-phosphate dehydrogenase, C-terminal; NAD(P)-binding domain; Glucose-6-phosphate dehydrogenase, NAD-binding;
Q9FH98	224	0.789	Down	0.003544	T	Anthranilate N-hydroxycinnamoyl/benzoyltransferase-like protein OS=Arabidopsis thaliana OX=3702 GN=At5g67150 PE=1 SV=1	At5g67150	0.999805	1.31536e-06	139.7	IPLPETET(1)PNR	3	0.50756	2	1.07287	1.20328	1.18354	0.90581	0.890943	0.933586	nucleus			GO:0016746 transferase activity, transferring acyl groups; GO:0016747 transferase activity, transferring acyl groups other than amino-acyl groups; GO:0003824 catalytic activity; GO:0016740 transferase activity;				IPR023213;	Chloramphenicol acetyltransferase-like domain;
Q0WLC7	400	0.789	Down	0.0099022	S	CBS domain-containing protein CBSCBSPB4 OS=Arabidopsis thaliana OX=3702 GN=CBSCBSPB4 PE=1 SV=2	CBSCBSPB4	0.998773	0.000447588	130.69	LS(0.001)S(0.999)EIEVTK	2	1.3031	1	1.09735	1.05941	1.24849	0.879808	0.905378	0.902386	chloroplast		GO:0031224 intrinsic component of membrane; GO:0016020 membrane; GO:0016021 integral component of membrane; GO:0044425 membrane part;	GO:0005515 protein binding; GO:0005488 binding;				IPR000270; IPR000644;	PB1 domain; CBS domain;
Q0WLC7	407	1.351	Up	0.0095392	S	CBS domain-containing protein CBSCBSPB4 OS=Arabidopsis thaliana OX=3702 GN=CBSCBSPB4 PE=1 SV=2	CBSCBSPB4	0.999506	2.79787e-25	201.06	S(1)FSYPNTFAFK	2	-0.65953	2	0.755198	0.870297	0.895372	1.05962	1.13944	1.20716	chloroplast		GO:0031224 intrinsic component of membrane; GO:0016020 membrane; GO:0016021 integral component of membrane; GO:0044425 membrane part;	GO:0005515 protein binding; GO:0005488 binding;				IPR000270; IPR000644;	PB1 domain; CBS domain;
Q0WLC7	18	2.119	Up	0.00049791	S	CBS domain-containing protein CBSCBSPB4 OS=Arabidopsis thaliana OX=3702 GN=CBSCBSPB4 PE=1 SV=2	CBSCBSPB4	0.999999	5.04475e-11	153.94	S(0.017)LS(0.283)FS(0.699)GHS(1)FQGR	2	-0.28672	4	0.649338	0.573267	0.641851	1.1625	1.39542	1.39371	chloroplast		GO:0031224 intrinsic component of membrane; GO:0016020 membrane; GO:0016021 integral component of membrane; GO:0044425 membrane part;	GO:0005515 protein binding; GO:0005488 binding;				IPR000270; IPR000644;	PB1 domain; CBS domain;
Q0WLC7	49	1.291	Up	0.023199	S	CBS domain-containing protein CBSCBSPB4 OS=Arabidopsis thaliana OX=3702 GN=CBSCBSPB4 PE=1 SV=2	CBSCBSPB4	0.959684	3.07445e-06	132.56	S(0.96)S(0.04)ISLSGER	2	0.27648	5	0.920605	0.90297	0.773642	1.03942	1.09761	1.21475	chloroplast		GO:0031224 intrinsic component of membrane; GO:0016020 membrane; GO:0016021 integral component of membrane; GO:0044425 membrane part;	GO:0005515 protein binding; GO:0005488 binding;				IPR000270; IPR000644;	PB1 domain; CBS domain;
Q0WLC7	13	1.792	Up	0.0020828	S	CBS domain-containing protein CBSCBSPB4 OS=Arabidopsis thaliana OX=3702 GN=CBSCBSPB4 PE=1 SV=2	CBSCBSPB4	0.994015	1.24115e-12	164.2	SLS(0.994)FS(0.006)GHSFQGR	2	-0.42086	7	0.677694	0.677228	0.741449	1.07019	1.34861	1.33839	chloroplast		GO:0031224 intrinsic component of membrane; GO:0016020 membrane; GO:0016021 integral component of membrane; GO:0044425 membrane part;	GO:0005515 protein binding; GO:0005488 binding;				IPR000270; IPR000644;	PB1 domain; CBS domain;
A0A1P8B9Q7	246	1.312	Up	0.00258	S	Transcription regulator NOT2/NOT3/NOT5 family protein OS=Arabidopsis thaliana OX=3702 GN=MRG7.19 PE=1 SV=1	MRG7.19	0.813577	0.000211277	82.925	S(0.166)IS(0.814)LPT(0.021)HHQEK	3	-1.1626	1	0.851816	0.914198	0.822074	1.18283	1.13187	1.08121	nucleus	GO:0050794 regulation of cellular process; GO:0010468 regulation of gene expression; GO:0006355 regulation of transcription, DNA-templated; GO:0031326 regulation of cellular biosynthetic process; GO:0080090 regulation of primary metabolic process; GO:0060255 regulation of macromolecule metabolic process; GO:0019219 regulation of nucleobase-containing compound metabolic process; GO:0010556 regulat…	GO:0043226 organelle; GO:0043231 intracellular membrane-bounded organelle; GO:0043229 intracellular organelle; GO:0005634 nucleus; GO:0044464 cell part; GO:0005622 intracellular; GO:0044424 intracellular part; GO:0043227 membrane-bounded organelle; GO:0005623 cell;		K12580	CNOT3, NOT3; CCR4-NOT transcription complex subunit 3	ath03018 RNA degradation - Arabidopsis thaliana (thale cress);	IPR007282; IPR007207;	NOT2/NOT3/NOT5; CCR4-Not complex component, Not N-terminal domain;
A0A1P8B9Q7	271	1.589	Up	0.00031706	T	Transcription regulator NOT2/NOT3/NOT5 family protein OS=Arabidopsis thaliana OX=3702 GN=MRG7.19 PE=1 SV=1	MRG7.19	0.999992	2.80129e-40	177.12	TEDTSLPDSSAEMVPKT(1)PPPK	4	0.49198	11	0.724665	0.818182	0.745005	1.22854	1.23377	1.17417	nucleus	GO:0050794 regulation of cellular process; GO:0010468 regulation of gene expression; GO:0006355 regulation of transcription, DNA-templated; GO:0031326 regulation of cellular biosynthetic process; GO:0080090 regulation of primary metabolic process; GO:0060255 regulation of macromolecule metabolic process; GO:0019219 regulation of nucleobase-containing compound metabolic process; GO:0010556 regulat…	GO:0043226 organelle; GO:0043231 intracellular membrane-bounded organelle; GO:0043229 intracellular organelle; GO:0005634 nucleus; GO:0044464 cell part; GO:0005622 intracellular; GO:0044424 intracellular part; GO:0043227 membrane-bounded organelle; GO:0005623 cell;		K12580	CNOT3, NOT3; CCR4-NOT transcription complex subunit 3	ath03018 RNA degradation - Arabidopsis thaliana (thale cress);	IPR007282; IPR007207;	NOT2/NOT3/NOT5; CCR4-Not complex component, Not N-terminal domain;
A0A1P8B9Q7	370	1.328	Up	0.0057757	S	Transcription regulator NOT2/NOT3/NOT5 family protein OS=Arabidopsis thaliana OX=3702 GN=MRG7.19 PE=1 SV=1	MRG7.19	0.9986	3.09802e-17	124.7	VGIPNQPQPSQPPS(0.999)PIPANGS(0.001)R	3	-0.52687	7	0.833652	0.901941	0.836346	1.23857	1.11788	1.05969	nucleus	GO:0050794 regulation of cellular process; GO:0010468 regulation of gene expression; GO:0006355 regulation of transcription, DNA-templated; GO:0031326 regulation of cellular biosynthetic process; GO:0080090 regulation of primary metabolic process; GO:0060255 regulation of macromolecule metabolic process; GO:0019219 regulation of nucleobase-containing compound metabolic process; GO:0010556 regulat…	GO:0043226 organelle; GO:0043231 intracellular membrane-bounded organelle; GO:0043229 intracellular organelle; GO:0005634 nucleus; GO:0044464 cell part; GO:0005622 intracellular; GO:0044424 intracellular part; GO:0043227 membrane-bounded organelle; GO:0005623 cell;		K12580	CNOT3, NOT3; CCR4-NOT transcription complex subunit 3	ath03018 RNA degradation - Arabidopsis thaliana (thale cress);	IPR007282; IPR007207;	NOT2/NOT3/NOT5; CCR4-Not complex component, Not N-terminal domain;
A0A1P8B9Q7	452	1.266	Up	0.024101	S	Transcription regulator NOT2/NOT3/NOT5 family protein OS=Arabidopsis thaliana OX=3702 GN=MRG7.19 PE=1 SV=1	MRG7.19	0.999942	9.88472e-152	294.93	AFSPSIVSGSQWRPGS(1)PFQSQNETVR	3	-0.44888	4	0.921606	0.889683	0.842055	1.19287	0.989011	1.17808	nucleus	GO:0050794 regulation of cellular process; GO:0010468 regulation of gene expression; GO:0006355 regulation of transcription, DNA-templated; GO:0031326 regulation of cellular biosynthetic process; GO:0080090 regulation of primary metabolic process; GO:0060255 regulation of macromolecule metabolic process; GO:0019219 regulation of nucleobase-containing compound metabolic process; GO:0010556 regulat…	GO:0043226 organelle; GO:0043231 intracellular membrane-bounded organelle; GO:0043229 intracellular organelle; GO:0005634 nucleus; GO:0044464 cell part; GO:0005622 intracellular; GO:0044424 intracellular part; GO:0043227 membrane-bounded organelle; GO:0005623 cell;		K12580	CNOT3, NOT3; CCR4-NOT transcription complex subunit 3	ath03018 RNA degradation - Arabidopsis thaliana (thale cress);	IPR007282; IPR007207;	NOT2/NOT3/NOT5; CCR4-Not complex component, Not N-terminal domain;
A0A1P8B9Q7	439	1.266	Up	0.0087998	S	Transcription regulator NOT2/NOT3/NOT5 family protein OS=Arabidopsis thaliana OX=3702 GN=MRG7.19 PE=1 SV=1	MRG7.19	0.995222	9.88472e-152	294.93	AFS(0.995)PS(0.005)IVSGSQWRPGS(0.995)PFQS(0.005)QNETVR	3	-0.45598	6	0.90153	0.888662	0.862036	1.19509	1.01998	1.14188	nucleus	GO:0050794 regulation of cellular process; GO:0010468 regulation of gene expression; GO:0006355 regulation of transcription, DNA-templated; GO:0031326 regulation of cellular biosynthetic process; GO:0080090 regulation of primary metabolic process; GO:0060255 regulation of macromolecule metabolic process; GO:0019219 regulation of nucleobase-containing compound metabolic process; GO:0010556 regulat…	GO:0043226 organelle; GO:0043231 intracellular membrane-bounded organelle; GO:0043229 intracellular organelle; GO:0005634 nucleus; GO:0044464 cell part; GO:0005622 intracellular; GO:0044424 intracellular part; GO:0043227 membrane-bounded organelle; GO:0005623 cell;		K12580	CNOT3, NOT3; CCR4-NOT transcription complex subunit 3	ath03018 RNA degradation - Arabidopsis thaliana (thale cress);	IPR007282; IPR007207;	NOT2/NOT3/NOT5; CCR4-Not complex component, Not N-terminal domain;
A0A1P8B9Q7	404	1.405	Up	0.00137503	S	Transcription regulator NOT2/NOT3/NOT5 family protein OS=Arabidopsis thaliana OX=3702 GN=MRG7.19 PE=1 SV=1	MRG7.19	0.964711	1.77109e-21	146.17	NIMGVESNVQPLT(0.033)S(0.965)PLS(0.002)K	3	0.84124	7	0.792543	0.88049	0.806851	1.21293	1.16883	1.10176	nucleus	GO:0050794 regulation of cellular process; GO:0010468 regulation of gene expression; GO:0006355 regulation of transcription, DNA-templated; GO:0031326 regulation of cellular biosynthetic process; GO:0080090 regulation of primary metabolic process; GO:0060255 regulation of macromolecule metabolic process; GO:0019219 regulation of nucleobase-containing compound metabolic process; GO:0010556 regulat…	GO:0043226 organelle; GO:0043231 intracellular membrane-bounded organelle; GO:0043229 intracellular organelle; GO:0005634 nucleus; GO:0044464 cell part; GO:0005622 intracellular; GO:0044424 intracellular part; GO:0043227 membrane-bounded organelle; GO:0005623 cell;		K12580	CNOT3, NOT3; CCR4-NOT transcription complex subunit 3	ath03018 RNA degradation - Arabidopsis thaliana (thale cress);	IPR007282; IPR007207;	NOT2/NOT3/NOT5; CCR4-Not complex component, Not N-terminal domain;
F4JJ15	576	1.499	Up	0.0100235	S	Dynamin-related protein 3A OS=Arabidopsis thaliana OX=3702 GN=DRP3A PE=3 SV=1	DRP3A	0.930012	0.0132643	50.04	S(0.07)RS(0.93)FLGR	2	0.3928	3	0.751916	0.754065	0.866295	1.35109	1.04904	1.1558	cytoplasm			GO:1901265 nucleoside phosphate binding; GO:0001882 nucleoside binding; GO:0043167 ion binding; GO:0016817 hydrolase activity, acting on acid anhydrides; GO:0016787 hydrolase activity; GO:0000166 nucleotide binding; GO:0017111 nucleoside-triphosphatase activity; GO:1901363 heterocyclic compound binding; GO:0097159 organic cyclic compound binding; GO:0032549 ribonucleoside binding; GO:0097367 carb…	K17065	DNM1L; dynamin 1-like protein [EC:3.6.5.5]		IPR030381; IPR003130; IPR020850; IPR001401; IPR027417; IPR000375;	Dynamin-type guanine nucleotide-binding (G) domain; Dynamin GTPase effector; GTPase effector domain; Dynamin, GTPase domain; P-loop containing nucleoside triphosphate hydrolase; Dynamin central domain;
P39207	96	1.338	Up	0.031884	S	Nucleoside diphosphate kinase 1 OS=Arabidopsis thaliana OX=3702 GN=NDK1 PE=1 SV=1	NDK1	0.935281	0.000232257	65.855	IIGATNPAAS(0.935)EPGT(0.064)IR	3	0.65781	1	0.986692	0.762542	0.801153	1.21674	1.15541	1.04047	cytoplasm	GO:0042278 purine nucleoside metabolic process; GO:0009116 nucleoside metabolic process; GO:0046132 pyrimidine ribonucleoside biosynthetic process; GO:0006165 nucleoside diphosphate phosphorylation; GO:0009147 pyrimidine nucleoside triphosphate metabolic process; GO:0009117 nucleotide metabolic process; GO:0044699 single-organism process; GO:0046129 purine ribonucleoside biosynthetic process; GO:…		GO:0005524 ATP binding; GO:1901265 nucleoside phosphate binding; GO:0004550 nucleoside diphosphate kinase activity; GO:0019205 nucleobase-containing compound kinase activity; GO:0001882 nucleoside binding; GO:0043167 ion binding; GO:0005515 protein binding; GO:0000166 nucleotide binding; GO:0016776 phosphotransferase activity, phosphate group as acceptor; GO:0097159 organic cyclic compound bindin…	K00940	ndk, NME; nucleoside-diphosphate kinase [EC:2.7.4.6]	ath00230 Purine metabolism - Arabidopsis thaliana (thale cress); ath00240 Pyrimidine metabolism - Arabidopsis thaliana (thale cress); ath01100 Metabolic pathways - Arabidopsis thaliana (thale cress); ath01110 Biosynthesis of secondary metabolites - Arabidopsis thaliana (thale cress); ath04016 MAPK signaling pathway - plant - Arabidopsis thaliana (thale cress);
A0A1P8AVQ1	5	1.339	Up	0.0027801	S	NagB/RpiA/CoA transferase-like superfamily protein OS=Arabidopsis thaliana OX=3702 GN=At1g72340 PE=1 SV=1	At1g72340	0.893428	0.000539431	93.839	S(0.893)PS(0.107)FILDER	2	-0.37487	2	0.792585	0.868958	0.86406	1.08004	1.09942	1.20125	chloroplast	GO:0008152 metabolic process; GO:0044237 cellular metabolic process; GO:0009987 cellular process;			K03239	EIF2B1; translation initiation factor eIF-2B subunit alpha	ath03013 RNA transport - Arabidopsis thaliana (thale cress);
Q8VZL1	446	1.242	Up	0.046585	S	Myosin OS=Arabidopsis thaliana OX=3702 GN=At5g13260 PE=1 SV=1	At5g13260	1	2.19536e-10	125.45	LSDIELKS(1)PGGPK	4	-0.76454	4	0.925373	0.963806	0.761905	1.0534	1.15612	1.08241	nucleus
Q8VZL1	132	1.293	Up	0.048476	S	Myosin OS=Arabidopsis thaliana OX=3702 GN=At5g13260 PE=1 SV=1	At5g13260	0.899172	1.42979e-15	169.02	S(0.003)S(0.098)S(0.899)PANSPAVSVR	2	-0.63806	2	0.936034	0.88728	0.771788	1.08835	0.997959	1.27035	nucleus
F4IEK8	1041	0.771	Down	0.0072222	S	PII, uridylyltransferase (DUF2921) OS=Arabidopsis thaliana OX=3702 GN=At1g52780 PE=1 SV=1	At1g52780	0.999064	7.16834e-10	134.04	VMS(0.999)ES(0.001)EMVSGAR	3	0.51139	3	1.13833	1.12454	1.18951	0.975771	0.846659	0.837838	plasma membrane		GO:0097708 intracellular vesicle; GO:0043229 intracellular organelle; GO:0016020 membrane; GO:0031410 cytoplasmic vesicle; GO:0044446 intracellular organelle part; GO:0005737 cytoplasm; GO:0031982 vesicle; GO:0031224 intrinsic component of membrane; GO:0012505 endomembrane system; GO:0044424 intracellular part; GO:0005623 cell; GO:0016021 integral component of membrane; GO:0044422 organelle part;…
P56778	346	0.624	Down	0.0049192	T	Photosystem II CP43 reaction center protein OS=Arabidopsis thaliana OX=3702 GN=psbC PE=1 SV=3	psbC	0.925844	0.00233816	59.252	S(0.074)PT(0.926)GEVIFGGETMR	2	-3.2175	1	1.40355	1.31804	1.12228	0.880268	0.745573	0.772461	plasma membrane	GO:0055114 oxidation-reduction process; GO:0044267 cellular protein metabolic process; GO:0044763 single-organism cellular process; GO:0044699 single-organism process; GO:0019684 photosynthesis, light reaction; GO:0044238 primary metabolic process; GO:0044237 cellular metabolic process; GO:0071704 organic substance metabolic process; GO:0009772 photosynthetic electron transport in photosystem II;…	GO:0016020 membrane; GO:0009535 chloroplast thylakoid membrane; GO:0044434 chloroplast part; GO:0098796 membrane protein complex; GO:0005737 cytoplasm; GO:0009534 chloroplast thylakoid; GO:0042651 thylakoid membrane; GO:0031224 intrinsic component of membrane; GO:0032991 macromolecular complex; GO:0044424 intracellular part; GO:0005623 cell; GO:0044422 organelle part; GO:0044425 membrane part; GO…	GO:0097159 organic cyclic compound binding; GO:1901363 heterocyclic compound binding; GO:0009055 electron carrier activity; GO:0045156 electron transporter, transferring electrons within the cyclic electron transport pathway of photosynthesis activity; GO:0005488 binding; GO:0043167 ion binding; GO:0043169 cation binding; GO:0046872 metal ion binding; GO:0016168 chlorophyll binding; GO:0046906 te…	K02705	psbC; photosystem II CP43 chlorophyll apoprotein	ath00195 Photosynthesis - Arabidopsis thaliana (thale cress); ath01100 Metabolic pathways - Arabidopsis thaliana (thale cress);
F4JVN6	238	0.604	Down	0.0184982	S	Tripeptidyl-peptidase 2 OS=Arabidopsis thaliana OX=3702 GN=TPP2 PE=1 SV=1	TPP2	1	0.00164128	79.986	RKS(1)WDEK	4	-0.97628	1	1.27097	1.44552	1.11675	0.741433	0.640369	0.934874	chloroplast	GO:0006508 proteolysis; GO:0008152 metabolic process; GO:0043170 macromolecule metabolic process; GO:0019538 protein metabolic process; GO:0044238 primary metabolic process; GO:0071704 organic substance metabolic process;	GO:0005840 ribosome; GO:0043229 intracellular organelle; GO:0016020 membrane; GO:0098588 bounding membrane of organelle; GO:0043232 intracellular non-membrane-bounded organelle; GO:0031090 organelle membrane; GO:0044446 intracellular organelle part; GO:0005737 cytoplasm; GO:0032991 macromolecular complex; GO:0044424 intracellular part; GO:0005829 cytosol; GO:0005623 cell; GO:0044422 organelle par…	GO:0004252 serine-type endopeptidase activity; GO:0004175 endopeptidase activity; GO:0008238 exopeptidase activity; GO:0008233 peptidase activity; GO:0008240 tripeptidyl-peptidase activity; GO:0003824 catalytic activity; GO:0017171 serine hydrolase activity; GO:0008236 serine-type peptidase activity; GO:0070011 peptidase activity, acting on L-amino acid peptides; GO:0004177 aminopeptidase activit…	K01280	TPP2; tripeptidyl-peptidase II [EC:3.4.14.10]		IPR034051; IPR000209; IPR022229;	Tripeptidyl-peptidase II domain; Peptidase S8/S53 domain; Peptidase S8A, tripeptidyl peptidase II;
F4JVN6	830	0.644	Down	0.00044191	S	Tripeptidyl-peptidase 2 OS=Arabidopsis thaliana OX=3702 GN=TPP2 PE=1 SV=1	TPP2	0.994963	7.48024e-06	101.62	WESAPTFAS(0.995)PS(0.005)AK	3	-1.2813	1	1.24108	1.27483	1.22201	0.798546	0.748975	0.859244	chloroplast	GO:0006508 proteolysis; GO:0008152 metabolic process; GO:0043170 macromolecule metabolic process; GO:0019538 protein metabolic process; GO:0044238 primary metabolic process; GO:0071704 organic substance metabolic process;	GO:0005840 ribosome; GO:0043229 intracellular organelle; GO:0016020 membrane; GO:0098588 bounding membrane of organelle; GO:0043232 intracellular non-membrane-bounded organelle; GO:0031090 organelle membrane; GO:0044446 intracellular organelle part; GO:0005737 cytoplasm; GO:0032991 macromolecular complex; GO:0044424 intracellular part; GO:0005829 cytosol; GO:0005623 cell; GO:0044422 organelle par…	GO:0004252 serine-type endopeptidase activity; GO:0004175 endopeptidase activity; GO:0008238 exopeptidase activity; GO:0008233 peptidase activity; GO:0008240 tripeptidyl-peptidase activity; GO:0003824 catalytic activity; GO:0017171 serine hydrolase activity; GO:0008236 serine-type peptidase activity; GO:0070011 peptidase activity, acting on L-amino acid peptides; GO:0004177 aminopeptidase activit…	K01280	TPP2; tripeptidyl-peptidase II [EC:3.4.14.10]		IPR034051; IPR000209; IPR022229;	Tripeptidyl-peptidase II domain; Peptidase S8/S53 domain; Peptidase S8A, tripeptidyl peptidase II;
Q941L0	139	1.606	Up	0.0152954	S	Cellulose synthase A catalytic subunit 3 [UDP-forming] OS=Arabidopsis thaliana OX=3702 GN=CESA3 PE=1 SV=2	CESA3	0.811738	9.95703e-07	102.72	LT(0.178)S(0.812)RQDT(0.004)S(0.006)GEFS(0.006)AAS(0.994)PER	2	1.5943	2	0.660697	0.663502	0.927235	1.2931	1.19899	1.12384	plasma membrane	GO:0044085 cellular component biogenesis; GO:0016043 cellular component organization; GO:0016051 carbohydrate biosynthetic process; GO:0000271 polysaccharide biosynthetic process; GO:0044042 glucan metabolic process; GO:0044699 single-organism process; GO:0009058 biosynthetic process; GO:0050896 response to stimulus; GO:0044237 cellular metabolic process; GO:1903047 mitotic cell cycle process; GO…	GO:0016020 membrane; GO:0031410 cytoplasmic vesicle; GO:0030054 cell junction; GO:0071944 cell periphery; GO:0031982 vesicle; GO:0005737 cytoplasm; GO:0031224 intrinsic component of membrane; GO:0044424 intracellular part; GO:0005911 cell-cell junction; GO:0005623 cell; GO:0055044 symplast; GO:0044422 organelle part; GO:0009506 plasmodesma; GO:0005622 intracellular; GO:0044425 membrane part; GO:0…	GO:0016759 cellulose synthase activity; GO:0016758 transferase activity, transferring hexosyl groups; GO:0043167 ion binding; GO:0046527 glucosyltransferase activity; GO:0008194 UDP-glycosyltransferase activity; GO:0005515 protein binding; GO:0008270 zinc ion binding; GO:0046914 transition metal ion binding; GO:0003824 catalytic activity; GO:0005488 binding; GO:0035251 UDP-glucosyltransferase act…	K10999	CESA; cellulose synthase A [EC:2.4.1.12]		IPR027934; IPR001841; IPR013083; IPR029044;	Cellulose synthase, RING-type zinc finger; Zinc finger, RING-type; Zinc finger, RING/FYVE/PHD-type; Nucleotide-diphospho-sugar transferases;
Q8S8F8	60	0.784	Down	0.046381	S	GLABRA2 expression modulator OS=Arabidopsis thaliana OX=3702 GN=GEM PE=1 SV=1	GEM	1	9.3646e-16	125	GSDSTPVKAPS(1)R	3	0.071164	4	1.02581	1.23939	1.13153	0.98826	0.889273	0.786013	chloroplast	GO:0021700 developmental maturation; GO:0048869 cellular developmental process; GO:0044699 single-organism process; GO:0010026 trichome differentiation; GO:0044237 cellular metabolic process; GO:0032259 methylation; GO:0010015 root morphogenesis; GO:0008213 protein alkylation; GO:0008152 metabolic process; GO:0048364 root development; GO:0048469 cell maturation; GO:0043170 macromolecule metabolic…	GO:0044464 cell part; GO:0005622 intracellular; GO:0005737 cytoplasm; GO:0044424 intracellular part; GO:0005829 cytosol; GO:0005623 cell; GO:0044444 cytoplasmic part;					IPR004182;	GRAM domain;
O48946	134	1.703	Up	0.0193173	S	Cellulose synthase A catalytic subunit 1 [UDP-forming] OS=Arabidopsis thaliana OX=3702 GN=CESA1 PE=1 SV=1	CESA1	0.776603	0.000326749	90.793	HGEEFSS(0.219)S(0.777)S(0.004)R	2	-0.23977	2	0.889881	0.576735	0.693515	1.12553	1.3998	1.15235	plasma membrane	GO:0044085 cellular component biogenesis; GO:0016043 cellular component organization; GO:0016051 carbohydrate biosynthetic process; GO:0000271 polysaccharide biosynthetic process; GO:0009628 response to abiotic stimulus; GO:0044042 glucan metabolic process; GO:0044699 single-organism process; GO:0009058 biosynthetic process; GO:0050896 response to stimulus; GO:0044237 cellular metabolic process; …	GO:0097708 intracellular vesicle; GO:0043229 intracellular organelle; GO:0016020 membrane; GO:0031410 cytoplasmic vesicle; GO:0071944 cell periphery; GO:0031982 vesicle; GO:0044446 intracellular organelle part; GO:0005737 cytoplasm; GO:0012505 endomembrane system; GO:0031224 intrinsic component of membrane; GO:0044424 intracellular part; GO:0005623 cell; GO:0016021 integral component of membrane;…	GO:0016759 cellulose synthase activity; GO:0016758 transferase activity, transferring hexosyl groups; GO:0003824 catalytic activity; GO:0005488 binding; GO:0043167 ion binding; GO:0035251 UDP-glucosyltransferase activity; GO:0016760 cellulose synthase (UDP-forming) activity; GO:0046872 metal ion binding; GO:0043169 cation binding; GO:0008194 UDP-glycosyltransferase activity; GO:0046527 glucosyltr…	K10999	CESA; cellulose synthase A [EC:2.4.1.12]		IPR027934; IPR013083; IPR029044;	Cellulose synthase, RING-type zinc finger; Zinc finger, RING/FYVE/PHD-type; Nucleotide-diphospho-sugar transferases;
O48946	167	1.287	Up	0.0065579	S	Cellulose synthase A catalytic subunit 1 [UDP-forming] OS=Arabidopsis thaliana OX=3702 GN=CESA1 PE=1 SV=1	CESA1	0.899292	0.000413061	86.738	T(0.038)PDT(0.457)QS(0.505)VRT(0.895)T(0.195)S(0.899)GPLGPS(0.01)DR	3	1.1204	2	0.896825	0.803519	0.898536	1.18617	1.08674	1.07202	plasma membrane	GO:0044085 cellular component biogenesis; GO:0016043 cellular component organization; GO:0016051 carbohydrate biosynthetic process; GO:0000271 polysaccharide biosynthetic process; GO:0009628 response to abiotic stimulus; GO:0044042 glucan metabolic process; GO:0044699 single-organism process; GO:0009058 biosynthetic process; GO:0050896 response to stimulus; GO:0044237 cellular metabolic process; …	GO:0097708 intracellular vesicle; GO:0043229 intracellular organelle; GO:0016020 membrane; GO:0031410 cytoplasmic vesicle; GO:0071944 cell periphery; GO:0031982 vesicle; GO:0044446 intracellular organelle part; GO:0005737 cytoplasm; GO:0012505 endomembrane system; GO:0031224 intrinsic component of membrane; GO:0044424 intracellular part; GO:0005623 cell; GO:0016021 integral component of membrane;…	GO:0016759 cellulose synthase activity; GO:0016758 transferase activity, transferring hexosyl groups; GO:0003824 catalytic activity; GO:0005488 binding; GO:0043167 ion binding; GO:0035251 UDP-glucosyltransferase activity; GO:0016760 cellulose synthase (UDP-forming) activity; GO:0046872 metal ion binding; GO:0043169 cation binding; GO:0008194 UDP-glycosyltransferase activity; GO:0046527 glucosyltr…	K10999	CESA; cellulose synthase A [EC:2.4.1.12]		IPR027934; IPR013083; IPR029044;	Cellulose synthase, RING-type zinc finger; Zinc finger, RING/FYVE/PHD-type; Nucleotide-diphospho-sugar transferases;
O48946	180	1.225	Up	0.0177178	S	Cellulose synthase A catalytic subunit 1 [UDP-forming] OS=Arabidopsis thaliana OX=3702 GN=CESA1 PE=1 SV=1	CESA1	0.87082	8.20104e-06	108.66	NAIS(0.127)S(0.871)PY(0.002)IDPR	2	-0.40463	4	0.89881	0.809384	0.967573	1.11596	1.08175	1.08033	plasma membrane	GO:0044085 cellular component biogenesis; GO:0016043 cellular component organization; GO:0016051 carbohydrate biosynthetic process; GO:0000271 polysaccharide biosynthetic process; GO:0009628 response to abiotic stimulus; GO:0044042 glucan metabolic process; GO:0044699 single-organism process; GO:0009058 biosynthetic process; GO:0050896 response to stimulus; GO:0044237 cellular metabolic process; …	GO:0097708 intracellular vesicle; GO:0043229 intracellular organelle; GO:0016020 membrane; GO:0031410 cytoplasmic vesicle; GO:0071944 cell periphery; GO:0031982 vesicle; GO:0044446 intracellular organelle part; GO:0005737 cytoplasm; GO:0012505 endomembrane system; GO:0031224 intrinsic component of membrane; GO:0044424 intracellular part; GO:0005623 cell; GO:0016021 integral component of membrane;…	GO:0016759 cellulose synthase activity; GO:0016758 transferase activity, transferring hexosyl groups; GO:0003824 catalytic activity; GO:0005488 binding; GO:0043167 ion binding; GO:0035251 UDP-glucosyltransferase activity; GO:0016760 cellulose synthase (UDP-forming) activity; GO:0046872 metal ion binding; GO:0043169 cation binding; GO:0008194 UDP-glycosyltransferase activity; GO:0046527 glucosyltr…	K10999	CESA; cellulose synthase A [EC:2.4.1.12]		IPR027934; IPR013083; IPR029044;	Cellulose synthase, RING-type zinc finger; Zinc finger, RING/FYVE/PHD-type; Nucleotide-diphospho-sugar transferases;
O48946	24	1.42	Up	0.0022447	S	Cellulose synthase A catalytic subunit 1 [UDP-forming] OS=Arabidopsis thaliana OX=3702 GN=CESA1 PE=1 SV=1	CESA1	0.999838	1.02316e-05	95.197	IRHES(1)DGGTKPLK	5	0.043895	3	0.875	0.745846	0.817992	1.16915	1.18544	1.10803	plasma membrane	GO:0044085 cellular component biogenesis; GO:0016043 cellular component organization; GO:0016051 carbohydrate biosynthetic process; GO:0000271 polysaccharide biosynthetic process; GO:0009628 response to abiotic stimulus; GO:0044042 glucan metabolic process; GO:0044699 single-organism process; GO:0009058 biosynthetic process; GO:0050896 response to stimulus; GO:0044237 cellular metabolic process; …	GO:0097708 intracellular vesicle; GO:0043229 intracellular organelle; GO:0016020 membrane; GO:0031410 cytoplasmic vesicle; GO:0071944 cell periphery; GO:0031982 vesicle; GO:0044446 intracellular organelle part; GO:0005737 cytoplasm; GO:0012505 endomembrane system; GO:0031224 intrinsic component of membrane; GO:0044424 intracellular part; GO:0005623 cell; GO:0016021 integral component of membrane;…	GO:0016759 cellulose synthase activity; GO:0016758 transferase activity, transferring hexosyl groups; GO:0003824 catalytic activity; GO:0005488 binding; GO:0043167 ion binding; GO:0035251 UDP-glucosyltransferase activity; GO:0016760 cellulose synthase (UDP-forming) activity; GO:0046872 metal ion binding; GO:0043169 cation binding; GO:0008194 UDP-glycosyltransferase activity; GO:0046527 glucosyltr…	K10999	CESA; cellulose synthase A [EC:2.4.1.12]		IPR027934; IPR013083; IPR029044;	Cellulose synthase, RING-type zinc finger; Zinc finger, RING/FYVE/PHD-type; Nucleotide-diphospho-sugar transferases;
A0A1I9LM16	356	0.758	Down	0.031076	S	Zinc finger protein 1 OS=Arabidopsis thaliana OX=3702 GN=ZFN1 PE=1 SV=1	ZFN1	0.990929	0.00811559	67.414	LS(0.005)VS(0.991)ET(0.004)R	2	0.53337	1	1.10415	1.18333	1.19772	1.02886	0.832347	0.782206	nucleus			GO:0046872 metal ion binding; GO:0043169 cation binding; GO:0005488 binding; GO:0043167 ion binding;				IPR000571;	Zinc finger, CCCH-type;
A0A1I9LM16	160	1.341	Up	0.033221	S	Zinc finger protein 1 OS=Arabidopsis thaliana OX=3702 GN=ZFN1 PE=1 SV=1	ZFN1	1	0.000803674	94.363	AS(1)FIAS(1)PR	2	-1.2327	3	0.911021	0.745833	0.859213	1.14826	1.24458	0.981464	nucleus			GO:0046872 metal ion binding; GO:0043169 cation binding; GO:0005488 binding; GO:0043167 ion binding;				IPR000571;	Zinc finger, CCCH-type;
A0A1I9LM16	346	0.824	Down	0.0109192	S	Zinc finger protein 1 OS=Arabidopsis thaliana OX=3702 GN=ZFN1 PE=1 SV=1	ZFN1	0.83101	3.14055e-45	181.14	VFTYDNT(0.018)AS(0.979)ET(0.003)DEVVET(0.059)S(0.831)T(0.11)GK	3	-0.92016	2	1.10819	1.14688	1.07867	0.948259	0.953649	0.8443	nucleus			GO:0046872 metal ion binding; GO:0043169 cation binding; GO:0005488 binding; GO:0043167 ion binding;				IPR000571;	Zinc finger, CCCH-type;
Q9SDS7	158	0.746	Down	0.025296	S	V-type proton ATPase subunit C OS=Arabidopsis thaliana OX=3702 GN=VHA-C PE=1 SV=1	VHA-C	0.889675	8.55516e-05	112.5	KQS(0.89)GS(0.11)LAVR	3	-0.43309	2	1.06856	1.28768	1.15005	0.961458	0.770707	0.885196	chloroplast	GO:0016043 cellular component organization; GO:0034220 ion transmembrane transport; GO:0090662 ATP hydrolysis coupled transmembrane transport; GO:0048869 cellular developmental process; GO:0015988 energy coupled proton transmembrane transport, against electrochemical gradient; GO:0032989 cellular component morphogenesis; GO:0044699 single-organism process; GO:0051234 establishment of localization…	GO:0016020 membrane; GO:0031090 organelle membrane; GO:0071944 cell periphery; GO:0098796 membrane protein complex; GO:0005737 cytoplasm; GO:0032991 macromolecular complex; GO:0044424 intracellular part; GO:0033176 proton-transporting V-type ATPase complex; GO:0005623 cell; GO:0044422 organelle part; GO:0005622 intracellular; GO:0044425 membrane part; GO:0044464 cell part; GO:0098805 whole membra…	GO:0022804 active transmembrane transporter activity; GO:0042625 ATPase coupled ion transmembrane transporter activity; GO:0015075 ion transmembrane transporter activity; GO:0022853 active ion transmembrane transporter activity; GO:0015399 primary active transmembrane transporter activity; GO:0016817 hydrolase activity, acting on acid anhydrides; GO:0022892 substrate-specific transporter activity…	K02148	ATPeV1C, ATP6C; V-type H+-transporting ATPase subunit C	ath00190 Oxidative phosphorylation - Arabidopsis thaliana (thale cress); ath01100 Metabolic pathways - Arabidopsis thaliana (thale cress); ath04145 Phagosome - Arabidopsis thaliana (thale cress);
Q9SAD7	191	1.385	Up	0.022204	S	Eukaryotic translation initiation factor 4B2 OS=Arabidopsis thaliana OX=3702 GN=EIF4B2 PE=1 SV=1	EIF4B2	1	1.32931e-46	161.83	YGGGGGS(1)FGGGGGGGAGSYGGGGAGAGSGGGGGFSK	3	2.3884	2	0.90135	0.810599	0.824197	1.36416	1.10515	1.0422	nucleus	GO:0006518 peptide metabolic process; GO:0043043 peptide biosynthetic process; GO:0044267 cellular protein metabolic process; GO:0006807 nitrogen compound metabolic process; GO:0009058 biosynthetic process; GO:0043603 cellular amide metabolic process; GO:0044238 primary metabolic process; GO:1901566 organonitrogen compound biosynthetic process; GO:0044237 cellular metabolic process; GO:1901576 or…	GO:0043226 organelle; GO:0043231 intracellular membrane-bounded organelle; GO:0043229 intracellular organelle; GO:0005634 nucleus; GO:0044464 cell part; GO:0005622 intracellular; GO:0044424 intracellular part; GO:0043227 membrane-bounded organelle; GO:0005623 cell;	GO:0097159 organic cyclic compound binding; GO:1901363 heterocyclic compound binding; GO:0003729 mRNA binding; GO:0003723 RNA binding; GO:0008135 translation factor activity, RNA binding; GO:0042802 identical protein binding; GO:0042803 protein homodimerization activity; GO:0005488 binding; GO:0046983 protein dimerization activity; GO:0003676 nucleic acid binding; GO:0003743 translation initiatio…
Q93ZH3	312	0.801	Down	0.038317	S	AT4g11790/T5C23_220 OS=Arabidopsis thaliana OX=3702 GN=At4g11790 PE=2 SV=1	At4g11790	0.959013	8.05775e-68	233.87	QDHS(1)DDADGGDEQSQPS(0.041)S(0.959)PSVK	3	-1.6149	12	1.15841	0.996279	1.25734	0.944023	0.875617	0.913676	nucleus	GO:0046907 intracellular transport; GO:0072594 establishment of protein localization to organelle; GO:0017038 protein import; GO:1902593 single-organism nuclear import; GO:0044699 single-organism process; GO:0071702 organic substance transport; GO:0051169 nuclear transport; GO:0015031 protein transport; GO:1902582 single-organism intracellular transport; GO:0051641 cellular localization; GO:00512…	GO:0043229 intracellular organelle; GO:0005643 nuclear pore; GO:0005635 nuclear envelope; GO:0044446 intracellular organelle part; GO:0031967 organelle envelope; GO:0012505 endomembrane system; GO:0032991 macromolecular complex; GO:0044424 intracellular part; GO:0005623 cell; GO:0044422 organelle part; GO:0043226 organelle; GO:0043231 intracellular membrane-bounded organelle; GO:0005634 nucleus; …	GO:0031267 small GTPase binding; GO:0017016 Ras GTPase binding; GO:0005488 binding; GO:0005515 protein binding; GO:0008536 Ran GTPase binding; GO:0051020 GTPase binding; GO:0019899 enzyme binding;				IPR000156; IPR011993;	Ran binding domain; PH domain-like;
P36212	143	0.821	Down	0.0077151	T	50S ribosomal protein L12-3, chloroplastic OS=Arabidopsis thaliana OX=3702 GN=RPL12C PE=2 SV=2	RPL12C	0.789122	0.00089115	136.36	ALT(0.789)S(0.211)LALK	2	0.15816	1	1.06992	1.14	1.12311	0.965986	0.855395	0.913949	chloroplast	GO:0006518 peptide metabolic process; GO:0044267 cellular protein metabolic process; GO:0098542 defense response to other organism; GO:0009058 biosynthetic process; GO:0043207 response to external biotic stimulus; GO:1901566 organonitrogen compound biosynthetic process; GO:0050896 response to stimulus; GO:0044237 cellular metabolic process; GO:0051707 response to other organism; GO:0071704 organi…	GO:0016020 membrane; GO:0009535 chloroplast thylakoid membrane; GO:0044434 chloroplast part; GO:0009534 chloroplast thylakoid; GO:0005737 cytoplasm; GO:0042651 thylakoid membrane; GO:0000311 plastid large ribosomal subunit; GO:0009547 plastid ribosome; GO:0032991 macromolecular complex; GO:0044424 intracellular part; GO:0005623 cell; GO:0000313 organellar ribosome; GO:0044422 organelle part; GO:0…	GO:0003735 structural constituent of ribosome; GO:0005198 structural molecule activity;	K02935	RP-L7, MRPL12, rplL; large subunit ribosomal protein L7/L12	ath03010 Ribosome - Arabidopsis thaliana (thale cress);	IPR008932; IPR014719; IPR013823;	Ribosomal protein L7/L12, oligomerisation; Ribosomal protein L7/L12, C-terminal/adaptor protein ClpS-like; Ribosomal protein L7/L12, C-terminal;
Q682I1	60	0.693	Down	0.0036439	S	Protein BOLA1, chloroplastic OS=Arabidopsis thaliana OX=3702 GN=BOLA1 PE=1 SV=1	BOLA1	0.942817	7.06664e-06	111.12	T(0.043)GS(0.943)DS(0.014)GAIENR	2	1.4186	1	1.07248	1.2192	1.2868	0.837864	0.785249	0.855153	mitochondria		GO:0043226 organelle; GO:0043231 intracellular membrane-bounded organelle; GO:0043229 intracellular organelle; GO:0044464 cell part; GO:0005622 intracellular; GO:0005737 cytoplasm; GO:0044424 intracellular part; GO:0043227 membrane-bounded organelle; GO:0005623 cell; GO:0009536 plastid; GO:0044444 cytoplasmic part; GO:0009507 chloroplast;	GO:0051537 2 iron, 2 sulfur cluster binding; GO:0005488 binding; GO:0051536 iron-sulfur cluster binding; GO:0043167 ion binding; GO:0043169 cation binding; GO:0046872 metal ion binding; GO:0005515 protein binding; GO:0051540 metal cluster binding;	K22066	BOLA1; BolA-like protein 1
O82233	33	1.221	Up	0.00171645	S	Eukaryotic translation initiation factor isoform 4G-2 OS=Arabidopsis thaliana OX=3702 GN=EIF(ISO)4G2 PE=1 SV=1	EIF(ISO)4G2	0.973899	2.85963e-76	227.44	FSSS(0.003)S(0.023)S(0.974)FDLTNGGSEETPFPVKR	3	0.28452	6	0.861507	0.870877	0.933972	1.10437	1.07275	1.07917	chloroplast	GO:0050794 regulation of cellular process; GO:0006518 peptide metabolic process; GO:0060255 regulation of macromolecule metabolic process; GO:0010608 posttranscriptional regulation of gene expression; GO:0044267 cellular protein metabolic process; GO:0009058 biosynthetic process; GO:1901566 organonitrogen compound biosynthetic process; GO:0044237 cellular metabolic process; GO:0071704 organic sub…	GO:0044464 cell part; GO:0005622 intracellular; GO:0005737 cytoplasm; GO:0044424 intracellular part; GO:0005829 cytosol; GO:0005623 cell; GO:0044444 cytoplasmic part;	GO:0097159 organic cyclic compound binding; GO:1901363 heterocyclic compound binding; GO:0008135 translation factor activity, RNA binding; GO:0003723 RNA binding; GO:0005488 binding; GO:0003676 nucleic acid binding; GO:0003743 translation initiation factor activity; GO:0005515 protein binding;	K03260	EIF4G; translation initiation factor 4G	ath03013 RNA transport - Arabidopsis thaliana (thale cress);	IPR003891; IPR003890; IPR016024; IPR016021;	Initiation factor eIF-4 gamma, MA3; MIF4G-like, type 3; Armadillo-type fold; MIF4G-like domain;
Q9STF2	474	1.873	Up	0.034537	S	Protein PLASTID TRANSCRIPTIONALLY ACTIVE 16, chloroplastic OS=Arabidopsis thaliana OX=3702 GN=PTAC16 PE=1 SV=1	PTAC16	0.808421	0.00147455	57.288	QRPS(0.191)S(0.808)PFASKPK	4	-0.90365	1	0.83781	0.729019	0.434644	1.11462	1.39327	1.24078	chloroplast	GO:0007623 circadian rhythm; GO:0048511 rhythmic process;	GO:0009508 plastid chromosome; GO:0016020 membrane; GO:0009535 chloroplast thylakoid membrane; GO:0044434 chloroplast part; GO:0009534 chloroplast thylakoid; GO:0005737 cytoplasm; GO:0042651 thylakoid membrane; GO:0044424 intracellular part; GO:0005623 cell; GO:0009941 chloroplast envelope; GO:0044422 organelle part; GO:0043228 non-membrane-bounded organelle; GO:0044425 membrane part; GO:0005622 …	GO:0005515 protein binding; GO:0005488 binding;				IPR016040;	NAD(P)-binding domain;
Q9LN03	32	1.357	Up	0.000117759	S	T6D22.13 OS=Arabidopsis thaliana OX=3702 GN=At1g08050 PE=4 SV=1	At1g08050	0.807385	6.55513e-06	102.16	TLDPS(0.002)S(0.029)PS(0.807)PS(0.16)DAS(0.001)R	2	1.0198	1	0.86761	0.899269	0.877333	1.23231	1.19527	1.16031	chloroplast		GO:0016020 membrane; GO:0005623 cell; GO:0044464 cell part; GO:0071944 cell periphery; GO:0005886 plasma membrane;	GO:0043169 cation binding; GO:0046872 metal ion binding; GO:0005515 protein binding; GO:0008270 zinc ion binding; GO:0046914 transition metal ion binding; GO:0005488 binding; GO:0043167 ion binding;				IPR001841; IPR013083; IPR032838; IPR002035;	Zinc finger, RING-type; Zinc finger, RING/FYVE/PHD-type; VWA-Hint protein, Vwaint domain; von Willebrand factor, type A;
Q9LN03	629	1.301	Up	0.0041551	S	T6D22.13 OS=Arabidopsis thaliana OX=3702 GN=At1g08050 PE=4 SV=1	At1g08050	0.995953	1.8324e-14	135.36	SQLLVLES(0.996)PT(0.004)KPSPGR	4	0.37645	2	0.926728	0.938262	0.847333	1.17623	1.11318	1.23969	chloroplast		GO:0016020 membrane; GO:0005623 cell; GO:0044464 cell part; GO:0071944 cell periphery; GO:0005886 plasma membrane;	GO:0043169 cation binding; GO:0046872 metal ion binding; GO:0005515 protein binding; GO:0008270 zinc ion binding; GO:0046914 transition metal ion binding; GO:0005488 binding; GO:0043167 ion binding;				IPR001841; IPR013083; IPR032838; IPR002035;	Zinc finger, RING-type; Zinc finger, RING/FYVE/PHD-type; VWA-Hint protein, Vwaint domain; von Willebrand factor, type A;
Q9LN03	634	1.308	Up	0.0134361	S	T6D22.13 OS=Arabidopsis thaliana OX=3702 GN=At1g08050 PE=4 SV=1	At1g08050	0.913478	3.23209e-08	97.542	SQLLVLES(0.002)PT(0.081)KPS(0.913)PGRGEQS(0.003)	3	0.64911	2	0.909242	0.969131	0.829333	1.18291	1.08831	1.27023	chloroplast		GO:0016020 membrane; GO:0005623 cell; GO:0044464 cell part; GO:0071944 cell periphery; GO:0005886 plasma membrane;	GO:0043169 cation binding; GO:0046872 metal ion binding; GO:0005515 protein binding; GO:0008270 zinc ion binding; GO:0046914 transition metal ion binding; GO:0005488 binding; GO:0043167 ion binding;				IPR001841; IPR013083; IPR032838; IPR002035;	Zinc finger, RING-type; Zinc finger, RING/FYVE/PHD-type; VWA-Hint protein, Vwaint domain; von Willebrand factor, type A;
Q9FKP8	183	0.83	Down	0.0028772	S	Zinc-finger homeodomain protein 1 OS=Arabidopsis thaliana OX=3702 GN=ZHD1 PE=1 SV=1	ZHD1	0.88181	5.79782e-12	121.02	ERSEDPMET(0.011)S(0.107)S(0.882)AEAGGGIR	3	-1.3951	4	1.06106	1.13988	1.13333	0.951103	0.918706	0.896718	nucleus	GO:0021700 developmental maturation; GO:0022414 reproductive process; GO:0097659 nucleic acid-templated transcription; GO:0044699 single-organism process; GO:0009058 biosynthetic process; GO:0019216 regulation of lipid metabolic process; GO:0044237 cellular metabolic process; GO:2001141 regulation of RNA biosynthetic process; GO:0008152 metabolic process; GO:0010431 seed maturation; GO:0044702 si…	GO:0043226 organelle; GO:0043231 intracellular membrane-bounded organelle; GO:0043229 intracellular organelle; GO:0005634 nucleus; GO:0044464 cell part; GO:0005622 intracellular; GO:0044424 intracellular part; GO:0043227 membrane-bounded organelle; GO:0005623 cell;	GO:0097159 organic cyclic compound binding; GO:1901363 heterocyclic compound binding; GO:0003677 DNA binding; GO:0042802 identical protein binding; GO:0042803 protein homodimerization activity; GO:0005488 binding; GO:0043167 ion binding; GO:0046983 protein dimerization activity; GO:0003676 nucleic acid binding; GO:0046872 metal ion binding; GO:0043169 cation binding; GO:0005515 protein binding;				IPR006455; IPR009057; IPR006456; IPR007087;	Homeodomain, ZF-HD class; Homeobox domain-like; ZF-HD homeobox protein, Cys/His-rich dimerisation domain; Zinc finger, C2H2;
P54144	488	0.707	Down	0.0070572	S	Ammonium transporter 1 member 1 OS=Arabidopsis thaliana OX=3702 GN=AMT1-1 PE=1 SV=1	AMT1-1	0.998543	4.6754e-42	195.36	VEPRS(0.999)PS(0.82)PS(0.18)GANT(0.001)TPTPV	2	-0.33243	19	1.07291	1.29724	1.18228	0.8413	0.77802	0.893157	endoplasmic reticulum	GO:0044085 cellular component biogenesis; GO:0080181 lateral root branching; GO:0001101 response to acid chemical; GO:0044699 single-organism process; GO:0051234 establishment of localization; GO:0010015 root morphogenesis; GO:0015695 organic cation transport; GO:0022607 cellular component assembly; GO:0048527 lateral root development; GO:0065003 macromolecular complex assembly; GO:0048364 root d…	GO:0043229 intracellular organelle; GO:0016020 membrane; GO:0031226 intrinsic component of plasma membrane; GO:0030054 cell junction; GO:0071944 cell periphery; GO:0031224 intrinsic component of membrane; GO:0044424 intracellular part; GO:0005887 integral component of plasma membrane; GO:0005911 cell-cell junction; GO:0005623 cell; GO:0055044 symplast; GO:0016021 integral component of membrane; G…	GO:0008519 ammonium transmembrane transporter activity; GO:0015075 ion transmembrane transporter activity; GO:0022892 substrate-specific transporter activity; GO:0008324 cation transmembrane transporter activity; GO:0022891 substrate-specific transmembrane transporter activity; GO:0022857 transmembrane transporter activity; GO:0005215 transporter activity;	K03320	amt, AMT, MEP; ammonium transporter, Amt family		IPR024041; IPR029020;	Ammonium transporter AmtB-like domain; Ammonium/urea transporter;
P54144	492	0.687	Down	0.0113551	S	Ammonium transporter 1 member 1 OS=Arabidopsis thaliana OX=3702 GN=AMT1-1 PE=1 SV=1	AMT1-1	0.893235	1.30634e-14	137.68	RVEPRS(0.491)PS(0.611)PS(0.893)GANT(0.594)T(0.405)PT(0.006)PV	2	0.53341	8	1.11341	1.31665	1.17131	0.845124	0.720348	0.909964	endoplasmic reticulum	GO:0044085 cellular component biogenesis; GO:0080181 lateral root branching; GO:0001101 response to acid chemical; GO:0044699 single-organism process; GO:0051234 establishment of localization; GO:0010015 root morphogenesis; GO:0015695 organic cation transport; GO:0022607 cellular component assembly; GO:0048527 lateral root development; GO:0065003 macromolecular complex assembly; GO:0048364 root d…	GO:0043229 intracellular organelle; GO:0016020 membrane; GO:0031226 intrinsic component of plasma membrane; GO:0030054 cell junction; GO:0071944 cell periphery; GO:0031224 intrinsic component of membrane; GO:0044424 intracellular part; GO:0005887 integral component of plasma membrane; GO:0005911 cell-cell junction; GO:0005623 cell; GO:0055044 symplast; GO:0016021 integral component of membrane; G…	GO:0008519 ammonium transmembrane transporter activity; GO:0015075 ion transmembrane transporter activity; GO:0022892 substrate-specific transporter activity; GO:0008324 cation transmembrane transporter activity; GO:0022891 substrate-specific transmembrane transporter activity; GO:0022857 transmembrane transporter activity; GO:0005215 transporter activity;	K03320	amt, AMT, MEP; ammonium transporter, Amt family		IPR024041; IPR029020;	Ammonium transporter AmtB-like domain; Ammonium/urea transporter;
P54144	497	0.57	Down	0.0098974	T	Ammonium transporter 1 member 1 OS=Arabidopsis thaliana OX=3702 GN=AMT1-1 PE=1 SV=1	AMT1-1	0.842781	0.000980388	70.197	SPSPSGANT(0.156)T(0.843)PT(0.001)PV	2	-0.070699	3	1.18722	1.38815	1.30802	0.783939	0.581066	0.848739	endoplasmic reticulum	GO:0044085 cellular component biogenesis; GO:0080181 lateral root branching; GO:0001101 response to acid chemical; GO:0044699 single-organism process; GO:0051234 establishment of localization; GO:0010015 root morphogenesis; GO:0015695 organic cation transport; GO:0022607 cellular component assembly; GO:0048527 lateral root development; GO:0065003 macromolecular complex assembly; GO:0048364 root d…	GO:0043229 intracellular organelle; GO:0016020 membrane; GO:0031226 intrinsic component of plasma membrane; GO:0030054 cell junction; GO:0071944 cell periphery; GO:0031224 intrinsic component of membrane; GO:0044424 intracellular part; GO:0005887 integral component of plasma membrane; GO:0005911 cell-cell junction; GO:0005623 cell; GO:0055044 symplast; GO:0016021 integral component of membrane; G…	GO:0008519 ammonium transmembrane transporter activity; GO:0015075 ion transmembrane transporter activity; GO:0022892 substrate-specific transporter activity; GO:0008324 cation transmembrane transporter activity; GO:0022891 substrate-specific transmembrane transporter activity; GO:0022857 transmembrane transporter activity; GO:0005215 transporter activity;	K03320	amt, AMT, MEP; ammonium transporter, Amt family		IPR024041; IPR029020;	Ammonium transporter AmtB-like domain; Ammonium/urea transporter;
P54144	460	0.711	Down	0.0075817	T	Ammonium transporter 1 member 1 OS=Arabidopsis thaliana OX=3702 GN=AMT1-1 PE=1 SV=1	AMT1-1	1	1.05759e-14	142.23	ISSEDEMAGMDMT(1)R	3	0.3546	15	1.10081	1.28703	1.16287	0.801147	0.793254	0.929172	endoplasmic reticulum	GO:0044085 cellular component biogenesis; GO:0080181 lateral root branching; GO:0001101 response to acid chemical; GO:0044699 single-organism process; GO:0051234 establishment of localization; GO:0010015 root morphogenesis; GO:0015695 organic cation transport; GO:0022607 cellular component assembly; GO:0048527 lateral root development; GO:0065003 macromolecular complex assembly; GO:0048364 root d…	GO:0043229 intracellular organelle; GO:0016020 membrane; GO:0031226 intrinsic component of plasma membrane; GO:0030054 cell junction; GO:0071944 cell periphery; GO:0031224 intrinsic component of membrane; GO:0044424 intracellular part; GO:0005887 integral component of plasma membrane; GO:0005911 cell-cell junction; GO:0005623 cell; GO:0055044 symplast; GO:0016021 integral component of membrane; G…	GO:0008519 ammonium transmembrane transporter activity; GO:0015075 ion transmembrane transporter activity; GO:0022892 substrate-specific transporter activity; GO:0008324 cation transmembrane transporter activity; GO:0022891 substrate-specific transmembrane transporter activity; GO:0022857 transmembrane transporter activity; GO:0005215 transporter activity;	K03320	amt, AMT, MEP; ammonium transporter, Amt family		IPR024041; IPR029020;	Ammonium transporter AmtB-like domain; Ammonium/urea transporter;
P54144	499	0.656	Down	0.0021432	T	Ammonium transporter 1 member 1 OS=Arabidopsis thaliana OX=3702 GN=AMT1-1 PE=1 SV=1	AMT1-1	0.990238	0.000272057	68.481	SPSPSGANTT(0.009)PT(0.99)PV	2	3.318	3	1.09541	1.30746	1.25907	0.8174	0.759521	0.823529	endoplasmic reticulum	GO:0044085 cellular component biogenesis; GO:0080181 lateral root branching; GO:0001101 response to acid chemical; GO:0044699 single-organism process; GO:0051234 establishment of localization; GO:0010015 root morphogenesis; GO:0015695 organic cation transport; GO:0022607 cellular component assembly; GO:0048527 lateral root development; GO:0065003 macromolecular complex assembly; GO:0048364 root d…	GO:0043229 intracellular organelle; GO:0016020 membrane; GO:0031226 intrinsic component of plasma membrane; GO:0030054 cell junction; GO:0071944 cell periphery; GO:0031224 intrinsic component of membrane; GO:0044424 intracellular part; GO:0005887 integral component of plasma membrane; GO:0005911 cell-cell junction; GO:0005623 cell; GO:0055044 symplast; GO:0016021 integral component of membrane; G…	GO:0008519 ammonium transmembrane transporter activity; GO:0015075 ion transmembrane transporter activity; GO:0022892 substrate-specific transporter activity; GO:0008324 cation transmembrane transporter activity; GO:0022891 substrate-specific transmembrane transporter activity; GO:0022857 transmembrane transporter activity; GO:0005215 transporter activity;	K03320	amt, AMT, MEP; ammonium transporter, Amt family		IPR024041; IPR029020;	Ammonium transporter AmtB-like domain; Ammonium/urea transporter;
P54144	490	0.587	Down	0.0059158	S	Ammonium transporter 1 member 1 OS=Arabidopsis thaliana OX=3702 GN=AMT1-1 PE=1 SV=1	AMT1-1	0.969631	1.80534e-28	167.92	RVEPRS(0.997)PS(0.97)PS(0.033)GANTTPTPV	2	-0.86027	10	1.12511	1.41675	1.28692	0.811663	0.64309	0.793517	endoplasmic reticulum	GO:0044085 cellular component biogenesis; GO:0080181 lateral root branching; GO:0001101 response to acid chemical; GO:0044699 single-organism process; GO:0051234 establishment of localization; GO:0010015 root morphogenesis; GO:0015695 organic cation transport; GO:0022607 cellular component assembly; GO:0048527 lateral root development; GO:0065003 macromolecular complex assembly; GO:0048364 root d…	GO:0043229 intracellular organelle; GO:0016020 membrane; GO:0031226 intrinsic component of plasma membrane; GO:0030054 cell junction; GO:0071944 cell periphery; GO:0031224 intrinsic component of membrane; GO:0044424 intracellular part; GO:0005887 integral component of plasma membrane; GO:0005911 cell-cell junction; GO:0005623 cell; GO:0055044 symplast; GO:0016021 integral component of membrane; G…	GO:0008519 ammonium transmembrane transporter activity; GO:0015075 ion transmembrane transporter activity; GO:0022892 substrate-specific transporter activity; GO:0008324 cation transmembrane transporter activity; GO:0022891 substrate-specific transmembrane transporter activity; GO:0022857 transmembrane transporter activity; GO:0005215 transporter activity;	K03320	amt, AMT, MEP; ammonium transporter, Amt family		IPR024041; IPR029020;	Ammonium transporter AmtB-like domain; Ammonium/urea transporter;
A0A1P8AP05	301	1.209	Up	0.0132355	S	Early-responsive to dehydration stress protein (ERD4) OS=Arabidopsis thaliana OX=3702 GN=At1g69450 PE=4 SV=1	At1g69450	1	0.00558302	76.679	AAFVS(1)FK	2	1.6445	1	0.943119	0.89741	0.870314	1.06549	1.03746	1.17535	chloroplast		GO:0016020 membrane;		K21989	TMEM63; calcium permeable stress-gated cation channel		IPR027815; IPR003864; IPR032880;	10TM putative phosphate transporter, cytosolic domain; Calcium-dependent channel, 7TM region, putative phosphate; Calcium permeable stress-gated cation channel 1, N-terminal transmembrane domain;
Q8H0T4	1511	0.825	Down	0.024504	S	E3 ubiquitin-protein ligase UPL2 OS=Arabidopsis thaliana OX=3702 GN=UPL2 PE=1 SV=3	UPL2	0.945653	1.46399e-22	133.57	LSSEYVEGNQGGSLVLS(0.026)DS(0.946)PQDS(0.022)T(0.006)AALK	3	1.0384	1	1.02238	1.15471	1.15232	0.848968	0.955535	0.941059	plasma membrane	GO:0008152 metabolic process; GO:0032446 protein modification by small protein conjugation; GO:0016567 protein ubiquitination; GO:0044260 cellular macromolecule metabolic process; GO:0044267 cellular protein metabolic process; GO:0006464 cellular protein modification process; GO:0043170 macromolecule metabolic process; GO:0019538 protein metabolic process; GO:0070647 protein modification by small…	GO:0043226 organelle; GO:0043231 intracellular membrane-bounded organelle; GO:0043229 intracellular organelle; GO:0005634 nucleus; GO:0044464 cell part; GO:0005622 intracellular; GO:0005737 cytoplasm; GO:0044424 intracellular part; GO:0005829 cytosol; GO:0043227 membrane-bounded organelle; GO:0005623 cell; GO:0005739 mitochondrion; GO:0044444 cytoplasmic part;	GO:0005515 protein binding; GO:0019787 ubiquitin-like protein transferase activity; GO:0016740 transferase activity; GO:0003824 catalytic activity; GO:0005488 binding; GO:0004842 ubiquitin-protein transferase activity;	K10592	HUWE1, MULE, ARF-BP1; E3 ubiquitin-protein ligase HUWE1 [EC:2.3.2.26]	ath04120 Ubiquitin mediated proteolysis - Arabidopsis thaliana (thale cress);	IPR015940; IPR010314; IPR025527; IPR011989; IPR016024; IPR010309; IPR000569; IPR009060;	Ubiquitin-associated domain; E3 ubiquitin ligase, domain of unknown function DUF913; Domain of unknown function DUF4414; Armadillo-like helical; Armadillo-type fold; E3 ubiquitin ligase, domain of unknown function DUF908; HECT domain; UBA-like;
Q8H0T4	2756	0.63	Down	0.0031828	S	E3 ubiquitin-protein ligase UPL2 OS=Arabidopsis thaliana OX=3702 GN=UPL2 PE=1 SV=3	UPL2	0.936002	0.000936262	83.877	DVS(0.936)S(0.06)S(0.004)ADGLK	2	0.84213	1	1.23194	1.32399	1.26508	0.814259	0.700095	0.892108	plasma membrane	GO:0008152 metabolic process; GO:0032446 protein modification by small protein conjugation; GO:0016567 protein ubiquitination; GO:0044260 cellular macromolecule metabolic process; GO:0044267 cellular protein metabolic process; GO:0006464 cellular protein modification process; GO:0043170 macromolecule metabolic process; GO:0019538 protein metabolic process; GO:0070647 protein modification by small…	GO:0043226 organelle; GO:0043231 intracellular membrane-bounded organelle; GO:0043229 intracellular organelle; GO:0005634 nucleus; GO:0044464 cell part; GO:0005622 intracellular; GO:0005737 cytoplasm; GO:0044424 intracellular part; GO:0005829 cytosol; GO:0043227 membrane-bounded organelle; GO:0005623 cell; GO:0005739 mitochondrion; GO:0044444 cytoplasmic part;	GO:0005515 protein binding; GO:0019787 ubiquitin-like protein transferase activity; GO:0016740 transferase activity; GO:0003824 catalytic activity; GO:0005488 binding; GO:0004842 ubiquitin-protein transferase activity;	K10592	HUWE1, MULE, ARF-BP1; E3 ubiquitin-protein ligase HUWE1 [EC:2.3.2.26]	ath04120 Ubiquitin mediated proteolysis - Arabidopsis thaliana (thale cress);	IPR015940; IPR010314; IPR025527; IPR011989; IPR016024; IPR010309; IPR000569; IPR009060;	Ubiquitin-associated domain; E3 ubiquitin ligase, domain of unknown function DUF913; Domain of unknown function DUF4414; Armadillo-like helical; Armadillo-type fold; E3 ubiquitin ligase, domain of unknown function DUF908; HECT domain; UBA-like;
Q8H0T4	3317	0.652	Down	0.002636	S	E3 ubiquitin-protein ligase UPL2 OS=Arabidopsis thaliana OX=3702 GN=UPL2 PE=1 SV=3	UPL2	1	0.00150442	77.744	MRS(1)PQDLK	3	-0.80215	2	1.12716	1.31502	1.30762	0.835835	0.753075	0.856144	plasma membrane	GO:0008152 metabolic process; GO:0032446 protein modification by small protein conjugation; GO:0016567 protein ubiquitination; GO:0044260 cellular macromolecule metabolic process; GO:0044267 cellular protein metabolic process; GO:0006464 cellular protein modification process; GO:0043170 macromolecule metabolic process; GO:0019538 protein metabolic process; GO:0070647 protein modification by small…	GO:0043226 organelle; GO:0043231 intracellular membrane-bounded organelle; GO:0043229 intracellular organelle; GO:0005634 nucleus; GO:0044464 cell part; GO:0005622 intracellular; GO:0005737 cytoplasm; GO:0044424 intracellular part; GO:0005829 cytosol; GO:0043227 membrane-bounded organelle; GO:0005623 cell; GO:0005739 mitochondrion; GO:0044444 cytoplasmic part;	GO:0005515 protein binding; GO:0019787 ubiquitin-like protein transferase activity; GO:0016740 transferase activity; GO:0003824 catalytic activity; GO:0005488 binding; GO:0004842 ubiquitin-protein transferase activity;	K10592	HUWE1, MULE, ARF-BP1; E3 ubiquitin-protein ligase HUWE1 [EC:2.3.2.26]	ath04120 Ubiquitin mediated proteolysis - Arabidopsis thaliana (thale cress);	IPR015940; IPR010314; IPR025527; IPR011989; IPR016024; IPR010309; IPR000569; IPR009060;	Ubiquitin-associated domain; E3 ubiquitin ligase, domain of unknown function DUF913; Domain of unknown function DUF4414; Armadillo-like helical; Armadillo-type fold; E3 ubiquitin ligase, domain of unknown function DUF908; HECT domain; UBA-like;
Q8H0T4	908	0.689	Down	0.02868	S	E3 ubiquitin-protein ligase UPL2 OS=Arabidopsis thaliana OX=3702 GN=UPL2 PE=1 SV=3	UPL2	0.999864	2.49155e-97	242.07	ASDNSVSASSSTAERES(1)DEDSSNALAVR	3	-0.098197	2	0.998983	1.32735	1.30465	0.766417	0.934721	0.801199	plasma membrane	GO:0008152 metabolic process; GO:0032446 protein modification by small protein conjugation; GO:0016567 protein ubiquitination; GO:0044260 cellular macromolecule metabolic process; GO:0044267 cellular protein metabolic process; GO:0006464 cellular protein modification process; GO:0043170 macromolecule metabolic process; GO:0019538 protein metabolic process; GO:0070647 protein modification by small…	GO:0043226 organelle; GO:0043231 intracellular membrane-bounded organelle; GO:0043229 intracellular organelle; GO:0005634 nucleus; GO:0044464 cell part; GO:0005622 intracellular; GO:0005737 cytoplasm; GO:0044424 intracellular part; GO:0005829 cytosol; GO:0043227 membrane-bounded organelle; GO:0005623 cell; GO:0005739 mitochondrion; GO:0044444 cytoplasmic part;	GO:0005515 protein binding; GO:0019787 ubiquitin-like protein transferase activity; GO:0016740 transferase activity; GO:0003824 catalytic activity; GO:0005488 binding; GO:0004842 ubiquitin-protein transferase activity;	K10592	HUWE1, MULE, ARF-BP1; E3 ubiquitin-protein ligase HUWE1 [EC:2.3.2.26]	ath04120 Ubiquitin mediated proteolysis - Arabidopsis thaliana (thale cress);	IPR015940; IPR010314; IPR025527; IPR011989; IPR016024; IPR010309; IPR000569; IPR009060;	Ubiquitin-associated domain; E3 ubiquitin ligase, domain of unknown function DUF913; Domain of unknown function DUF4414; Armadillo-like helical; Armadillo-type fold; E3 ubiquitin ligase, domain of unknown function DUF908; HECT domain; UBA-like;
Q8H0T4	912	0.725	Down	0.0078403	S	E3 ubiquitin-protein ligase UPL2 OS=Arabidopsis thaliana OX=3702 GN=UPL2 PE=1 SV=3	UPL2	0.951362	3.52271e-10	129.43	ESDEDS(0.951)S(0.049)NALAVR	2	-0.43121	1	1.06918	1.29933	1.19189	0.816135	0.852412	0.911089	plasma membrane	GO:0008152 metabolic process; GO:0032446 protein modification by small protein conjugation; GO:0016567 protein ubiquitination; GO:0044260 cellular macromolecule metabolic process; GO:0044267 cellular protein metabolic process; GO:0006464 cellular protein modification process; GO:0043170 macromolecule metabolic process; GO:0019538 protein metabolic process; GO:0070647 protein modification by small…	GO:0043226 organelle; GO:0043231 intracellular membrane-bounded organelle; GO:0043229 intracellular organelle; GO:0005634 nucleus; GO:0044464 cell part; GO:0005622 intracellular; GO:0005737 cytoplasm; GO:0044424 intracellular part; GO:0005829 cytosol; GO:0043227 membrane-bounded organelle; GO:0005623 cell; GO:0005739 mitochondrion; GO:0044444 cytoplasmic part;	GO:0005515 protein binding; GO:0019787 ubiquitin-like protein transferase activity; GO:0016740 transferase activity; GO:0003824 catalytic activity; GO:0005488 binding; GO:0004842 ubiquitin-protein transferase activity;	K10592	HUWE1, MULE, ARF-BP1; E3 ubiquitin-protein ligase HUWE1 [EC:2.3.2.26]	ath04120 Ubiquitin mediated proteolysis - Arabidopsis thaliana (thale cress);	IPR015940; IPR010314; IPR025527; IPR011989; IPR016024; IPR010309; IPR000569; IPR009060;	Ubiquitin-associated domain; E3 ubiquitin ligase, domain of unknown function DUF913; Domain of unknown function DUF4414; Armadillo-like helical; Armadillo-type fold; E3 ubiquitin ligase, domain of unknown function DUF908; HECT domain; UBA-like;
F4KIY2	1186	1.381	Up	0.003516	S	MraZ OS=Arabidopsis thaliana OX=3702 GN=MQD22.16 PE=4 SV=1	MQD22.16	0.79646	1.88725e-11	117.9	S(0.225)LS(0.78)FS(0.796)RS(0.196)DDES(0.002)PGNNSACPSK	4	0.31768	2	0.84364	0.772688	0.915975	1.1399	1.2111	1.14732	plasma membrane		GO:0031224 intrinsic component of membrane; GO:0016020 membrane; GO:0016021 integral component of membrane; GO:0044425 membrane part;					IPR011641;	Tyrosine-protein kinase ephrin type A/B receptor-like;
F4KIY2	1184	1.348	Up	0.0066395	S	MraZ OS=Arabidopsis thaliana OX=3702 GN=MQD22.16 PE=4 SV=1	MQD22.16	0.999472	1.56994e-58	218.55	SLS(0.999)FS(0.053)RS(0.947)DDESPGNNSACPSK	3	-0.27354	3	0.860424	0.77701	0.93361	1.12539	1.21001	1.12946	plasma membrane		GO:0031224 intrinsic component of membrane; GO:0016020 membrane; GO:0016021 integral component of membrane; GO:0044425 membrane part;					IPR011641;	Tyrosine-protein kinase ephrin type A/B receptor-like;
Q93ZG7	25	1.52	Up	0.0032433	S	DEAD-box ATP-dependent RNA helicase 38 OS=Arabidopsis thaliana OX=3702 GN=RH38 PE=1 SV=2	RH38	0.909629	8.78653e-88	232.46	VPTVVESSSSSTVEAS(0.069)NS(0.91)AEKT(0.021)EPTTEK	4	0.94486	1	0.793307	0.731151	0.779324	1.04299	1.28865	1.16956	cytoplasm	GO:0050658 RNA transport; GO:0001101 response to acid chemical; GO:0051169 nuclear transport; GO:0051168 nuclear export; GO:0044237 cellular metabolic process; GO:0015031 protein transport; GO:0051234 establishment of localization; GO:0008152 metabolic process; GO:0071427 mRNA-containing ribonucleoprotein complex export from nucleus; GO:0051649 establishment of localization in cell; GO:0050657 nu…	GO:0016020 membrane; GO:0043229 intracellular organelle; GO:0005635 nuclear envelope; GO:0071944 cell periphery; GO:0005737 cytoplasm; GO:0031967 organelle envelope; GO:0044446 intracellular organelle part; GO:0012505 endomembrane system; GO:0044424 intracellular part; GO:0005623 cell; GO:0044422 organelle part; GO:0005886 plasma membrane; GO:0043231 intracellular membrane-bounded organelle; GO:0…	GO:1901265 nucleoside phosphate binding; GO:0008026 ATP-dependent helicase activity; GO:0016817 hydrolase activity, acting on acid anhydrides; GO:0016787 hydrolase activity; GO:0016887 ATPase activity; GO:1901363 heterocyclic compound binding; GO:0097159 organic cyclic compound binding; GO:0016462 pyrophosphatase activity; GO:0003824 catalytic activity; GO:0032553 ribonucleotide binding; GO:00054…	K18655	DDX19, DBP5; ATP-dependent RNA helicase DDX19/DBP5 [EC:3.6.4.13]		IPR011545; IPR014014; IPR014001; IPR027417; IPR001650;	DEAD/DEAH box helicase domain; RNA helicase, DEAD-box type, Q motif; Helicase superfamily 1/2, ATP-binding domain; P-loop containing nucleoside triphosphate hydrolase; Helicase, C-terminal;
Q0WQH3	419	1.425	Up	0.0054995	S	Actin cross-linking protein OS=Arabidopsis thaliana OX=3702 GN=At1g27100 PE=2 SV=1	At1g27100	0.955894	1.41698e-16	134.45	T(0.148)S(0.181)S(0.648)S(0.065)LS(0.956)DRS(0.001)DSDSVESPPK	3	0.94524	2	0.93198	0.783945	0.770463	1.17058	1.23678	1.13676	nucleus		GO:0043226 organelle; GO:0043231 intracellular membrane-bounded organelle; GO:0043229 intracellular organelle; GO:0044464 cell part; GO:0005622 intracellular; GO:0005737 cytoplasm; GO:0005773 vacuole; GO:0044424 intracellular part; GO:0043227 membrane-bounded organelle; GO:0005623 cell; GO:0044444 cytoplasmic part;					IPR007679; IPR008999;	Domain of unknown function DUF569; Actin cross-linking;
O04314	297	1.684	Up	3.1015e-06	S	PYK10-binding protein 1 OS=Arabidopsis thaliana OX=3702 GN=PBP1 PE=1 SV=1	PBP1	1	0.000400333	86.772	IGVHVRPLS(1)N	3	0.81682	1	0.827836	0.798797	0.823789	1.36469	1.40839	1.35222	peroxisome	GO:0006457 protein folding; GO:0065009 regulation of molecular function; GO:0051336 regulation of hydrolase activity; GO:0009987 cellular process; GO:0050790 regulation of catalytic activity; GO:0065007 biological regulation;	GO:0043229 intracellular organelle; GO:0030054 cell junction; GO:0005737 cytoplasm; GO:0044424 intracellular part; GO:0005829 cytosol; GO:0005911 cell-cell junction; GO:0005623 cell; GO:0055044 symplast; GO:0043231 intracellular membrane-bounded organelle; GO:0043226 organelle; GO:0005634 nucleus; GO:0009506 plasmodesma; GO:0005622 intracellular; GO:0044464 cell part; GO:0043227 membrane-bounded …	GO:0046914 transition metal ion binding; GO:0030234 enzyme regulator activity; GO:0005488 binding; GO:0043167 ion binding; GO:0030246 carbohydrate binding; GO:0046872 metal ion binding; GO:0043169 cation binding; GO:0005515 protein binding; GO:0005507 copper ion binding; GO:0098772 molecular function regulator;				IPR001229; IPR033734;	Jacalin-like lectin domain; Jacalin-like lectin domain, plant;
Q9SSJ0	290	0.632	Down	0.0024987	T	Eukaryotic translation initiation factor 3 subunit G OS=Arabidopsis thaliana OX=3702 GN=F24K9.7 PE=2 SV=1	F24K9.7	0.969965	0.0095678	57.175	VEWAT(0.97)PRPT(0.03)	2	0.68836	1	1.32373	1.17437	1.28028	0.884956	0.725873	0.777555	nucleus	GO:0050794 regulation of cellular process; GO:0044085 cellular component biogenesis; GO:0016043 cellular component organization; GO:0022613 ribonucleoprotein complex biogenesis; GO:0006518 peptide metabolic process; GO:0022618 ribonucleoprotein complex assembly; GO:0060255 regulation of macromolecule metabolic process; GO:0010608 posttranscriptional regulation of gene expression; GO:0044267 cellu…	GO:0044464 cell part; GO:0005622 intracellular; GO:0070993 translation preinitiation complex; GO:0005737 cytoplasm; GO:0016282 eukaryotic 43S preinitiation complex; GO:0032991 macromolecular complex; GO:0044424 intracellular part; GO:1990904 ribonucleoprotein complex; GO:0043234 protein complex; GO:0030529 intracellular ribonucleoprotein complex; GO:0005623 cell; GO:0033290 eukaryotic 48S preinit…	GO:0097159 organic cyclic compound binding; GO:1901363 heterocyclic compound binding; GO:0008135 translation factor activity, RNA binding; GO:0003723 RNA binding; GO:1901265 nucleoside phosphate binding; GO:0005488 binding; GO:0003676 nucleic acid binding; GO:0003743 translation initiation factor activity; GO:0000166 nucleotide binding; GO:0036094 small molecule binding;	K03248	EIF3G; translation initiation factor 3 subunit G	ath03013 RNA transport - Arabidopsis thaliana (thale cress);	IPR000504; IPR024675; IPR034240; IPR012677;	RNA recognition motif domain; Eukaryotic translation initiation factor 3 subunit G, N-terminal; eIF3G, RNA recognition motif; Nucleotide-binding alpha-beta plait domain;
F4IJ44	81	1.265	Up	0.045697	S	Calcium-binding EF hand family protein OS=Arabidopsis thaliana OX=3702 GN=TCH3 PE=4 SV=1	TCH3	0.982303	0.00116936	59.502	LFDKNGDGS(0.982)IT(0.018)KK	4	3.8625	1	0.887833	1.11616	0.926136	1.30226	1.27504	1.12943	cytoplasm			GO:0043169 cation binding; GO:0046872 metal ion binding; GO:0005509 calcium ion binding; GO:0005488 binding; GO:0043167 ion binding;	K13448	CML; calcium-binding protein CML	ath04626 Plant-pathogen interaction - Arabidopsis thaliana (thale cress);	IPR011992; IPR002048;	EF-hand domain pair; EF-hand domain;
Q9FKW5	363	0.698	Down	0.0028831	S	Armadillo repeat only 2 OS=Arabidopsis thaliana OX=3702 GN=ARO2 PE=2 SV=1	ARO2	0.978068	6.08508e-71	245.11	ANPPRKS(0.978)T(0.02)S(0.002)NGVSQSNGVK	4	-0.1758	9	1.1969	1.26006	1.13105	0.76107	0.865385	0.879479	chloroplast		GO:0016020 membrane; GO:0043226 organelle; GO:0043231 intracellular membrane-bounded organelle; GO:0043229 intracellular organelle; GO:0005634 nucleus; GO:0071944 cell periphery; GO:0044464 cell part; GO:0005622 intracellular; GO:0005737 cytoplasm; GO:0044424 intracellular part; GO:0043227 membrane-bounded organelle; GO:0005623 cell; GO:0005886 plasma membrane;	GO:0005515 protein binding; GO:0005488 binding;				IPR011989; IPR016024;	Armadillo-like helical; Armadillo-type fold;
F4JLK2	439	0.775	Down	0.0034568	S	Probable sucrose-phosphate synthase 4 OS=Arabidopsis thaliana OX=3702 GN=SPS4 PE=1 SV=1	SPS4	1	0.00718554	70.816	GVS(1)CLGR	2	-2.6274	1	1.21588	1.18506	1.10549	0.877127	0.96055	0.88	cytoskeleton	GO:0005986 sucrose biosynthetic process; GO:0016051 carbohydrate biosynthetic process; GO:0044711 single-organism biosynthetic process; GO:0044763 single-organism cellular process; GO:0044699 single-organism process; GO:0009058 biosynthetic process; GO:0005984 disaccharide metabolic process; GO:0005975 carbohydrate metabolic process; GO:0044238 primary metabolic process; GO:0009312 oligosaccharid…	GO:0016020 membrane; GO:0005623 cell; GO:0044464 cell part; GO:0071944 cell periphery; GO:0005886 plasma membrane;	GO:0016758 transferase activity, transferring hexosyl groups; GO:0003824 catalytic activity; GO:0046524 sucrose-phosphate synthase activity; GO:0035251 UDP-glucosyltransferase activity; GO:0008194 UDP-glycosyltransferase activity; GO:0046527 glucosyltransferase activity; GO:0016757 transferase activity, transferring glycosyl groups; GO:0016157 sucrose synthase activity; GO:0016740 transferase act…	K00696	E2.4.1.14; sucrose-phosphate synthase [EC:2.4.1.14]	ath00500 Starch and sucrose metabolism - Arabidopsis thaliana (thale cress); ath01100 Metabolic pathways - Arabidopsis thaliana (thale cress);	IPR006380; IPR000368; IPR001296; IPR023214;	Sucrose-phosphatase, N-terminal; Sucrose synthase; Glycosyl transferase, family 1; HAD-like domain;
F4JLK2	180	1.433	Up	0.032261	S	Probable sucrose-phosphate synthase 4 OS=Arabidopsis thaliana OX=3702 GN=SPS4 PE=1 SV=1	SPS4	1	7.32327e-28	201.61	IRS(1)EMQIWSEDDK	2	-0.12012	6	0.834452	0.775862	0.782418	0.981096	1.38991	1.05767	cytoskeleton	GO:0005986 sucrose biosynthetic process; GO:0016051 carbohydrate biosynthetic process; GO:0044711 single-organism biosynthetic process; GO:0044763 single-organism cellular process; GO:0044699 single-organism process; GO:0009058 biosynthetic process; GO:0005984 disaccharide metabolic process; GO:0005975 carbohydrate metabolic process; GO:0044238 primary metabolic process; GO:0009312 oligosaccharid…	GO:0016020 membrane; GO:0005623 cell; GO:0044464 cell part; GO:0071944 cell periphery; GO:0005886 plasma membrane;	GO:0016758 transferase activity, transferring hexosyl groups; GO:0003824 catalytic activity; GO:0046524 sucrose-phosphate synthase activity; GO:0035251 UDP-glucosyltransferase activity; GO:0008194 UDP-glycosyltransferase activity; GO:0046527 glucosyltransferase activity; GO:0016757 transferase activity, transferring glycosyl groups; GO:0016157 sucrose synthase activity; GO:0016740 transferase act…	K00696	E2.4.1.14; sucrose-phosphate synthase [EC:2.4.1.14]	ath00500 Starch and sucrose metabolism - Arabidopsis thaliana (thale cress); ath01100 Metabolic pathways - Arabidopsis thaliana (thale cress);	IPR006380; IPR000368; IPR001296; IPR023214;	Sucrose-phosphatase, N-terminal; Sucrose synthase; Glycosyl transferase, family 1; HAD-like domain;
F4JLK2	758	1.736	Up	0.00160164	S	Probable sucrose-phosphate synthase 4 OS=Arabidopsis thaliana OX=3702 GN=SPS4 PE=1 SV=1	SPS4	0.999999	5.05474e-05	92.269	LVDAISQMNS(1)MK	3	2.1131	4	0.715884	0.664368	0.716484	1.17013	1.37431	1.09488	cytoskeleton	GO:0005986 sucrose biosynthetic process; GO:0016051 carbohydrate biosynthetic process; GO:0044711 single-organism biosynthetic process; GO:0044763 single-organism cellular process; GO:0044699 single-organism process; GO:0009058 biosynthetic process; GO:0005984 disaccharide metabolic process; GO:0005975 carbohydrate metabolic process; GO:0044238 primary metabolic process; GO:0009312 oligosaccharid…	GO:0016020 membrane; GO:0005623 cell; GO:0044464 cell part; GO:0071944 cell periphery; GO:0005886 plasma membrane;	GO:0016758 transferase activity, transferring hexosyl groups; GO:0003824 catalytic activity; GO:0046524 sucrose-phosphate synthase activity; GO:0035251 UDP-glucosyltransferase activity; GO:0008194 UDP-glycosyltransferase activity; GO:0046527 glucosyltransferase activity; GO:0016757 transferase activity, transferring glycosyl groups; GO:0016157 sucrose synthase activity; GO:0016740 transferase act…	K00696	E2.4.1.14; sucrose-phosphate synthase [EC:2.4.1.14]	ath00500 Starch and sucrose metabolism - Arabidopsis thaliana (thale cress); ath01100 Metabolic pathways - Arabidopsis thaliana (thale cress);	IPR006380; IPR000368; IPR001296; IPR023214;	Sucrose-phosphatase, N-terminal; Sucrose synthase; Glycosyl transferase, family 1; HAD-like domain;
F4JLK2	126	1.633	Up	0.00148064	S	Probable sucrose-phosphate synthase 4 OS=Arabidopsis thaliana OX=3702 GN=SPS4 PE=1 SV=1	SPS4	1	2.35438e-05	101.05	QIVWDDGVRLS(1)K	3	-0.42016	1	0.685682	0.726437	0.778022	1.16257	1.31101	1.10233	cytoskeleton	GO:0005986 sucrose biosynthetic process; GO:0016051 carbohydrate biosynthetic process; GO:0044711 single-organism biosynthetic process; GO:0044763 single-organism cellular process; GO:0044699 single-organism process; GO:0009058 biosynthetic process; GO:0005984 disaccharide metabolic process; GO:0005975 carbohydrate metabolic process; GO:0044238 primary metabolic process; GO:0009312 oligosaccharid…	GO:0016020 membrane; GO:0005623 cell; GO:0044464 cell part; GO:0071944 cell periphery; GO:0005886 plasma membrane;	GO:0016758 transferase activity, transferring hexosyl groups; GO:0003824 catalytic activity; GO:0046524 sucrose-phosphate synthase activity; GO:0035251 UDP-glucosyltransferase activity; GO:0008194 UDP-glycosyltransferase activity; GO:0046527 glucosyltransferase activity; GO:0016757 transferase activity, transferring glycosyl groups; GO:0016157 sucrose synthase activity; GO:0016740 transferase act…	K00696	E2.4.1.14; sucrose-phosphate synthase [EC:2.4.1.14]	ath00500 Starch and sucrose metabolism - Arabidopsis thaliana (thale cress); ath01100 Metabolic pathways - Arabidopsis thaliana (thale cress);	IPR006380; IPR000368; IPR001296; IPR023214;	Sucrose-phosphatase, N-terminal; Sucrose synthase; Glycosyl transferase, family 1; HAD-like domain;
Q9CA42	910	1.272	Up	0.028441	S	Protein CROWDED NUCLEI 3 OS=Arabidopsis thaliana OX=3702 GN=CRWN3 PE=1 SV=1	CRWN3	0.999998	9.41672e-34	160.05	ITESEQAAGDS(1)DEGVDSITTGGR	3	1.4593	1	0.848432	0.974163	0.820976	1.2164	1.12051	1.026	cytoplasm	GO:0006997 nucleus organization; GO:0016043 cellular component organization; GO:0009987 cellular process; GO:0006996 organelle organization; GO:0071840 cellular component organization or biogenesis;	GO:0016020 membrane; GO:0031090 organelle membrane; GO:0030054 cell junction; GO:0005737 cytoplasm; GO:0044424 intracellular part; GO:0005911 cell-cell junction; GO:0005623 cell; GO:0055044 symplast; GO:0044422 organelle part; GO:0043228 non-membrane-bounded organelle; GO:0005652 nuclear lamina; GO:0031974 membrane-enclosed lumen; GO:0005654 nucleoplasm; GO:0031965 nuclear membrane; GO:0009506 pl…
Q8GUM4	577	0.515	Down	0.00058233	S	Uncharacterized membrane protein At3g27390 OS=Arabidopsis thaliana OX=3702 GN=At3g27390 PE=1 SV=2	At3g27390	0.999972	2.39263e-09	113.51	GSVNGSDQES(1)QKGVSR	3	0.41635	2	1.23723	1.52004	1.44226	0.751521	0.688368	0.722004	plasma membrane		GO:0016020 membrane; GO:0044464 cell part; GO:0071944 cell periphery; GO:0044425 membrane part; GO:0031224 intrinsic component of membrane; GO:0005623 cell; GO:0016021 integral component of membrane; GO:0005886 plasma membrane;
Q8GUM4	569	0.538	Down	0.0067822	S	Uncharacterized membrane protein At3g27390 OS=Arabidopsis thaliana OX=3702 GN=At3g27390 PE=1 SV=2	At3g27390	0.994791	0.000155532	74.428	RKGS(0.995)VNGS(0.005)DQESQK	4	3.2719	1	1.27372	1.56446	1.28624	0.891481	0.635417	0.692534	plasma membrane		GO:0016020 membrane; GO:0044464 cell part; GO:0071944 cell periphery; GO:0044425 membrane part; GO:0031224 intrinsic component of membrane; GO:0005623 cell; GO:0016021 integral component of membrane; GO:0005886 plasma membrane;
Q9LU85	148	0.582	Down	0.0053785	T	Probable plastid-lipid-associated protein 4, chloroplastic OS=Arabidopsis thaliana OX=3702 GN=PAP4 PE=1 SV=1	PAP4	0.868887	4.01074e-11	129.11	S(0.131)IT(0.869)NYQSINVDTLK	3	0.93479	1	1.37631	1.1064	1.44377	0.837573	0.750958	0.695275	chloroplast		GO:0016020 membrane; GO:0043229 intracellular organelle; GO:0009535 chloroplast thylakoid membrane; GO:0044434 chloroplast part; GO:0009534 chloroplast thylakoid; GO:0005737 cytoplasm; GO:0044446 intracellular organelle part; GO:0042651 thylakoid membrane; GO:0044435 plastid part; GO:0044424 intracellular part; GO:0009532 plastid stroma; GO:0005623 cell; GO:0044422 organelle part; GO:0034357 phot…					IPR006843;	Plastid lipid-associated protein/fibrillin conserved domain;
Q9M670	116	1.316	Up	0.0190969	S	Protein RESTRICTED TEV MOVEMENT 2 OS=Arabidopsis thaliana OX=3702 GN=RTM2 PE=1 SV=1	RTM2	0.808017	3.81483e-10	108.96	VAYLPET(0.181)S(0.808)RT(0.011)EAAALEK	3	2.8555	1	0.937255	0.840344	0.787546	1.03715	1.23623	1.10297	nucleus	GO:0044000 movement in host; GO:0046741 transport of virus in host, tissue to tissue; GO:1902579 multi-organism localization; GO:0006950 response to stress; GO:0046794 transport of virus; GO:0052192 movement in environment of other organism involved in symbiotic interaction; GO:0044403 symbiosis, encompassing mutualism through parasitism; GO:0043207 response to external biotic stimulus; GO:004476…	GO:0016020 membrane; GO:0044464 cell part; GO:0071944 cell periphery; GO:0044425 membrane part; GO:0031224 intrinsic component of membrane; GO:0005623 cell; GO:0016021 integral component of membrane; GO:0005886 plasma membrane;					IPR002068; IPR008978;	Alpha crystallin/Hsp20 domain; HSP20-like chaperone;
A0A1P8AUW3	621	0.656	Down	0.00113683	S	Protein kinase superfamily protein OS=Arabidopsis thaliana OX=3702 GN=EDR1 PE=4 SV=1	EDR1	0.900708	3.02772e-15	138.46	KYT(0.097)S(0.901)DDIS(0.001)T(0.001)GCDPR	3	-0.12375	1	1.13662	1.21711	1.31781	0.844468	0.7713	0.793326	nucleus	GO:0016310 phosphorylation; GO:0044267 cellular protein metabolic process; GO:0044238 primary metabolic process; GO:0044237 cellular metabolic process; GO:0006796 phosphate-containing compound metabolic process; GO:0071704 organic substance metabolic process; GO:0008152 metabolic process; GO:0006468 protein phosphorylation; GO:0006793 phosphorus metabolic process; GO:0044260 cellular macromolecul…		GO:0005524 ATP binding; GO:1901265 nucleoside phosphate binding; GO:0016773 phosphotransferase activity, alcohol group as acceptor; GO:0001882 nucleoside binding; GO:0043167 ion binding; GO:0004672 protein kinase activity; GO:0000166 nucleotide binding; GO:0097159 organic cyclic compound binding; GO:1901363 heterocyclic compound binding; GO:0032549 ribonucleoside binding; GO:0097367 carbohydrate …				IPR000719; IPR001245; IPR011009;	Protein kinase domain; Serine-threonine/tyrosine-protein kinase catalytic domain; Protein kinase-like domain;
A0A1P8AUW3	120	1.248	Up	0.0170994	S	Protein kinase superfamily protein OS=Arabidopsis thaliana OX=3702 GN=EDR1 PE=4 SV=1	EDR1	0.995006	0.00625389	45.992	MDS(0.995)RRDS(0.896)S(0.109)EVVAQR	3	-2.0587	1	0.960967	0.849126	0.875799	1.02505	1.16143	1.16577	nucleus	GO:0016310 phosphorylation; GO:0044267 cellular protein metabolic process; GO:0044238 primary metabolic process; GO:0044237 cellular metabolic process; GO:0006796 phosphate-containing compound metabolic process; GO:0071704 organic substance metabolic process; GO:0008152 metabolic process; GO:0006468 protein phosphorylation; GO:0006793 phosphorus metabolic process; GO:0044260 cellular macromolecul…		GO:0005524 ATP binding; GO:1901265 nucleoside phosphate binding; GO:0016773 phosphotransferase activity, alcohol group as acceptor; GO:0001882 nucleoside binding; GO:0043167 ion binding; GO:0004672 protein kinase activity; GO:0000166 nucleotide binding; GO:0097159 organic cyclic compound binding; GO:1901363 heterocyclic compound binding; GO:0032549 ribonucleoside binding; GO:0097367 carbohydrate …				IPR000719; IPR001245; IPR011009;	Protein kinase domain; Serine-threonine/tyrosine-protein kinase catalytic domain; Protein kinase-like domain;
A0A1P8AUW3	114	1.373	Up	0.039302	S	Protein kinase superfamily protein OS=Arabidopsis thaliana OX=3702 GN=EDR1 PE=4 SV=1	EDR1	0.99916	2.41435e-07	120.75	AATLLS(0.001)LGS(0.999)HQR	3	0.55737	1	0.833643	0.850046	0.849315	1.0167	1.22758	1.23358	nucleus	GO:0016310 phosphorylation; GO:0044267 cellular protein metabolic process; GO:0044238 primary metabolic process; GO:0044237 cellular metabolic process; GO:0006796 phosphate-containing compound metabolic process; GO:0071704 organic substance metabolic process; GO:0008152 metabolic process; GO:0006468 protein phosphorylation; GO:0006793 phosphorus metabolic process; GO:0044260 cellular macromolecul…		GO:0005524 ATP binding; GO:1901265 nucleoside phosphate binding; GO:0016773 phosphotransferase activity, alcohol group as acceptor; GO:0001882 nucleoside binding; GO:0043167 ion binding; GO:0004672 protein kinase activity; GO:0000166 nucleotide binding; GO:0097159 organic cyclic compound binding; GO:1901363 heterocyclic compound binding; GO:0032549 ribonucleoside binding; GO:0097367 carbohydrate …				IPR000719; IPR001245; IPR011009;	Protein kinase domain; Serine-threonine/tyrosine-protein kinase catalytic domain; Protein kinase-like domain;
A0A1P8B7F1	33	1.241	Up	0.030964	S	Dynein light chain OS=Arabidopsis thaliana OX=3702 GN=At4g15930 PE=1 SV=1	At4g15930	1	6.5245e-39	211.26	SSLPEVEAS(1)PPAGKR	4	-1.0024	13	0.77686	0.927846	0.922751	1.15726	1.06423	1.03905	nucleus	GO:0007017 microtubule-based process; GO:0009987 cellular process;	GO:0043229 intracellular organelle; GO:0043232 intracellular non-membrane-bounded organelle; GO:0044430 cytoskeletal part; GO:0044446 intracellular organelle part; GO:0032991 macromolecular complex; GO:0044424 intracellular part; GO:0030286 dynein complex; GO:0005875 microtubule associated complex; GO:0005623 cell; GO:0044422 organelle part; GO:0043228 non-membrane-bounded organelle; GO:0043226 o…		K10418	DYNLL; dynein light chain LC8-type
B3H6L9	435	1.223	Up	0.033717	T	Transcription activator OS=Arabidopsis thaliana OX=3702 GN=PIR121 PE=4 SV=1	PIR121	1	4.75878e-26	175.56	DAGET(1)PEASGSYSDYEK	3	0.12285	1	0.964497	0.807502	0.916911	1.02705	1.09904	1.16356	plasma membrane				K05749	CYFIP; cytoplasmic FMR1 interacting protein	ath03013 RNA transport - Arabidopsis thaliana (thale cress);
A0A1I9LQ38	631	0.648	Down	0.0063564	S	Phospholipase OS=Arabidopsis thaliana OX=3702 GN=PLDP1 PE=1 SV=1	PLDP1	0.999172	0.00102209	80.24	RDDS(0.999)FS(0.001)SR	3	0.66882	3	1.2384	1.29117	1.15935	0.81106	0.684884	0.893764	nucleus			GO:0003824 catalytic activity;	K01115	PLD1_2; phospholipase D1/2 [EC:3.1.4.4]	ath00564 Glycerophospholipid metabolism - Arabidopsis thaliana (thale cress); ath00565 Ether lipid metabolism - Arabidopsis thaliana (thale cress); ath01100 Metabolic pathways - Arabidopsis thaliana (thale cress); ath01110 Biosynthesis of secondary metabolites - Arabidopsis thaliana (thale cress); ath04144 Endocytosis - Arabidopsis thaliana (thale cress);	IPR011993; IPR025202; IPR001736; IPR001849;	PH domain-like; Phospholipase D-like domain; Phospholipase D/Transphosphatidylase; Pleckstrin homology domain;
Q8L586	22	1.324	Up	0.018043	S	Uncharacterized membrane protein At4g09580 OS=Arabidopsis thaliana OX=3702 GN=At4g09580 PE=1 SV=1	At4g09580	0.999886	1.61666e-13	126.97	QLVKDEES(1)PAASSAAK	3	-0.87909	1	0.84433	0.938758	0.779727	1.03119	1.14093	1.21986	plasma membrane		GO:0043229 intracellular organelle; GO:0016020 membrane; GO:0042175 nuclear outer membrane-endoplasmic reticulum membrane network; GO:0005783 endoplasmic reticulum; GO:0044446 intracellular organelle part; GO:0005737 cytoplasm; GO:0031224 intrinsic component of membrane; GO:0012505 endomembrane system; GO:0044424 intracellular part; GO:0005623 cell; GO:0016021 integral component of membrane; GO:0…
Q8L586	37	1.335	Up	0.0083378	S	Uncharacterized membrane protein At4g09580 OS=Arabidopsis thaliana OX=3702 GN=At4g09580 PE=1 SV=1	At4g09580	0.906551	0.00016129	89.507	GLLNDDS(0.907)PT(0.093)GK	3	0.62135	4	0.842268	0.83727	0.883041	1.0156	1.19363	1.21175	plasma membrane		GO:0043229 intracellular organelle; GO:0016020 membrane; GO:0042175 nuclear outer membrane-endoplasmic reticulum membrane network; GO:0005783 endoplasmic reticulum; GO:0044446 intracellular organelle part; GO:0005737 cytoplasm; GO:0031224 intrinsic component of membrane; GO:0012505 endomembrane system; GO:0044424 intracellular part; GO:0005623 cell; GO:0016021 integral component of membrane; GO:0…
Q9C6B3	274	0.828	Down	0.045842	S	Gamma carbonic anhydrase 2, mitochondrial OS=Arabidopsis thaliana OX=3702 GN=GAMMACA2 PE=1 SV=1	GAMMACA2	0.896759	0.00745659	69.825	VPS(0.897)T(0.103)QYF	2	0.88407	1	1.17427	0.995025	1.21898	0.967641	0.924827	0.911443	chloroplast	GO:0050794 regulation of cellular process; GO:0044085 cellular component biogenesis; GO:0000003 reproduction; GO:0016043 cellular component organization; GO:0044707 single-multicellular organism process; GO:0048437 floral organ development; GO:0048443 stamen development; GO:0051260 protein homooligomerization; GO:0022414 reproductive process; GO:0009628 response to abiotic stimulus; GO:0048466 an…	GO:0016020 membrane; GO:0098800 inner mitochondrial membrane protein complex; GO:0031090 organelle membrane; GO:0098796 membrane protein complex; GO:0005737 cytoplasm; GO:0045271 respiratory chain complex I; GO:0032991 macromolecular complex; GO:0044424 intracellular part; GO:0098798 mitochondrial protein complex; GO:0005747 mitochondrial respiratory chain complex I; GO:0044455 mitochondrial memb…	GO:0042802 identical protein binding; GO:0003824 catalytic activity; GO:0005488 binding; GO:0043167 ion binding; GO:0046872 metal ion binding; GO:0043169 cation binding; GO:0016829 lyase activity; GO:0005515 protein binding; GO:0016836 hydro-lyase activity; GO:0004089 carbonate dehydratase activity; GO:0016835 carbon-oxygen lyase activity;	K01726			IPR011004;	Trimeric LpxA-like;
Q9SY56	136	1.69	Up	0.00059716	S	At1g10140 OS=Arabidopsis thaliana OX=3702 GN=At1g10140 PE=2 SV=1	At1g10140	0.999999	1.6778e-50	228.08	IEEEEETEEGS(1)VNPK	3	-0.086087	3	0.734961	0.7716	0.740421	1.39216	1.23095	1.17405	chloroplast		GO:0016020 membrane; GO:0005623 cell; GO:0044464 cell part; GO:0071944 cell periphery; GO:0005886 plasma membrane;
Q9SY56	157	1.386	Up	0.000123145	S	At1g10140 OS=Arabidopsis thaliana OX=3702 GN=At1g10140 PE=2 SV=1	At1g10140	0.758687	1.29177e-05	103.67	S(0.226)KS(0.759)YAVT(0.015)T(0.001)STPIL	2	0.10239	1	0.845684	0.823781	0.8659	1.13181	1.19343	1.18811	chloroplast		GO:0016020 membrane; GO:0005623 cell; GO:0044464 cell part; GO:0071944 cell periphery; GO:0005886 plasma membrane;
Q9FV50	78	0.788	Down	0.038361	S	Methionine aminopeptidase 1D, chloroplastic/mitochondrial OS=Arabidopsis thaliana OX=3702 GN=MAP1D PE=1 SV=1	MAP1D	1	0.00133084	71.085	LRPGNVS(1)PR	3	-0.65084	1	1.19819	1.15079	1.07908	1.00813	0.910282	0.781621	chloroplast	GO:0001101 response to acid chemical; GO:0044267 cellular protein metabolic process; GO:1901700 response to oxygen-containing compound; GO:0097305 response to alcohol; GO:0010033 response to organic substance; GO:0044238 primary metabolic process; GO:0050896 response to stimulus; GO:0044237 cellular metabolic process; GO:0071704 organic substance metabolic process; GO:0033993 response to lipid; G…	GO:0043226 organelle; GO:0043231 intracellular membrane-bounded organelle; GO:0043229 intracellular organelle; GO:0044464 cell part; GO:0005622 intracellular; GO:0005737 cytoplasm; GO:0044424 intracellular part; GO:0043227 membrane-bounded organelle; GO:0005623 cell; GO:0009536 plastid; GO:0005739 mitochondrion; GO:0044444 cytoplasmic part; GO:0009507 chloroplast;	GO:0008238 exopeptidase activity; GO:0008233 peptidase activity; GO:0003824 catalytic activity; GO:0005488 binding; GO:0043167 ion binding; GO:0008235 metalloexopeptidase activity; GO:0046872 metal ion binding; GO:0043169 cation binding; GO:0070011 peptidase activity, acting on L-amino acid peptides; GO:0004177 aminopeptidase activity; GO:0016787 hydrolase activity; GO:0008237 metallopeptidase ac…	K01265	map; methionyl aminopeptidase [EC:3.4.11.18]		IPR000994;	Peptidase M24;
Q9S814	1283	1.323	Up	0.00062145	S	Ethylene-insensitive protein 2 OS=Arabidopsis thaliana OX=3702 GN=EIN2 PE=1 SV=1	EIN2	1	1.17283e-05	89.663	LSNKPVGMNQDGPGS(1)R	3	-0.42204	6	0.864185	0.835574	0.836798	1.10274	1.17682	1.07692	plasma membrane	GO:0001738 morphogenesis of a polarized epithelium; GO:0044700 single organism signaling; GO:0021700 developmental maturation; GO:0052543 callose deposition in cell wall; GO:0065008 regulation of biological quality; GO:0009914 hormone transport; GO:0010150 leaf senescence; GO:0098542 defense response to other organism; GO:0009926 auxin polar transport; GO:0031347 regulation of defense response; G…	GO:0043229 intracellular organelle; GO:0016020 membrane; GO:0042175 nuclear outer membrane-endoplasmic reticulum membrane network; GO:0005783 endoplasmic reticulum; GO:0044446 intracellular organelle part; GO:0005737 cytoplasm; GO:0031224 intrinsic component of membrane; GO:0012505 endomembrane system; GO:0044424 intracellular part; GO:0005623 cell; GO:0016021 integral component of membrane; GO:0…	GO:0097159 organic cyclic compound binding; GO:1901363 heterocyclic compound binding; GO:0003729 mRNA binding; GO:0003723 RNA binding; GO:0005488 binding; GO:0003676 nucleic acid binding; GO:0005515 protein binding; GO:0005215 transporter activity;	K14513	EIN2; ethylene-insensitive protein 2	ath04016 MAPK signaling pathway - plant - Arabidopsis thaliana (thale cress); ath04075 Plant hormone signal transduction - Arabidopsis thaliana (thale cress);
Q9S814	757	1.241	Up	0.0061559	S	Ethylene-insensitive protein 2 OS=Arabidopsis thaliana OX=3702 GN=EIN2 PE=1 SV=1	EIN2	0.996951	2.11635e-22	193.32	T(0.003)PGS(0.997)IDSLYGLQR	2	0.61524	2	0.881288	0.908997	0.851351	1.13405	1.1277	1.01538	plasma membrane	GO:0001738 morphogenesis of a polarized epithelium; GO:0044700 single organism signaling; GO:0021700 developmental maturation; GO:0052543 callose deposition in cell wall; GO:0065008 regulation of biological quality; GO:0009914 hormone transport; GO:0010150 leaf senescence; GO:0098542 defense response to other organism; GO:0009926 auxin polar transport; GO:0031347 regulation of defense response; G…	GO:0043229 intracellular organelle; GO:0016020 membrane; GO:0042175 nuclear outer membrane-endoplasmic reticulum membrane network; GO:0005783 endoplasmic reticulum; GO:0044446 intracellular organelle part; GO:0005737 cytoplasm; GO:0031224 intrinsic component of membrane; GO:0012505 endomembrane system; GO:0044424 intracellular part; GO:0005623 cell; GO:0016021 integral component of membrane; GO:0…	GO:0097159 organic cyclic compound binding; GO:1901363 heterocyclic compound binding; GO:0003729 mRNA binding; GO:0003723 RNA binding; GO:0005488 binding; GO:0003676 nucleic acid binding; GO:0005515 protein binding; GO:0005215 transporter activity;	K14513	EIN2; ethylene-insensitive protein 2	ath04016 MAPK signaling pathway - plant - Arabidopsis thaliana (thale cress); ath04075 Plant hormone signal transduction - Arabidopsis thaliana (thale cress);
Q9S814	731	1.524	Up	0.00066475	S	Ethylene-insensitive protein 2 OS=Arabidopsis thaliana OX=3702 GN=EIN2 PE=1 SV=1	EIN2	0.995273	4.82379e-34	200.33	DISSGYCMS(0.995)PT(0.005)AK	2	-1.0086	8	0.724346	0.800414	0.784823	1.16928	1.23969	1.11058	plasma membrane	GO:0001738 morphogenesis of a polarized epithelium; GO:0044700 single organism signaling; GO:0021700 developmental maturation; GO:0052543 callose deposition in cell wall; GO:0065008 regulation of biological quality; GO:0009914 hormone transport; GO:0010150 leaf senescence; GO:0098542 defense response to other organism; GO:0009926 auxin polar transport; GO:0031347 regulation of defense response; G…	GO:0043229 intracellular organelle; GO:0016020 membrane; GO:0042175 nuclear outer membrane-endoplasmic reticulum membrane network; GO:0005783 endoplasmic reticulum; GO:0044446 intracellular organelle part; GO:0005737 cytoplasm; GO:0031224 intrinsic component of membrane; GO:0012505 endomembrane system; GO:0044424 intracellular part; GO:0005623 cell; GO:0016021 integral component of membrane; GO:0…	GO:0097159 organic cyclic compound binding; GO:1901363 heterocyclic compound binding; GO:0003729 mRNA binding; GO:0003723 RNA binding; GO:0005488 binding; GO:0003676 nucleic acid binding; GO:0005515 protein binding; GO:0005215 transporter activity;	K14513	EIN2; ethylene-insensitive protein 2	ath04016 MAPK signaling pathway - plant - Arabidopsis thaliana (thale cress); ath04075 Plant hormone signal transduction - Arabidopsis thaliana (thale cress);
Q9S814	719	1.341	Up	0.00187809	S	Ethylene-insensitive protein 2 OS=Arabidopsis thaliana OX=3702 GN=EIN2 PE=1 SV=1	EIN2	0.999997	9.72728e-43	194.11	ADS(1)FGKDISSGYCMSPTAK	3	-1.2697	4	0.791751	0.860393	0.862786	1.16928	1.13949	1.0625	plasma membrane	GO:0001738 morphogenesis of a polarized epithelium; GO:0044700 single organism signaling; GO:0021700 developmental maturation; GO:0052543 callose deposition in cell wall; GO:0065008 regulation of biological quality; GO:0009914 hormone transport; GO:0010150 leaf senescence; GO:0098542 defense response to other organism; GO:0009926 auxin polar transport; GO:0031347 regulation of defense response; G…	GO:0043229 intracellular organelle; GO:0016020 membrane; GO:0042175 nuclear outer membrane-endoplasmic reticulum membrane network; GO:0005783 endoplasmic reticulum; GO:0044446 intracellular organelle part; GO:0005737 cytoplasm; GO:0031224 intrinsic component of membrane; GO:0012505 endomembrane system; GO:0044424 intracellular part; GO:0005623 cell; GO:0016021 integral component of membrane; GO:0…	GO:0097159 organic cyclic compound binding; GO:1901363 heterocyclic compound binding; GO:0003729 mRNA binding; GO:0003723 RNA binding; GO:0005488 binding; GO:0003676 nucleic acid binding; GO:0005515 protein binding; GO:0005215 transporter activity;	K14513	EIN2; ethylene-insensitive protein 2	ath04016 MAPK signaling pathway - plant - Arabidopsis thaliana (thale cress); ath04075 Plant hormone signal transduction - Arabidopsis thaliana (thale cress);
Q8H104	531	0.749	Down	0.012476	T	Aspartate--tRNA ligase 1, cytoplasmic OS=Arabidopsis thaliana OX=3702 GN=At4g26870 PE=2 SV=1	At4g26870	0.99989	0.0168749	55.908	DSQRLT(1)P	2	0.33419	2	1.0692	1.26897	1.17802	0.918191	0.801896	0.915094	nucleus	GO:0006518 peptide metabolic process; GO:0006725 cellular aromatic compound metabolic process; GO:0044267 cellular protein metabolic process; GO:0006422 aspartyl-tRNA aminoacylation; GO:0044699 single-organism process; GO:0009058 biosynthetic process; GO:0043039 tRNA aminoacylation; GO:1901566 organonitrogen compound biosynthetic process; GO:0050896 response to stimulus; GO:0044237 cellular metab…	GO:0009506 plasmodesma; GO:0044464 cell part; GO:0005622 intracellular; GO:0030054 cell junction; GO:0005737 cytoplasm; GO:0044424 intracellular part; GO:0005829 cytosol; GO:0005911 cell-cell junction; GO:0005623 cell; GO:0055044 symplast; GO:0044444 cytoplasmic part;	GO:0016876 ligase activity, forming aminoacyl-tRNA and related compounds; GO:0003677 DNA binding; GO:0005524 ATP binding; GO:1901265 nucleoside phosphate binding; GO:0004815 aspartate-tRNA ligase activity; GO:0016875 ligase activity, forming carbon-oxygen bonds; GO:0016874 ligase activity; GO:0001882 nucleoside binding; GO:0043167 ion binding; GO:0000166 nucleotide binding; GO:1901363 heterocycli…	K22503	ath00970 Aminoacyl-tRNA biosynthesis - Arabidopsis thaliana (thale cress);		IPR012340; IPR004364; IPR004365; IPR006195;	Nucleic acid-binding, OB-fold; Aminoacyl-tRNA synthetase, class II (D/K/N); OB-fold nucleic acid binding domain, AA-tRNA synthetase-type; Aminoacyl-tRNA synthetase, class II;
Q38814	247	1.202	Up	0.0195166	S	Thiamine thiazole synthase, chloroplastic OS=Arabidopsis thaliana OX=3702 GN=THI1 PE=1 SV=1	THI1	1	0.000119779	79.614	S(1)IGMIDHVPGMK	3	-0.77948	1	0.893923	0.955107	0.825212	1.08503	1.10874	1.02047	cytoplasm	GO:0033554 cellular response to stress; GO:0009110 vitamin biosynthetic process; GO:0046484 oxazole or thiazole metabolic process; GO:0006725 cellular aromatic compound metabolic process; GO:0009628 response to abiotic stimulus; GO:0044699 single-organism process; GO:0042724 thiamine-containing compound biosynthetic process; GO:0009058 biosynthetic process; GO:0006772 thiamine metabolic process; …	GO:0043229 intracellular organelle; GO:0016020 membrane; GO:0044434 chloroplast part; GO:0071944 cell periphery; GO:0009526 plastid envelope; GO:0031967 organelle envelope; GO:0044446 intracellular organelle part; GO:0005737 cytoplasm; GO:0044435 plastid part; GO:0044424 intracellular part; GO:0009532 plastid stroma; GO:0005623 cell; GO:0005739 mitochondrion; GO:0044422 organelle part; GO:0009941…	GO:0042802 identical protein binding; GO:0046914 transition metal ion binding; GO:0003824 catalytic activity; GO:0042803 protein homodimerization activity; GO:0005488 binding; GO:0046983 protein dimerization activity; GO:0043167 ion binding; GO:0046872 metal ion binding; GO:0043169 cation binding; GO:0005515 protein binding; GO:0008270 zinc ion binding; GO:0016491 oxidoreductase activity;	K03146	THI4, THI1; thiamine thiazole synthase	ath00730 Thiamine metabolism - Arabidopsis thaliana (thale cress); ath01100 Metabolic pathways - Arabidopsis thaliana (thale cress);	IPR023753;	FAD/NAD(P)-binding domain;
Q39255	129	0.71	Down	0.00124433	T	SKP1-like protein 1A OS=Arabidopsis thaliana OX=3702 GN=SKP1A PE=1 SV=1	SKP1A	1	0.00984042	57.164	GKT(1)PEEIR	3	1.1493	1	1.22144	1.2159	1.16966	0.91269	0.794297	0.85259	cytoplasm	GO:0044700 single organism signaling; GO:0044699 single-organism process; GO:0044764 multi-organism cellular process; GO:0044237 cellular metabolic process; GO:0008152 metabolic process; GO:0007165 signal transduction; GO:0007154 cell communication; GO:0046686 response to cadmium ion; GO:0009719 response to endogenous stimulus; GO:0010035 response to inorganic substance; GO:0043170 macromolecule …	GO:0016020 membrane; GO:0043229 intracellular organelle; GO:0043232 intracellular non-membrane-bounded organelle; GO:0071944 cell periphery; GO:0044430 cytoskeletal part; GO:0044446 intracellular organelle part; GO:0005737 cytoplasm; GO:0044424 intracellular part; GO:0009524 phragmoplast; GO:0005829 cytosol; GO:0005623 cell; GO:0005819 spindle; GO:0044422 organelle part; GO:0005886 plasma membran…	GO:0005515 protein binding; GO:0005488 binding;	K03094	SKP1, CBF3D; S-phase kinase-associated protein 1	ath04120 Ubiquitin mediated proteolysis - Arabidopsis thaliana (thale cress); ath04141 Protein processing in endoplasmic reticulum - Arabidopsis thaliana (thale cress);	IPR016072; IPR011333; IPR016073;	SKP1 component, dimerisation; SKP1/BTB/POZ domain; SKP1 component, POZ domain;
Q9LQF2	39	0.636	Down	0.0040213	S	Alkaline/neutral invertase CINV1 OS=Arabidopsis thaliana OX=3702 GN=CINV1 PE=1 SV=1	CINV1	1	0.000118581	77.657	KRS(1)FDER	2	-2.1721	11	1.18892	1.33622	1.1787	0.844701	0.687701	0.824615	chloroplast	GO:0044707 single-multicellular organism process; GO:0044275 cellular carbohydrate catabolic process; GO:1901700 response to oxygen-containing compound; GO:0009313 oligosaccharide catabolic process; GO:0044699 single-organism process; GO:0005984 disaccharide metabolic process; GO:0050896 response to stimulus; GO:0044237 cellular metabolic process; GO:0071704 organic substance metabolic process; G…	GO:0043229 intracellular organelle; GO:0016020 membrane; GO:0071944 cell periphery; GO:0005737 cytoplasm; GO:0044424 intracellular part; GO:0005623 cell; GO:0005829 cytosol; GO:0005886 plasma membrane; GO:0043231 intracellular membrane-bounded organelle; GO:0043226 organelle; GO:0005634 nucleus; GO:0005622 intracellular; GO:0044464 cell part; GO:0043227 membrane-bounded organelle; GO:0044444 cyto…	GO:0004575 sucrose alpha-glucosidase activity; GO:0090599 alpha-glucosidase activity; GO:0003824 catalytic activity; GO:0005488 binding; GO:0016798 hydrolase activity, acting on glycosyl bonds; GO:0015926 glucosidase activity; GO:0004553 hydrolase activity, hydrolyzing O-glycosyl compounds; GO:0033926 glycopeptide alpha-N-acetylgalactosaminidase activity; GO:0016787 hydrolase activity; GO:0005515…				IPR008928;	Six-hairpin glycosidase-like;
Q9ZR72	642	1.386	Up	0.0169418	S	ABC transporter B family member 1 OS=Arabidopsis thaliana OX=3702 GN=ABCB1 PE=1 SV=1	ABCB1	0.978652	0.00247826	73.953	NS(0.016)S(0.979)Y(0.005)GRS(0.965)PY(0.005)S(0.03)R	2	-0.029818	2	0.784872	0.798969	0.891398	1.15317	0.999085	1.2795	plasma membrane	GO:0044700 single organism signaling; GO:0065008 regulation of biological quality; GO:0009914 hormone transport; GO:0048443 stamen development; GO:0022414 reproductive process; GO:0023051 regulation of signaling; GO:0048466 androecium development; GO:0048827 phyllome development; GO:0044699 single-organism process; GO:0009926 auxin polar transport; GO:0043479 pigment accumulation in tissues in re…	GO:0016020 membrane; GO:0009506 plasmodesma; GO:0030054 cell junction; GO:0044464 cell part; GO:0071944 cell periphery; GO:0044425 membrane part; GO:0031224 intrinsic component of membrane; GO:0005911 cell-cell junction; GO:0005623 cell; GO:0055044 symplast; GO:0016021 integral component of membrane; GO:0005886 plasma membrane;	GO:0015562 efflux transmembrane transporter activity; GO:1901265 nucleoside phosphate binding; GO:0015399 primary active transmembrane transporter activity; GO:0022892 substrate-specific transporter activity; GO:0016817 hydrolase activity, acting on acid anhydrides; GO:0016787 hydrolase activity; GO:0005515 protein binding; GO:0022891 substrate-specific transmembrane transporter activity; GO:0016…	K05658	ABCB1, CD243; ATP-binding cassette, subfamily B (MDR/TAP), member 1 [EC:3.6.3.44]	ath02010 ABC transporters - Arabidopsis thaliana (thale cress);	IPR003593; IPR003439; IPR011527; IPR027417;	AAA+ ATPase domain; ABC transporter-like; ABC transporter type 1, transmembrane domain; P-loop containing nucleoside triphosphate hydrolase;
Q9ZR72	1014	1.49	Up	0.0021599	T	ABC transporter B family member 1 OS=Arabidopsis thaliana OX=3702 GN=ABCB1 PE=1 SV=1	ABCB1	0.797084	4.383e-10	112.36	KTEIEPDDPDT(0.203)T(0.797)PVPDR	3	0.43515	1	0.763261	0.787629	0.803226	1.12	1.08966	1.29814	plasma membrane	GO:0044700 single organism signaling; GO:0065008 regulation of biological quality; GO:0009914 hormone transport; GO:0048443 stamen development; GO:0022414 reproductive process; GO:0023051 regulation of signaling; GO:0048466 androecium development; GO:0048827 phyllome development; GO:0044699 single-organism process; GO:0009926 auxin polar transport; GO:0043479 pigment accumulation in tissues in re…	GO:0016020 membrane; GO:0009506 plasmodesma; GO:0030054 cell junction; GO:0044464 cell part; GO:0071944 cell periphery; GO:0044425 membrane part; GO:0031224 intrinsic component of membrane; GO:0005911 cell-cell junction; GO:0005623 cell; GO:0055044 symplast; GO:0016021 integral component of membrane; GO:0005886 plasma membrane;	GO:0015562 efflux transmembrane transporter activity; GO:1901265 nucleoside phosphate binding; GO:0015399 primary active transmembrane transporter activity; GO:0022892 substrate-specific transporter activity; GO:0016817 hydrolase activity, acting on acid anhydrides; GO:0016787 hydrolase activity; GO:0005515 protein binding; GO:0022891 substrate-specific transmembrane transporter activity; GO:0016…	K05658	ABCB1, CD243; ATP-binding cassette, subfamily B (MDR/TAP), member 1 [EC:3.6.3.44]	ath02010 ABC transporters - Arabidopsis thaliana (thale cress);	IPR003593; IPR003439; IPR011527; IPR027417;	AAA+ ATPase domain; ABC transporter-like; ABC transporter type 1, transmembrane domain; P-loop containing nucleoside triphosphate hydrolase;
Q9M8R7	39	1.456	Up	0.0113771	S	Probable protein phosphatase 2C 33 OS=Arabidopsis thaliana OX=3702 GN=PPC6-1 PE=1 SV=1	PPC6-1	0.791065	0.0142866	54.784	NS(0.791)S(0.209)FDYRR	3	-0.41207	1	0.692056	0.883117	0.875123	1.22677	1.22639	1.11492	chloroplast	GO:0044267 cellular protein metabolic process; GO:0044238 primary metabolic process; GO:0006470 protein dephosphorylation; GO:0016311 dephosphorylation; GO:0044237 cellular metabolic process; GO:0006796 phosphate-containing compound metabolic process; GO:0071704 organic substance metabolic process; GO:0008152 metabolic process; GO:0006793 phosphorus metabolic process; GO:0044260 cellular macromol…		GO:0042578 phosphoric ester hydrolase activity; GO:0003824 catalytic activity; GO:0004722 protein serine/threonine phosphatase activity; GO:0016791 phosphatase activity; GO:0005488 binding; GO:0016788 hydrolase activity, acting on ester bonds; GO:0043167 ion binding; GO:0043169 cation binding; GO:0046872 metal ion binding; GO:0016787 hydrolase activity; GO:0004721 phosphoprotein phosphatase activ…				IPR001932;	PPM-type phosphatase domain;
Q9M8R7	40	1.383	Up	0.0030409	S	Probable protein phosphatase 2C 33 OS=Arabidopsis thaliana OX=3702 GN=PPC6-1 PE=1 SV=1	PPC6-1	0.996794	0.00110901	97.277	NS(0.003)S(0.997)FDYRR	2	0.070326	5	0.784603	0.831169	0.916421	1.21018	1.17382	1.11823	chloroplast	GO:0044267 cellular protein metabolic process; GO:0044238 primary metabolic process; GO:0006470 protein dephosphorylation; GO:0016311 dephosphorylation; GO:0044237 cellular metabolic process; GO:0006796 phosphate-containing compound metabolic process; GO:0071704 organic substance metabolic process; GO:0008152 metabolic process; GO:0006793 phosphorus metabolic process; GO:0044260 cellular macromol…		GO:0042578 phosphoric ester hydrolase activity; GO:0003824 catalytic activity; GO:0004722 protein serine/threonine phosphatase activity; GO:0016791 phosphatase activity; GO:0005488 binding; GO:0016788 hydrolase activity, acting on ester bonds; GO:0043167 ion binding; GO:0043169 cation binding; GO:0046872 metal ion binding; GO:0016787 hydrolase activity; GO:0004721 phosphoprotein phosphatase activ…				IPR001932;	PPM-type phosphatase domain;
Q9M8R7	16	1.424	Up	0.025037	S	Probable protein phosphatase 2C 33 OS=Arabidopsis thaliana OX=3702 GN=PPC6-1 PE=1 SV=1	PPC6-1	0.998568	0.000110155	75.533	S(1)PRPGS(0.999)PCS(0.987)PAFS(0.015)VR	3	-0.019994	5	0.738739	0.770872	0.974435	1.0896	1.31009	1.13812	chloroplast	GO:0044267 cellular protein metabolic process; GO:0044238 primary metabolic process; GO:0006470 protein dephosphorylation; GO:0016311 dephosphorylation; GO:0044237 cellular metabolic process; GO:0006796 phosphate-containing compound metabolic process; GO:0071704 organic substance metabolic process; GO:0008152 metabolic process; GO:0006793 phosphorus metabolic process; GO:0044260 cellular macromol…		GO:0042578 phosphoric ester hydrolase activity; GO:0003824 catalytic activity; GO:0004722 protein serine/threonine phosphatase activity; GO:0016791 phosphatase activity; GO:0005488 binding; GO:0016788 hydrolase activity, acting on ester bonds; GO:0043167 ion binding; GO:0043169 cation binding; GO:0046872 metal ion binding; GO:0016787 hydrolase activity; GO:0004721 phosphoprotein phosphatase activ…				IPR001932;	PPM-type phosphatase domain;
Q9M8R7	19	1.574	Up	0.0152772	S	Probable protein phosphatase 2C 33 OS=Arabidopsis thaliana OX=3702 GN=PPC6-1 PE=1 SV=1	PPC6-1	0.986898	1.02903e-05	89.374	S(1)PRPGS(0.999)PCS(0.987)PAFS(0.015)VR	3	-0.019994	3	0.661753	0.74026	0.939036	1.11836	1.25322	1.31381	chloroplast	GO:0044267 cellular protein metabolic process; GO:0044238 primary metabolic process; GO:0006470 protein dephosphorylation; GO:0016311 dephosphorylation; GO:0044237 cellular metabolic process; GO:0006796 phosphate-containing compound metabolic process; GO:0071704 organic substance metabolic process; GO:0008152 metabolic process; GO:0006793 phosphorus metabolic process; GO:0044260 cellular macromol…		GO:0042578 phosphoric ester hydrolase activity; GO:0003824 catalytic activity; GO:0004722 protein serine/threonine phosphatase activity; GO:0016791 phosphatase activity; GO:0005488 binding; GO:0016788 hydrolase activity, acting on ester bonds; GO:0043167 ion binding; GO:0043169 cation binding; GO:0046872 metal ion binding; GO:0016787 hydrolase activity; GO:0004721 phosphoprotein phosphatase activ…				IPR001932;	PPM-type phosphatase domain;
Q9SMM5	248	0.621	Down	0.046083	S	Bidirectional sugar transporter SWEET11 OS=Arabidopsis thaliana OX=3702 GN=SWEET11 PE=1 SV=1	SWEET11	0.930606	1.42597e-122	298.7	LGTVS(0.069)S(0.931)PEPISVVR	2	-1.0885	5	1.49213	1.0655	1.78208	0.935709	0.953962	0.804138	chloroplast	GO:0000003 reproduction; GO:0044085 cellular component biogenesis; GO:0044707 single-multicellular organism process; GO:0016043 cellular component organization; GO:0021700 developmental maturation; GO:0022414 reproductive process; GO:0051260 protein homooligomerization; GO:0048316 seed development; GO:0044699 single-organism process; GO:0009791 post-embryonic development; GO:0051259 protein oligo…	GO:0016020 membrane; GO:0031226 intrinsic component of plasma membrane; GO:0044459 plasma membrane part; GO:0044425 membrane part; GO:0044464 cell part; GO:0071944 cell periphery; GO:0031224 intrinsic component of membrane; GO:0005887 integral component of plasma membrane; GO:0005623 cell; GO:0016021 integral component of membrane; GO:0005886 plasma membrane;	GO:0015154 disaccharide transmembrane transporter activity; GO:0015144 carbohydrate transmembrane transporter activity; GO:0051119 sugar transmembrane transporter activity; GO:0005488 binding; GO:0008515 sucrose transmembrane transporter activity; GO:0015157 oligosaccharide transmembrane transporter activity; GO:1901476 carbohydrate transporter activity; GO:0022892 substrate-specific transporter …	K15382	SLC50A, SWEET; solute carrier family 50 (sugar transporter)
A0A1P8B0X3	273	1.421	Up	0.003084	S	Outer arm dynein light chain 1 protein OS=Arabidopsis thaliana OX=3702 GN=AIR9 PE=1 SV=1	AIR9	0.993602	6.45829e-45	218.98	VS(0.006)S(0.994)PSAGSSPSVSSSIR	2	0.30487	2	0.848224	0.833883	0.74026	1.07407	1.2096	1.15905	chloroplast			GO:0005515 protein binding; GO:0005488 binding;				IPR032675;	Leucine-rich repeat domain, L domain-like;
A0A1P8B0X3	645	0.726	Down	0.043283	S	Outer arm dynein light chain 1 protein OS=Arabidopsis thaliana OX=3702 GN=AIR9 PE=1 SV=1	AIR9	0.916617	4.65472e-19	132.16	IECTPVMAETEYPSIFAIS(0.083)S(0.917)PVQR	3	-1.1582	2	1.31539	1.09901	1.20996	0.893637	1.01469	0.721207	chloroplast			GO:0005515 protein binding; GO:0005488 binding;				IPR032675;	Leucine-rich repeat domain, L domain-like;
A0A1P8B0X3	290	1.461	Up	0.0103379	S	Outer arm dynein light chain 1 protein OS=Arabidopsis thaliana OX=3702 GN=AIR9 PE=1 SV=1	AIR9	0.993072	0.000333406	94.717	S(0.005)KS(0.993)FS(0.002)SPLDR	3	-0.10952	3	0.866523	0.843784	0.672078	1.16904	1.10676	1.20567	chloroplast			GO:0005515 protein binding; GO:0005488 binding;				IPR032675;	Leucine-rich repeat domain, L domain-like;
F4K465	553	0.713	Down	0.0188772	S	Nucleoporin-like protein OS=Arabidopsis thaliana OX=3702 GN=At5g20200 PE=4 SV=1	At5g20200	0.963966	0.00135103	99.941	T(0.001)AS(0.964)AT(0.035)NGIFR	2	0.42553	1	1.31061	1.19661	1.06004	0.848224	0.75446	0.941473	chloroplast
Q94C69	117	1.405	Up	0.00162044	S	Cold shock domain-containing protein 3 OS=Arabidopsis thaliana OX=3702 GN=CSP3 PE=1 SV=1	CSP3	0.999248	3.76611e-08	107.41	DCDGGS(0.001)GGKS(0.999)FGGGGGR	3	0.89335	1	0.865049	0.783708	0.800834	1.22427	1.09861	1.11992	nucleus	GO:0050794 regulation of cellular process; GO:0016043 cellular component organization; GO:0060255 regulation of macromolecule metabolic process; GO:0009628 response to abiotic stimulus; GO:0019219 regulation of nucleobase-containing compound metabolic process; GO:0048869 cellular developmental process; GO:0032392 DNA geometric change; GO:0044699 single-organism process; GO:0032989 cellular compon…	GO:0043226 organelle; GO:0043231 intracellular membrane-bounded organelle; GO:0043229 intracellular organelle; GO:0005634 nucleus; GO:0044464 cell part; GO:0005622 intracellular; GO:0005737 cytoplasm; GO:0044424 intracellular part; GO:0043227 membrane-bounded organelle; GO:0005623 cell;	GO:0097159 organic cyclic compound binding; GO:1901363 heterocyclic compound binding; GO:0003677 DNA binding; GO:0003729 mRNA binding; GO:0003723 RNA binding; GO:0046914 transition metal ion binding; GO:0005488 binding; GO:0043167 ion binding; GO:0003676 nucleic acid binding; GO:0046872 metal ion binding; GO:0043169 cation binding; GO:0005515 protein binding; GO:0008270 zinc ion binding;	K09250	CNBP; cellular nucleic acid-binding protein		IPR011129; IPR012340; IPR001878; IPR002059;	Cold shock domain; Nucleic acid-binding, OB-fold; Zinc finger, CCHC-type; Cold-shock protein, DNA-binding;
Q94C69	19	0.68	Down	0.00184217	S	Cold shock domain-containing protein 3 OS=Arabidopsis thaliana OX=3702 GN=CSP3 PE=1 SV=1	CSP3	0.999955	0.000843577	113.67	VSWFS(1)DGK	3	1.5424	3	1.24466	1.13858	1.26173	0.784466	0.796813	0.895725	nucleus	GO:0050794 regulation of cellular process; GO:0016043 cellular component organization; GO:0060255 regulation of macromolecule metabolic process; GO:0009628 response to abiotic stimulus; GO:0019219 regulation of nucleobase-containing compound metabolic process; GO:0048869 cellular developmental process; GO:0032392 DNA geometric change; GO:0044699 single-organism process; GO:0032989 cellular compon…	GO:0043226 organelle; GO:0043231 intracellular membrane-bounded organelle; GO:0043229 intracellular organelle; GO:0005634 nucleus; GO:0044464 cell part; GO:0005622 intracellular; GO:0005737 cytoplasm; GO:0044424 intracellular part; GO:0043227 membrane-bounded organelle; GO:0005623 cell;	GO:0097159 organic cyclic compound binding; GO:1901363 heterocyclic compound binding; GO:0003677 DNA binding; GO:0003729 mRNA binding; GO:0003723 RNA binding; GO:0046914 transition metal ion binding; GO:0005488 binding; GO:0043167 ion binding; GO:0003676 nucleic acid binding; GO:0046872 metal ion binding; GO:0043169 cation binding; GO:0005515 protein binding; GO:0008270 zinc ion binding;	K09250	CNBP; cellular nucleic acid-binding protein		IPR011129; IPR012340; IPR001878; IPR002059;	Cold shock domain; Nucleic acid-binding, OB-fold; Zinc finger, CCHC-type; Cold-shock protein, DNA-binding;
Q9LQQ3	348	1.347	Up	0.0080229	S	At1g07750/F24B9_13 OS=Arabidopsis thaliana OX=3702 GN=At1g07750 PE=1 SV=1	At1g07750	0.945784	1.53948e-06	131.49	T(0.027)S(0.027)S(0.946)AIFFPPSN	2	-0.41766	3	0.841905	0.81086	0.904682	1.10968	1.26545	1.06911	cytoplasm		GO:0043229 intracellular organelle; GO:0030054 cell junction; GO:0005737 cytoplasm; GO:0012505 endomembrane system; GO:0044424 intracellular part; GO:0005623 cell; GO:0005911 cell-cell junction; GO:0005829 cytosol; GO:0055044 symplast; GO:0043231 intracellular membrane-bounded organelle; GO:0043226 organelle; GO:0009506 plasmodesma; GO:0005622 intracellular; GO:0044464 cell part; GO:0043227 membr…	GO:0046914 transition metal ion binding; GO:0005488 binding; GO:0043167 ion binding; GO:0046872 metal ion binding; GO:0043169 cation binding; GO:0045735 nutrient reservoir activity; GO:0005507 copper ion binding; GO:0008270 zinc ion binding;				IPR011051; IPR006045; IPR014710;	RmlC-like cupin domain; Cupin 1; RmlC-like jelly roll fold;
P22954	82	1.348	Up	0.0070799	S	Probable mediator of RNA polymerase II transcription subunit 37c OS=Arabidopsis thaliana OX=3702 GN=MED37D PE=1 SV=2	MED37D	0.999533	0.00225725	56.473	RFS(1)DASVQSDR	3	0.33501	3	0.886057	0.883543	0.961012	1.1243	1.21417	1.34343	cytoplasm	GO:0097659 nucleic acid-templated transcription; GO:0009058 biosynthetic process; GO:0044764 multi-organism cellular process; GO:0044237 cellular metabolic process; GO:0009607 response to biotic stimulus; GO:0009605 response to external stimulus; GO:2001141 regulation of RNA biosynthetic process; GO:0008152 metabolic process; GO:0009408 response to heat; GO:0046686 response to cadmium ion; GO:001…	GO:0016020 membrane; GO:0043229 intracellular organelle; GO:0030312 external encapsulating structure; GO:0071944 cell periphery; GO:0005737 cytoplasm; GO:0012505 endomembrane system; GO:0044424 intracellular part; GO:0005829 cytosol; GO:0005623 cell; GO:0005886 plasma membrane; GO:0043231 intracellular membrane-bounded organelle; GO:0043226 organelle; GO:0005634 nucleus; GO:0005622 intracellular;…	GO:0005524 ATP binding; GO:1901265 nucleoside phosphate binding; GO:0001882 nucleoside binding; GO:0043167 ion binding; GO:0005515 protein binding; GO:0000166 nucleotide binding; GO:0097159 organic cyclic compound binding; GO:1901363 heterocyclic compound binding; GO:0032549 ribonucleoside binding; GO:0097367 carbohydrate derivative binding; GO:0032553 ribonucleotide binding; GO:0005488 binding; …	K03283	HSPA1s; heat shock 70kDa protein 1/2/6/8	ath03040 Spliceosome - Arabidopsis thaliana (thale cress); ath04141 Protein processing in endoplasmic reticulum - Arabidopsis thaliana (thale cress); ath04144 Endocytosis - Arabidopsis thaliana (thale cress);	IPR029048; IPR029047;	Heat shock protein 70kD, C-terminal domain; Heat shock protein 70kD, peptide-binding domain;
A0A1P8AMJ7	503	1.97	Up	0.00075768	S	MLO-like protein OS=Arabidopsis thaliana OX=3702 GN=MLO2 PE=1 SV=1	MLO2	1	5.54431e-05	104.95	S(1)LRDFS(1)FKK	4	0.87276	5	0.699827	0.689474	0.641987	1.1636	1.38075	1.45655	plasma membrane	GO:0006952 defense response; GO:0050896 response to stimulus; GO:0006950 response to stress;	GO:0031224 intrinsic component of membrane; GO:0016020 membrane; GO:0016021 integral component of membrane; GO:0044425 membrane part;		K08472	MLO; mlo protein
A0A1P8AMJ7	158	1.58	Up	0.0170844	S	MLO-like protein OS=Arabidopsis thaliana OX=3702 GN=MLO2 PE=1 SV=1	MLO2	0.99467	0.00745715	54.722	DT(0.005)S(0.995)FGRR	2	-1.2995	2	0.704152	0.819298	0.827554	1.44095	1.01569	1.25704	plasma membrane	GO:0006952 defense response; GO:0050896 response to stimulus; GO:0006950 response to stress;	GO:0031224 intrinsic component of membrane; GO:0016020 membrane; GO:0016021 integral component of membrane; GO:0044425 membrane part;		K08472	MLO; mlo protein
A0A1P8AMJ7	448	1.231	Up	0.0103801	S	MLO-like protein OS=Arabidopsis thaliana OX=3702 GN=MLO2 PE=1 SV=1	MLO2	0.918393	0.000102142	81.526	SVENY(0.001)PS(0.093)S(0.918)PS(0.988)PR	3	0.39628	4	0.900519	0.871053	0.946579	1.10726	1.04498	1.19339	plasma membrane	GO:0006952 defense response; GO:0050896 response to stimulus; GO:0006950 response to stress;	GO:0031224 intrinsic component of membrane; GO:0016020 membrane; GO:0016021 integral component of membrane; GO:0044425 membrane part;		K08472	MLO; mlo protein
A0A1P8AMJ7	450	1.23	Up	0.007864	S	MLO-like protein OS=Arabidopsis thaliana OX=3702 GN=MLO2 PE=1 SV=1	MLO2	0.98839	0.00020713	83.758	SVENYPS(0.003)S(0.008)PS(0.988)PR	2	-0.63975	4	0.892734	0.849123	0.972821	1.13434	1.08159	1.12362	plasma membrane	GO:0006952 defense response; GO:0050896 response to stimulus; GO:0006950 response to stress;	GO:0031224 intrinsic component of membrane; GO:0016020 membrane; GO:0016021 integral component of membrane; GO:0044425 membrane part;		K08472	MLO; mlo protein
A0A1P8AMJ7	508	2.043	Up	0.00089655	S	MLO-like protein OS=Arabidopsis thaliana OX=3702 GN=MLO2 PE=1 SV=1	MLO2	1	5.54431e-05	104.95	S(1)LRDFS(1)FKK	4	0.87276	6	0.705017	0.665789	0.611059	1.17226	1.41946	1.45777	plasma membrane	GO:0006952 defense response; GO:0050896 response to stimulus; GO:0006950 response to stress;	GO:0031224 intrinsic component of membrane; GO:0016020 membrane; GO:0016021 integral component of membrane; GO:0044425 membrane part;		K08472	MLO; mlo protein
Q9M1Q9	660	1.554	Up	0.0154962	S	ABC transporter B family member 21 OS=Arabidopsis thaliana OX=3702 GN=ABCB21 PE=1 SV=2	ABCB21	0.999643	0.0119284	48.284	LSMES(1)MKR	3	-0.36894	1	0.704492	0.751816	0.757127	1.28511	1.23105	0.923009	plasma membrane	GO:0006810 transport; GO:0055085 transmembrane transport; GO:0065008 regulation of biological quality; GO:0009914 hormone transport; GO:1902578 single-organism localization; GO:0010540 basipetal auxin transport; GO:0060918 auxin transport; GO:0010817 regulation of hormone levels; GO:0044699 single-organism process; GO:0009926 auxin polar transport; GO:0051179 localization; GO:0065007 biological r…	GO:0031224 intrinsic component of membrane; GO:0016020 membrane; GO:0016021 integral component of membrane; GO:0044425 membrane part;	GO:1901265 nucleoside phosphate binding; GO:0015399 primary active transmembrane transporter activity; GO:0016817 hydrolase activity, acting on acid anhydrides; GO:0016787 hydrolase activity; GO:0016887 ATPase activity; GO:0097159 organic cyclic compound binding; GO:1901363 heterocyclic compound binding; GO:0016462 pyrophosphatase activity; GO:0003824 catalytic activity; GO:0032553 ribonucleotide…	K05658	ABCB1, CD243; ATP-binding cassette, subfamily B (MDR/TAP), member 1 [EC:3.6.3.44]	ath02010 ABC transporters - Arabidopsis thaliana (thale cress);	IPR003593; IPR003439; IPR027417; IPR011527;	AAA+ ATPase domain; ABC transporter-like; P-loop containing nucleoside triphosphate hydrolase; ABC transporter type 1, transmembrane domain;
Q93ZI7	553	0.334	Down	0.00038026	S	AT5g35440/MOK9_2 OS=Arabidopsis thaliana OX=3702 GN=MOK9.1 PE=2 SV=1	MOK9.1	0.775516	2.61117e-37	205.72	EGS(0.043)S(0.182)S(0.776)DHEEGNTNTDSK	3	-0.30412	1	1.67393	1.6447	1.36294	0.558308	0.447425	0.559755	nucleus			GO:0005515 protein binding; GO:0005488 binding;	K12607	CNOT10; CCR4-NOT transcription complex subunit 10	ath03018 RNA degradation - Arabidopsis thaliana (thale cress);	IPR011990; IPR013026;	Tetratricopeptide-like helical domain; Tetratricopeptide repeat-containing domain;
Q93ZI7	216	1.381	Up	0.00100421	S	AT5g35440/MOK9_2 OS=Arabidopsis thaliana OX=3702 GN=MOK9.1 PE=2 SV=1	MOK9.1	0.996917	4.07152e-35	165	AFGVGFGSHEENGSTMQLS(0.002)S(0.001)NQVS(0.997)R	3	-1.7758	1	0.788626	0.82235	0.893028	1.13313	1.1706	1.15424	nucleus			GO:0005515 protein binding; GO:0005488 binding;	K12607	CNOT10; CCR4-NOT transcription complex subunit 10	ath03018 RNA degradation - Arabidopsis thaliana (thale cress);	IPR011990; IPR013026;	Tetratricopeptide-like helical domain; Tetratricopeptide repeat-containing domain;
Q93ZI7	220	1.276	Up	0.038123	S	AT5g35440/MOK9_2 OS=Arabidopsis thaliana OX=3702 GN=MOK9.1 PE=2 SV=1	MOK9.1	0.919304	4.05656e-20	165.66	T(0.001)S(0.034)S(0.919)LLS(0.014)S(0.029)S(0.004)VASDTLR	2	-0.041159	2	0.891943	0.82808	0.911175	1.15067	1.23927	0.968335	nucleus			GO:0005515 protein binding; GO:0005488 binding;	K12607	CNOT10; CCR4-NOT transcription complex subunit 10	ath03018 RNA degradation - Arabidopsis thaliana (thale cress);	IPR011990; IPR013026;	Tetratricopeptide-like helical domain; Tetratricopeptide repeat-containing domain;
Q9FXI5	341	1.304	Up	0.0148788	S	Protein IQ-DOMAIN 32 OS=Arabidopsis thaliana OX=3702 GN=IQD32 PE=1 SV=3	IQD32	1	0.0041523	54.343	WMS(1)VPKPEK	3	-0.32372	2	0.913876	0.777228	0.86532	1.0163	1.17059	1.14561	nucleus	GO:0033993 response to lipid; GO:0001101 response to acid chemical; GO:0042221 response to chemical; GO:0009737 response to abscisic acid; GO:1901700 response to oxygen-containing compound; GO:0009719 response to endogenous stimulus; GO:0097305 response to alcohol; GO:0010033 response to organic substance; GO:0009725 response to hormone; GO:0050896 response to stimulus;	GO:0016020 membrane; GO:0044434 chloroplast part; GO:0071944 cell periphery; GO:0005737 cytoplasm; GO:0032991 macromolecular complex; GO:0044424 intracellular part; GO:0005623 cell; GO:0009941 chloroplast envelope; GO:0044422 organelle part; GO:0043228 non-membrane-bounded organelle; GO:0005856 cytoskeleton; GO:0015630 microtubule cytoskeleton; GO:0005622 intracellular; GO:0044464 cell part; GO:0…	GO:0005515 protein binding; GO:0005488 binding;				IPR025064;	Domain of unknown function DUF4005;
Q9FXI5	706	0.713	Down	0.0087359	S	Protein IQ-DOMAIN 32 OS=Arabidopsis thaliana OX=3702 GN=IQD32 PE=1 SV=3	IQD32	0.972725	9.24535e-05	96.707	RT(0.027)S(0.973)FGYDQEAR	2	0.66396	2	1.30383	1.07723	1.26824	0.808245	0.918627	0.874561	nucleus	GO:0033993 response to lipid; GO:0001101 response to acid chemical; GO:0042221 response to chemical; GO:0009737 response to abscisic acid; GO:1901700 response to oxygen-containing compound; GO:0009719 response to endogenous stimulus; GO:0097305 response to alcohol; GO:0010033 response to organic substance; GO:0009725 response to hormone; GO:0050896 response to stimulus;	GO:0016020 membrane; GO:0044434 chloroplast part; GO:0071944 cell periphery; GO:0005737 cytoplasm; GO:0032991 macromolecular complex; GO:0044424 intracellular part; GO:0005623 cell; GO:0009941 chloroplast envelope; GO:0044422 organelle part; GO:0043228 non-membrane-bounded organelle; GO:0005856 cytoskeleton; GO:0015630 microtubule cytoskeleton; GO:0005622 intracellular; GO:0044464 cell part; GO:0…	GO:0005515 protein binding; GO:0005488 binding;				IPR025064;	Domain of unknown function DUF4005;
Q94A06	27	1.235	Up	0.0383	S	Mitogen-activated protein kinase kinase 1 OS=Arabidopsis thaliana OX=3702 GN=MKK1 PE=1 SV=2	MKK1	0.899671	2.39115e-05	88.282	FLT(0.096)QS(0.9)GT(0.005)FKDGDLR	3	-0.20569	2	0.958835	0.878428	0.862037	1.0298	1.24784	1.05646	chloroplast	GO:0044700 single organism signaling; GO:0001101 response to acid chemical; GO:0032270 positive regulation of cellular protein metabolic process; GO:0023051 regulation of signaling; GO:1902533 positive regulation of intracellular signal transduction; GO:0098542 defense response to other organism; GO:0044699 single-organism process; GO:0044237 cellular metabolic process; GO:0006796 phosphate-conta…	GO:0044424 intracellular part; GO:0005623 cell; GO:0044464 cell part; GO:0005622 intracellular; GO:0005737 cytoplasm;	GO:1901265 nucleoside phosphate binding; GO:0016773 phosphotransferase activity, alcohol group as acceptor; GO:0005515 protein binding; GO:0004672 protein kinase activity; GO:0004702 signal transducer, downstream of receptor, with serine/threonine kinase activity; GO:0004871 signal transducer activity; GO:0097159 organic cyclic compound binding; GO:1901363 heterocyclic compound binding; GO:001630…	K20602	MEK1, MKK1; mitogen-activated protein kinase kinase 1 [EC:2.7.12.2]	ath04016 MAPK signaling pathway - plant - Arabidopsis thaliana (thale cress);	IPR000719; IPR011009;	Protein kinase domain; Protein kinase-like domain;
O80452	280	1.66	Up	0.0050431	T	AMP deaminase OS=Arabidopsis thaliana OX=3702 GN=AMPD PE=1 SV=2	AMPD	0.998651	2.23042e-67	214.11	EVISDPS(0.001)T(0.999)PKPNTEPFAHYPQGK	5	0.49632	5	0.676	0.831102	0.68377	1.0794	1.33366	1.22341	chloroplast	GO:0001101 response to acid chemical; GO:0009167 purine ribonucleoside monophosphate metabolic process; GO:0022414 reproductive process; GO:0009117 nucleotide metabolic process; GO:0044699 single-organism process; GO:0009058 biosynthetic process; GO:0009156 ribonucleoside monophosphate biosynthetic process; GO:0046040 IMP metabolic process; GO:0044237 cellular metabolic process; GO:0006796 phosph…	GO:0016020 membrane; GO:0019867 outer membrane; GO:0005783 endoplasmic reticulum; GO:0031090 organelle membrane; GO:0005737 cytoplasm; GO:0031306 intrinsic component of mitochondrial outer membrane; GO:0031224 intrinsic component of membrane; GO:0044424 intracellular part; GO:0044455 mitochondrial membrane part; GO:0005623 cell; GO:0044422 organelle part; GO:0005740 mitochondrial envelope; GO:003…	GO:1901265 nucleoside phosphate binding; GO:0019901 protein kinase binding; GO:0005515 protein binding; GO:0016787 hydrolase activity; GO:0043424 protein histidine kinase binding; GO:0047623 adenosine-phosphate deaminase activity; GO:0097159 organic cyclic compound binding; GO:1901363 heterocyclic compound binding; GO:0003824 catalytic activity; GO:0032553 ribonucleotide binding; GO:0005488 bindi…	K01490	AMPD; AMP deaminase [EC:3.5.4.6]	ath00230 Purine metabolism - Arabidopsis thaliana (thale cress); ath01100 Metabolic pathways - Arabidopsis thaliana (thale cress); ath01110 Biosynthesis of secondary metabolites - Arabidopsis thaliana (thale cress);	IPR001365; IPR032466;	Adenosine/AMP deaminase domain; Metal-dependent hydrolase;
O80452	73	1.502	Up	0.0021224	S	AMP deaminase OS=Arabidopsis thaliana OX=3702 GN=AMPD PE=1 SV=2	AMPD	0.996847	2.93676e-74	200.63	KVNDQYGRS(0.997)PAS(0.003)LPDATPFTDGGGGGGGDTGR	3	0.57332	7	0.758	0.815654	0.774869	1.06734	1.28248	1.17854	chloroplast	GO:0001101 response to acid chemical; GO:0009167 purine ribonucleoside monophosphate metabolic process; GO:0022414 reproductive process; GO:0009117 nucleotide metabolic process; GO:0044699 single-organism process; GO:0009058 biosynthetic process; GO:0009156 ribonucleoside monophosphate biosynthetic process; GO:0046040 IMP metabolic process; GO:0044237 cellular metabolic process; GO:0006796 phosph…	GO:0016020 membrane; GO:0019867 outer membrane; GO:0005783 endoplasmic reticulum; GO:0031090 organelle membrane; GO:0005737 cytoplasm; GO:0031306 intrinsic component of mitochondrial outer membrane; GO:0031224 intrinsic component of membrane; GO:0044424 intracellular part; GO:0044455 mitochondrial membrane part; GO:0005623 cell; GO:0044422 organelle part; GO:0005740 mitochondrial envelope; GO:003…	GO:1901265 nucleoside phosphate binding; GO:0019901 protein kinase binding; GO:0005515 protein binding; GO:0016787 hydrolase activity; GO:0043424 protein histidine kinase binding; GO:0047623 adenosine-phosphate deaminase activity; GO:0097159 organic cyclic compound binding; GO:1901363 heterocyclic compound binding; GO:0003824 catalytic activity; GO:0032553 ribonucleotide binding; GO:0005488 bindi…	K01490	AMPD; AMP deaminase [EC:3.5.4.6]	ath00230 Purine metabolism - Arabidopsis thaliana (thale cress); ath01100 Metabolic pathways - Arabidopsis thaliana (thale cress); ath01110 Biosynthesis of secondary metabolites - Arabidopsis thaliana (thale cress);	IPR001365; IPR032466;	Adenosine/AMP deaminase domain; Metal-dependent hydrolase;
O80452	76	1.525	Up	0.00085821	S	AMP deaminase OS=Arabidopsis thaliana OX=3702 GN=AMPD PE=1 SV=2	AMPD	0.985909	6.02878e-33	140.77	KVNDQYGRS(0.997)PAS(0.986)LPDAT(0.017)PFTDGGGGGGGDTGR	4	0.0047954	3	0.824	0.77137	0.736126	1.10653	1.2313	1.21659	chloroplast	GO:0001101 response to acid chemical; GO:0009167 purine ribonucleoside monophosphate metabolic process; GO:0022414 reproductive process; GO:0009117 nucleotide metabolic process; GO:0044699 single-organism process; GO:0009058 biosynthetic process; GO:0009156 ribonucleoside monophosphate biosynthetic process; GO:0046040 IMP metabolic process; GO:0044237 cellular metabolic process; GO:0006796 phosph…	GO:0016020 membrane; GO:0019867 outer membrane; GO:0005783 endoplasmic reticulum; GO:0031090 organelle membrane; GO:0005737 cytoplasm; GO:0031306 intrinsic component of mitochondrial outer membrane; GO:0031224 intrinsic component of membrane; GO:0044424 intracellular part; GO:0044455 mitochondrial membrane part; GO:0005623 cell; GO:0044422 organelle part; GO:0005740 mitochondrial envelope; GO:003…	GO:1901265 nucleoside phosphate binding; GO:0019901 protein kinase binding; GO:0005515 protein binding; GO:0016787 hydrolase activity; GO:0043424 protein histidine kinase binding; GO:0047623 adenosine-phosphate deaminase activity; GO:0097159 organic cyclic compound binding; GO:1901363 heterocyclic compound binding; GO:0003824 catalytic activity; GO:0032553 ribonucleotide binding; GO:0005488 bindi…	K01490	AMPD; AMP deaminase [EC:3.5.4.6]	ath00230 Purine metabolism - Arabidopsis thaliana (thale cress); ath01100 Metabolic pathways - Arabidopsis thaliana (thale cress); ath01110 Biosynthesis of secondary metabolites - Arabidopsis thaliana (thale cress);	IPR001365; IPR032466;	Adenosine/AMP deaminase domain; Metal-dependent hydrolase;
O80452	140	0.811	Down	0.0040624	S	AMP deaminase OS=Arabidopsis thaliana OX=3702 GN=AMPD PE=1 SV=2	AMPD	0.999999	0.000264494	68.243	KT(0.053)GS(0.947)FVRPIS(1)PK	4	-0.16453	6	1.09	1.12152	1.17592	0.908543	0.962598	0.875122	chloroplast	GO:0001101 response to acid chemical; GO:0009167 purine ribonucleoside monophosphate metabolic process; GO:0022414 reproductive process; GO:0009117 nucleotide metabolic process; GO:0044699 single-organism process; GO:0009058 biosynthetic process; GO:0009156 ribonucleoside monophosphate biosynthetic process; GO:0046040 IMP metabolic process; GO:0044237 cellular metabolic process; GO:0006796 phosph…	GO:0016020 membrane; GO:0019867 outer membrane; GO:0005783 endoplasmic reticulum; GO:0031090 organelle membrane; GO:0005737 cytoplasm; GO:0031306 intrinsic component of mitochondrial outer membrane; GO:0031224 intrinsic component of membrane; GO:0044424 intracellular part; GO:0044455 mitochondrial membrane part; GO:0005623 cell; GO:0044422 organelle part; GO:0005740 mitochondrial envelope; GO:003…	GO:1901265 nucleoside phosphate binding; GO:0019901 protein kinase binding; GO:0005515 protein binding; GO:0016787 hydrolase activity; GO:0043424 protein histidine kinase binding; GO:0047623 adenosine-phosphate deaminase activity; GO:0097159 organic cyclic compound binding; GO:1901363 heterocyclic compound binding; GO:0003824 catalytic activity; GO:0032553 ribonucleotide binding; GO:0005488 bindi…	K01490	AMPD; AMP deaminase [EC:3.5.4.6]	ath00230 Purine metabolism - Arabidopsis thaliana (thale cress); ath01100 Metabolic pathways - Arabidopsis thaliana (thale cress); ath01110 Biosynthesis of secondary metabolites - Arabidopsis thaliana (thale cress);	IPR001365; IPR032466;	Adenosine/AMP deaminase domain; Metal-dependent hydrolase;
F4IZI7	344	1.362	Up	0.039445	S	Transducin/WD40 repeat-like superfamily protein OS=Arabidopsis thaliana OX=3702 GN=AtATG18a PE=4 SV=1	AtATG18a	0.971435	1.58717e-59	230.29	IAPDATPS(0.003)S(0.971)PS(0.02)S(0.004)S(0.001)LSLFK	2	-2.4242	4	0.830303	0.876428	0.769076	1.21576	1.22978	0.925891	nucleus			GO:0005515 protein binding; GO:0005488 binding;	K22991			IPR017986; IPR015943;	WD40-repeat-containing domain; WD40/YVTN repeat-like-containing domain;
Q38997	364	1.247	Up	0.00122269	S	SNF1-related protein kinase catalytic subunit alpha KIN10 OS=Arabidopsis thaliana OX=3702 GN=KIN10 PE=1 SV=3	KIN10	0.797073	1.44204e-11	127.97	MHPAES(0.203)VAS(0.797)PVSHR	4	0.25475	5	0.859733	0.882739	0.92189	1.07814	1.09979	1.14568	cytoplasm	GO:0044700 single organism signaling; GO:0009593 detection of chemical stimulus; GO:0001101 response to acid chemical; GO:0010150 leaf senescence; GO:0016053 organic acid biosynthetic process; GO:0022414 reproductive process; GO:0090693 plant organ senescence; GO:0048827 phyllome development; GO:0044699 single-organism process; GO:0009058 biosynthetic process; GO:0044255 cellular lipid metabolic …	GO:0044424 intracellular part; GO:0005623 cell; GO:0044464 cell part; GO:0005622 intracellular; GO:0005737 cytoplasm;	GO:0005524 ATP binding; GO:1901265 nucleoside phosphate binding; GO:0016773 phosphotransferase activity, alcohol group as acceptor; GO:0001882 nucleoside binding; GO:0043167 ion binding; GO:0005515 protein binding; GO:0004672 protein kinase activity; GO:0000166 nucleotide binding; GO:0097159 organic cyclic compound binding; GO:1901363 heterocyclic compound binding; GO:0032549 ribonucleoside bindi…	K07198	PRKAA, AMPK; 5'-AMP-activated protein kinase, catalytic alpha subunit [EC:2.7.11.11]		IPR015940; IPR001772; IPR028375; IPR000719; IPR009060; IPR011009;	Ubiquitin-associated domain; Kinase associated domain 1 (KA1); KA1 domain/Ssp2, C-terminal; Protein kinase domain; UBA-like; Protein kinase-like domain;
Q8RWY6	259	1.38	Up	0.046222	S	CLIP-associated protein OS=Arabidopsis thaliana OX=3702 GN=CLASP PE=1 SV=1	CLASP	1	1.71733e-68	235.63	ENS(1)LFGGDADITEKPIEPIK	4	0.50574	2	0.896686	0.840129	0.727548	0.975657	1.33734	1.08812	cytoplasm	GO:0050794 regulation of cellular process; GO:0016043 cellular component organization; GO:0065008 regulation of biological quality; GO:0031111 negative regulation of microtubule polymerization or depolymerization; GO:0051129 negative regulation of cellular component organization; GO:0007067 mitotic nuclear division; GO:0048285 organelle fission; GO:0044699 single-organism process; GO:0031110 regu…	GO:0016020 membrane; GO:0005874 microtubule; GO:0005938 cell cortex; GO:0030054 cell junction; GO:0071944 cell periphery; GO:0005737 cytoplasm; GO:0099568 cytoplasmic region; GO:0099512 supramolecular fiber; GO:0044424 intracellular part; GO:0005911 cell-cell junction; GO:0099080 supramolecular complex; GO:0005623 cell; GO:0055044 symplast; GO:0044422 organelle part; GO:0043228 non-membrane-bound…	GO:0015631 tubulin binding; GO:0005515 protein binding; GO:0008092 cytoskeletal protein binding; GO:0051010 microtubule plus-end binding; GO:0008017 microtubule binding; GO:0005488 binding;	K16578	CLASP1_2; CLIP-associating protein 1/2		IPR034085; IPR011989; IPR024395; IPR016024;	TOG domain; Armadillo-like helical; CLASP N-terminal domain; Armadillo-type fold;
Q8RWY6	1075	1.349	Up	0.021501	S	CLIP-associated protein OS=Arabidopsis thaliana OX=3702 GN=CLASP PE=1 SV=1	CLASP	0.999707	1.73539e-07	120.9	YSGGSIDS(1)DSGRK	3	-0.36853	3	0.889864	0.837983	0.78002	1.03213	1.05906	1.2931	cytoplasm	GO:0050794 regulation of cellular process; GO:0016043 cellular component organization; GO:0065008 regulation of biological quality; GO:0031111 negative regulation of microtubule polymerization or depolymerization; GO:0051129 negative regulation of cellular component organization; GO:0007067 mitotic nuclear division; GO:0048285 organelle fission; GO:0044699 single-organism process; GO:0031110 regu…	GO:0016020 membrane; GO:0005874 microtubule; GO:0005938 cell cortex; GO:0030054 cell junction; GO:0071944 cell periphery; GO:0005737 cytoplasm; GO:0099568 cytoplasmic region; GO:0099512 supramolecular fiber; GO:0044424 intracellular part; GO:0005911 cell-cell junction; GO:0099080 supramolecular complex; GO:0005623 cell; GO:0055044 symplast; GO:0044422 organelle part; GO:0043228 non-membrane-bound…	GO:0015631 tubulin binding; GO:0005515 protein binding; GO:0008092 cytoskeletal protein binding; GO:0051010 microtubule plus-end binding; GO:0008017 microtubule binding; GO:0005488 binding;	K16578	CLASP1_2; CLIP-associating protein 1/2		IPR034085; IPR011989; IPR024395; IPR016024;	TOG domain; Armadillo-like helical; CLASP N-terminal domain; Armadillo-type fold;
Q8RWY6	708	1.467	Up	0.025998	S	CLIP-associated protein OS=Arabidopsis thaliana OX=3702 GN=CLASP PE=1 SV=1	CLASP	0.824835	3.88713e-05	88.385	NERS(0.175)S(0.825)LEESNDAR	3	-1.8221	2	0.879142	0.857296	0.643794	1.28335	1.07407	1.1341	cytoplasm	GO:0050794 regulation of cellular process; GO:0016043 cellular component organization; GO:0065008 regulation of biological quality; GO:0031111 negative regulation of microtubule polymerization or depolymerization; GO:0051129 negative regulation of cellular component organization; GO:0007067 mitotic nuclear division; GO:0048285 organelle fission; GO:0044699 single-organism process; GO:0031110 regu…	GO:0016020 membrane; GO:0005874 microtubule; GO:0005938 cell cortex; GO:0030054 cell junction; GO:0071944 cell periphery; GO:0005737 cytoplasm; GO:0099568 cytoplasmic region; GO:0099512 supramolecular fiber; GO:0044424 intracellular part; GO:0005911 cell-cell junction; GO:0099080 supramolecular complex; GO:0005623 cell; GO:0055044 symplast; GO:0044422 organelle part; GO:0043228 non-membrane-bound…	GO:0015631 tubulin binding; GO:0005515 protein binding; GO:0008092 cytoskeletal protein binding; GO:0051010 microtubule plus-end binding; GO:0008017 microtubule binding; GO:0005488 binding;	K16578	CLASP1_2; CLIP-associating protein 1/2		IPR034085; IPR011989; IPR024395; IPR016024;	TOG domain; Armadillo-like helical; CLASP N-terminal domain; Armadillo-type fold;
Q8RWY6	1072	1.251	Up	0.036255	S	CLIP-associated protein OS=Arabidopsis thaliana OX=3702 GN=CLASP PE=1 SV=1	CLASP	0.999156	1.4117e-12	164.7	YS(0.001)GGS(0.999)IDS(0.999)DS(0.001)GRK	3	-1.3239	4	0.961014	0.842275	0.828456	0.998053	1.08809	1.20498	cytoplasm	GO:0050794 regulation of cellular process; GO:0016043 cellular component organization; GO:0065008 regulation of biological quality; GO:0031111 negative regulation of microtubule polymerization or depolymerization; GO:0051129 negative regulation of cellular component organization; GO:0007067 mitotic nuclear division; GO:0048285 organelle fission; GO:0044699 single-organism process; GO:0031110 regu…	GO:0016020 membrane; GO:0005874 microtubule; GO:0005938 cell cortex; GO:0030054 cell junction; GO:0071944 cell periphery; GO:0005737 cytoplasm; GO:0099568 cytoplasmic region; GO:0099512 supramolecular fiber; GO:0044424 intracellular part; GO:0005911 cell-cell junction; GO:0099080 supramolecular complex; GO:0005623 cell; GO:0055044 symplast; GO:0044422 organelle part; GO:0043228 non-membrane-bound…	GO:0015631 tubulin binding; GO:0005515 protein binding; GO:0008092 cytoskeletal protein binding; GO:0051010 microtubule plus-end binding; GO:0008017 microtubule binding; GO:0005488 binding;	K16578	CLASP1_2; CLIP-associating protein 1/2		IPR034085; IPR011989; IPR024395; IPR016024;	TOG domain; Armadillo-like helical; CLASP N-terminal domain; Armadillo-type fold;
Q8RWY6	513	0.501	Down	0.0184386	S	CLIP-associated protein OS=Arabidopsis thaliana OX=3702 GN=CLASP PE=1 SV=1	CLASP	0.999909	0.00130941	80.455	HAS(1)PSVR	3	0.84498	3	1.72125	1.49571	0.986882	0.747809	0.638639	0.719349	cytoplasm	GO:0050794 regulation of cellular process; GO:0016043 cellular component organization; GO:0065008 regulation of biological quality; GO:0031111 negative regulation of microtubule polymerization or depolymerization; GO:0051129 negative regulation of cellular component organization; GO:0007067 mitotic nuclear division; GO:0048285 organelle fission; GO:0044699 single-organism process; GO:0031110 regu…	GO:0016020 membrane; GO:0005874 microtubule; GO:0005938 cell cortex; GO:0030054 cell junction; GO:0071944 cell periphery; GO:0005737 cytoplasm; GO:0099568 cytoplasmic region; GO:0099512 supramolecular fiber; GO:0044424 intracellular part; GO:0005911 cell-cell junction; GO:0099080 supramolecular complex; GO:0005623 cell; GO:0055044 symplast; GO:0044422 organelle part; GO:0043228 non-membrane-bound…	GO:0015631 tubulin binding; GO:0005515 protein binding; GO:0008092 cytoskeletal protein binding; GO:0051010 microtubule plus-end binding; GO:0008017 microtubule binding; GO:0005488 binding;	K16578	CLASP1_2; CLIP-associating protein 1/2		IPR034085; IPR011989; IPR024395; IPR016024;	TOG domain; Armadillo-like helical; CLASP N-terminal domain; Armadillo-type fold;
Q8W555	189	0.823	Down	0.041263	S	AT3g07810/F17A17_15 OS=Arabidopsis thaliana OX=3702 GN=At3g07810 PE=1 SV=1	At3g07810	0.999544	0.00052069	101.12	ELS(1)PGPSR	2	0.31853	2	0.992586	1.1392	1.15228	0.957126	0.823928	0.920751	nucleus			GO:0097159 organic cyclic compound binding; GO:1901363 heterocyclic compound binding; GO:0003723 RNA binding; GO:1901265 nucleoside phosphate binding; GO:0005488 binding; GO:0003676 nucleic acid binding; GO:0000166 nucleotide binding; GO:0036094 small molecule binding;	K14411	MSI; RNA-binding protein Musashi	ath03015 mRNA surveillance pathway - Arabidopsis thaliana (thale cress);	IPR034131; IPR000504; IPR012677;	DAZ-associated protein 1, RNA recognition motif 2; RNA recognition motif domain; Nucleotide-binding alpha-beta plait domain;
Q8W555	474	1.307	Up	0.023142	S	AT3g07810/F17A17_15 OS=Arabidopsis thaliana OX=3702 GN=At3g07810 PE=1 SV=1	At3g07810	0.994257	6.61042e-39	211.12	SS(0.006)S(0.994)PGYVGSYSVNKR	2	0.38486	10	0.741351	0.941076	0.905917	1.09502	1.12302	1.16371	nucleus			GO:0097159 organic cyclic compound binding; GO:1901363 heterocyclic compound binding; GO:0003723 RNA binding; GO:1901265 nucleoside phosphate binding; GO:0005488 binding; GO:0003676 nucleic acid binding; GO:0000166 nucleotide binding; GO:0036094 small molecule binding;	K14411	MSI; RNA-binding protein Musashi	ath03015 mRNA surveillance pathway - Arabidopsis thaliana (thale cress);	IPR034131; IPR000504; IPR012677;	DAZ-associated protein 1, RNA recognition motif 2; RNA recognition motif domain; Nucleotide-binding alpha-beta plait domain;
Q8W555	195	1.242	Up	0.033624	S	AT3g07810/F17A17_15 OS=Arabidopsis thaliana OX=3702 GN=At3g07810 PE=1 SV=1	At3g07810	1	2.39633e-05	98.642	S(1)PLGAGYSYGVNR	2	-0.018761	1	0.905272	0.921435	0.833172	0.993048	1.08916	1.22106	nucleus			GO:0097159 organic cyclic compound binding; GO:1901363 heterocyclic compound binding; GO:0003723 RNA binding; GO:1901265 nucleoside phosphate binding; GO:0005488 binding; GO:0003676 nucleic acid binding; GO:0000166 nucleotide binding; GO:0036094 small molecule binding;	K14411	MSI; RNA-binding protein Musashi	ath03015 mRNA surveillance pathway - Arabidopsis thaliana (thale cress);	IPR034131; IPR000504; IPR012677;	DAZ-associated protein 1, RNA recognition motif 2; RNA recognition motif domain; Nucleotide-binding alpha-beta plait domain;
A0A1P8ATL2	200	0.787	Down	0.0070753	S	Chloroplast RNA binding protein OS=Arabidopsis thaliana OX=3702 GN=CRB PE=4 SV=1	CRB	1	7.16614e-07	117.18	GKLETESLLQS(1)K	3	1.0313	3	1.07039	1.13311	1.23858	0.930233	0.908526	0.868837	nucleus			GO:0048037 cofactor binding; GO:0003824 catalytic activity; GO:0005488 binding; GO:0050662 coenzyme binding;				IPR001509; IPR016040;	NAD-dependent epimerase/dehydratase; NAD(P)-binding domain;
Q9SGP2	990	1.612	Up	0.0016395	S	Receptor-like protein kinase HSL1 OS=Arabidopsis thaliana OX=3702 GN=HSL1 PE=2 SV=1	HSL1	0.789815	0.000188654	76.301	LTPYYNEDT(0.189)S(0.79)DQGS(0.021)IA	2	-2.1031	1	0.816273	0.751581	0.733663	1.36201	1.21558	1.13172	plasma membrane	GO:0016310 phosphorylation; GO:0044267 cellular protein metabolic process; GO:0044238 primary metabolic process; GO:0044237 cellular metabolic process; GO:0006796 phosphate-containing compound metabolic process; GO:0071704 organic substance metabolic process; GO:0008152 metabolic process; GO:0006468 protein phosphorylation; GO:0006793 phosphorus metabolic process; GO:0044260 cellular macromolecul…	GO:0016020 membrane; GO:0044464 cell part; GO:0071944 cell periphery; GO:0044425 membrane part; GO:0031224 intrinsic component of membrane; GO:0005623 cell; GO:0016021 integral component of membrane; GO:0005886 plasma membrane;	GO:0005524 ATP binding; GO:1901265 nucleoside phosphate binding; GO:0016773 phosphotransferase activity, alcohol group as acceptor; GO:0001882 nucleoside binding; GO:0043167 ion binding; GO:0005515 protein binding; GO:0004672 protein kinase activity; GO:0000166 nucleotide binding; GO:0097159 organic cyclic compound binding; GO:1901363 heterocyclic compound binding; GO:0032549 ribonucleoside bindi…				IPR000719; IPR013210; IPR032675; IPR011009;	Protein kinase domain; Leucine-rich repeat-containing N-terminal, plant-type; Leucine-rich repeat domain, L domain-like; Protein kinase-like domain;
Q9SGP2	969	1.505	Up	4.2098e-05	S	Receptor-like protein kinase HSL1 OS=Arabidopsis thaliana OX=3702 GN=HSL1 PE=2 SV=1	HSL1	1	1.41527e-12	127.01	MLQEIGGGDEDS(1)LHK	3	0.87229	3	0.783027	0.825655	0.784158	1.21564	1.21451	1.17071	plasma membrane	GO:0016310 phosphorylation; GO:0044267 cellular protein metabolic process; GO:0044238 primary metabolic process; GO:0044237 cellular metabolic process; GO:0006796 phosphate-containing compound metabolic process; GO:0071704 organic substance metabolic process; GO:0008152 metabolic process; GO:0006468 protein phosphorylation; GO:0006793 phosphorus metabolic process; GO:0044260 cellular macromolecul…	GO:0016020 membrane; GO:0044464 cell part; GO:0071944 cell periphery; GO:0044425 membrane part; GO:0031224 intrinsic component of membrane; GO:0005623 cell; GO:0016021 integral component of membrane; GO:0005886 plasma membrane;	GO:0005524 ATP binding; GO:1901265 nucleoside phosphate binding; GO:0016773 phosphotransferase activity, alcohol group as acceptor; GO:0001882 nucleoside binding; GO:0043167 ion binding; GO:0005515 protein binding; GO:0004672 protein kinase activity; GO:0000166 nucleotide binding; GO:0097159 organic cyclic compound binding; GO:1901363 heterocyclic compound binding; GO:0032549 ribonucleoside bindi…				IPR000719; IPR013210; IPR032675; IPR011009;	Protein kinase domain; Leucine-rich repeat-containing N-terminal, plant-type; Leucine-rich repeat domain, L domain-like; Protein kinase-like domain;
Q0WV86	1009	1.661	Up	0.042356	S	Transmembrane protein OS=Arabidopsis thaliana OX=3702 GN=At3g48200 PE=1 SV=1	At3g48200	0.973803	3.43347e-07	143.93	S(0.974)S(0.026)GSLDKPWLK	3	0.60577	3	0.599732	0.942857	0.806731	1.58946	1.08469	1.22807	plasma membrane		GO:0031224 intrinsic component of membrane; GO:0016020 membrane; GO:0016021 integral component of membrane; GO:0044425 membrane part;
Q0WV86	1087	1.912	Up	0.0110551	S	Transmembrane protein OS=Arabidopsis thaliana OX=3702 GN=At3g48200 PE=1 SV=1	At3g48200	1	0.0227024	40.475	DLEAIFAS(1)K	3	-1.9301	1	0.538153	0.848677	0.741346	1.48128	1.38219	1.20537	plasma membrane		GO:0031224 intrinsic component of membrane; GO:0016020 membrane; GO:0016021 integral component of membrane; GO:0044425 membrane part;
Q9LTC0	50	1.293	Up	0.0087954	T	Probable serine/threonine-protein kinase PBL19 OS=Arabidopsis thaliana OX=3702 GN=PBL19 PE=1 SV=1	PBL19	1	3.06763e-26	202.18	S(0.03)ET(0.466)S(0.209)S(0.296)FNLQT(1)PR	3	0.2161	3	0.950504	0.862007	0.81864	1.14491	1.18931	1.0678	nucleus	GO:0050794 regulation of cellular process; GO:0044700 single organism signaling; GO:0051716 cellular response to stimulus; GO:0016310 phosphorylation; GO:0006950 response to stress; GO:0007166 cell surface receptor signaling pathway; GO:0044267 cellular protein metabolic process; GO:0044699 single-organism process; GO:0023052 signaling; GO:0050896 response to stimulus; GO:0044238 primary metaboli…	GO:0016020 membrane; GO:0005623 cell; GO:0044464 cell part; GO:0071944 cell periphery; GO:0005886 plasma membrane;	GO:1901265 nucleoside phosphate binding; GO:0016773 phosphotransferase activity, alcohol group as acceptor; GO:0004672 protein kinase activity; GO:0004888 transmembrane signaling receptor activity; GO:0004871 signal transducer activity; GO:0097159 organic cyclic compound binding; GO:1901363 heterocyclic compound binding; GO:0016301 kinase activity; GO:0003824 catalytic activity; GO:0032553 ribonu…	K00924	E2.7.1.-; kinase [EC:2.7.1.-]		IPR000719; IPR001245; IPR013320; IPR011009;	Protein kinase domain; Serine-threonine/tyrosine-protein kinase catalytic domain; Concanavalin A-like lectin/glucanase domain; Protein kinase-like domain;
Q8RWU7	22	1.612	Up	0.0051376	S	Plant UBX domain-containing protein 4 OS=Arabidopsis thaliana OX=3702 GN=PUX4 PE=1 SV=1	PUX4	0.994752	0.000637564	96.009	T(0.005)LS(0.995)DLNR	2	-0.83199	5	0.737441	0.710071	0.794709	1.17745	1.38189	1.05519	nucleus	GO:0006997 nucleus organization; GO:0016043 cellular component organization; GO:0051603 proteolysis involved in cellular protein catabolic process; GO:0010256 endomembrane system organization; GO:0044257 cellular protein catabolic process; GO:0044267 cellular protein metabolic process; GO:0044699 single-organism process; GO:0044237 cellular metabolic process; GO:0010498 proteasomal protein catabo…	GO:0043226 organelle; GO:0043231 intracellular membrane-bounded organelle; GO:0043229 intracellular organelle; GO:0005634 nucleus; GO:0044464 cell part; GO:0005622 intracellular; GO:0005737 cytoplasm; GO:0044424 intracellular part; GO:0005829 cytosol; GO:0043227 membrane-bounded organelle; GO:0005623 cell; GO:0044444 cytoplasmic part;	GO:0043130 ubiquitin binding; GO:0005515 protein binding; GO:0051117 ATPase binding; GO:0032182 ubiquitin-like protein binding; GO:0005488 binding; GO:0019899 enzyme binding;	K14012	SHP1, UBX1, NSFL1C; UBX domain-containing protein 1	ath04141 Protein processing in endoplasmic reticulum - Arabidopsis thaliana (thale cress);	IPR029071; IPR001012; IPR012989;	Ubiquitin-related domain; UBX domain; SEP domain;
Q9LFS0	362	1.205	Up	0.00099955	T	At5g16040 OS=Arabidopsis thaliana OX=3702 GN=At5g16040 PE=2 SV=1	At5g16040	1	6.83959e-13	134.29	FNHT(1)DEEDDGKWIAK	4	0.90973	1	0.877211	0.933794	0.896418	1.11273	1.07193	1.0782	cytoplasm							IPR009091;	Regulator of chromosome condensation 1/beta-lactamase-inhibitor protein II;
Q9FF75	37	1.37	Up	0.0193641	S	SUN domain-containing protein 1 OS=Arabidopsis thaliana OX=3702 GN=SUN1 PE=1 SV=1	SUN1	0.996532	6.509e-19	124.55	KSNFDYPQS(0.003)ES(0.997)LANGGVGEAGGTSR	3	-2.005	1	0.766635	0.898734	0.831516	0.989796	1.22417	1.20735	chloroplast	GO:0044085 cellular component biogenesis; GO:0006997 nucleus organization; GO:0016043 cellular component organization; GO:0010256 endomembrane system organization; GO:0071822 protein complex subunit organization; GO:0051260 protein homooligomerization; GO:0044763 single-organism cellular process; GO:0044802 single-organism membrane organization; GO:0044699 single-organism process; GO:0051641 cell…	GO:0016020 membrane; GO:0042175 nuclear outer membrane-endoplasmic reticulum membrane network; GO:0005783 endoplasmic reticulum; GO:0031090 organelle membrane; GO:0005737 cytoplasm; GO:0031224 intrinsic component of membrane; GO:0044424 intracellular part; GO:0005623 cell; GO:0044422 organelle part; GO:0043228 non-membrane-bounded organelle; GO:0005856 cytoskeleton; GO:0031965 nuclear membrane; G…	GO:0043495 protein anchor; GO:0005515 protein binding; GO:0005488 binding;	K19347	SUN1_2; SUN domain-containing protein 1/2		IPR012919;	SUN domain;
Q9FF75	19	1.248	Up	0.0031429	T	SUN domain-containing protein 1 OS=Arabidopsis thaliana OX=3702 GN=SUN1 PE=1 SV=1	SUN1	1	0.00231572	68.121	RT(1)PILAGEK	3	-0.63658	1	0.925961	0.835443	0.895937	1.12653	1.12293	1.06742	chloroplast	GO:0044085 cellular component biogenesis; GO:0006997 nucleus organization; GO:0016043 cellular component organization; GO:0010256 endomembrane system organization; GO:0071822 protein complex subunit organization; GO:0051260 protein homooligomerization; GO:0044763 single-organism cellular process; GO:0044802 single-organism membrane organization; GO:0044699 single-organism process; GO:0051641 cell…	GO:0016020 membrane; GO:0042175 nuclear outer membrane-endoplasmic reticulum membrane network; GO:0005783 endoplasmic reticulum; GO:0031090 organelle membrane; GO:0005737 cytoplasm; GO:0031224 intrinsic component of membrane; GO:0044424 intracellular part; GO:0005623 cell; GO:0044422 organelle part; GO:0043228 non-membrane-bounded organelle; GO:0005856 cytoskeleton; GO:0031965 nuclear membrane; G…	GO:0043495 protein anchor; GO:0005515 protein binding; GO:0005488 binding;	K19347	SUN1_2; SUN domain-containing protein 1/2		IPR012919;	SUN domain;
Q9FF75	54	1.205	Up	0.0125796	S	SUN domain-containing protein 1 OS=Arabidopsis thaliana OX=3702 GN=SUN1 PE=1 SV=1	SUN1	0.999465	4.1545e-06	77.798	DLS(0.999)RGEAT(0.001)LDR	3	1.2555	3	0.932521	0.909445	0.868186	1.08469	1.09504	1.0858	chloroplast	GO:0044085 cellular component biogenesis; GO:0006997 nucleus organization; GO:0016043 cellular component organization; GO:0010256 endomembrane system organization; GO:0071822 protein complex subunit organization; GO:0051260 protein homooligomerization; GO:0044763 single-organism cellular process; GO:0044802 single-organism membrane organization; GO:0044699 single-organism process; GO:0051641 cell…	GO:0016020 membrane; GO:0042175 nuclear outer membrane-endoplasmic reticulum membrane network; GO:0005783 endoplasmic reticulum; GO:0031090 organelle membrane; GO:0005737 cytoplasm; GO:0031224 intrinsic component of membrane; GO:0044424 intracellular part; GO:0005623 cell; GO:0044422 organelle part; GO:0043228 non-membrane-bounded organelle; GO:0005856 cytoskeleton; GO:0031965 nuclear membrane; G…	GO:0043495 protein anchor; GO:0005515 protein binding; GO:0005488 binding;	K19347	SUN1_2; SUN domain-containing protein 1/2		IPR012919;	SUN domain;
F4K3R8	122	0.616	Down	0.0077364	S	Voltage dependent anion channel 2 OS=Arabidopsis thaliana OX=3702 GN=VDAC2 PE=1 SV=1	VDAC2	0.997878	0.000322135	68.41	AIAS(0.998)FKVPDY(0.002)NSAK	3	1.5942	1	1.21994	1.34542	1.18445	0.851423	0.821803	0.637234	cytoplasm	GO:0006810 transport; GO:0055085 transmembrane transport; GO:0051179 localization; GO:0051234 establishment of localization;	GO:0016020 membrane; GO:0043229 intracellular organelle; GO:0019867 outer membrane; GO:0044429 mitochondrial part; GO:0098588 bounding membrane of organelle; GO:0031090 organelle membrane; GO:0005741 mitochondrial outer membrane; GO:0005737 cytoplasm; GO:0044446 intracellular organelle part; GO:0031967 organelle envelope; GO:0044424 intracellular part; GO:0005623 cell; GO:0044422 organelle part; …		K15040	VDAC2; voltage-dependent anion channel protein 2		IPR023614;	Porin domain;
Q9LYG3	4	0.788	Down	0.0132219	T	NADP-dependent malic enzyme 2 OS=Arabidopsis thaliana OX=3702 GN=NADP-ME2 PE=1 SV=1	NADP-ME2	0.951136	1.50132e-06	96.379	GS(0.048)T(0.951)PT(0.001)DLPGEDVADNR	2	1.2021	2	1.05005	1.11002	1.25838	0.880497	0.924638	0.887066	cytoplasm	GO:0044085 cellular component biogenesis; GO:0043648 dicarboxylic acid metabolic process; GO:0006739 NADP metabolic process; GO:0016043 cellular component organization; GO:0019362 pyridine nucleotide metabolic process; GO:0006725 cellular aromatic compound metabolic process; GO:0046496 nicotinamide nucleotide metabolic process; GO:0051260 protein homooligomerization; GO:0009051 pentose-phosphate …	GO:0016020 membrane; GO:0030312 external encapsulating structure; GO:0031090 organelle membrane; GO:0030054 cell junction; GO:0071944 cell periphery; GO:0005737 cytoplasm; GO:0044424 intracellular part; GO:0005911 cell-cell junction; GO:0005623 cell; GO:0055044 symplast; GO:0044422 organelle part; GO:0009506 plasmodesma; GO:0005622 intracellular; GO:0044464 cell part; GO:0098805 whole membrane; G…	GO:0004471 malate dehydrogenase (decarboxylating) (NAD+) activity; GO:1901265 nucleoside phosphate binding; GO:0043167 ion binding; GO:0008948 oxaloacetate decarboxylase activity; GO:0016829 lyase activity; GO:0000166 nucleotide binding; GO:0048037 cofactor binding; GO:0016491 oxidoreductase activity; GO:0016614 oxidoreductase activity, acting on CH-OH group of donors; GO:1901363 heterocyclic com…	K00029	E1.1.1.40, maeB; malate dehydrogenase (oxaloacetate-decarboxylating)(NADP+) [EC:1.1.1.40]	ath00620 Pyruvate metabolism - Arabidopsis thaliana (thale cress); ath00710 Carbon fixation in photosynthetic organisms - Arabidopsis thaliana (thale cress); ath01100 Metabolic pathways - Arabidopsis thaliana (thale cress); ath01200 Carbon metabolism - Arabidopsis thaliana (thale cress);	IPR012302; IPR012301; IPR016040;	Malic enzyme, NAD-binding; Malic enzyme, N-terminal domain; NAD(P)-binding domain;
P25269	26	0.09	Down	0.00073973	S	Tryptophan synthase beta chain 2, chloroplastic OS=Arabidopsis thaliana OX=3702 GN=TSB2 PE=1 SV=2	TSB2	0.9775	0.0152971	48.794	S(0.978)PS(0.022)KLPK	3	0.64241	1	1.83317	2.38931	1.95918	0.285714	0.129524	0.138277	chloroplast	GO:0006725 cellular aromatic compound metabolic process; GO:0016053 organic acid biosynthetic process; GO:0000162 tryptophan biosynthetic process; GO:0044699 single-organism process; GO:0009058 biosynthetic process; GO:0042435 indole-containing compound biosynthetic process; GO:1901566 organonitrogen compound biosynthetic process; GO:0044237 cellular metabolic process; GO:0006576 cellular biogeni…	GO:0043229 intracellular organelle; GO:0044434 chloroplast part; GO:0009526 plastid envelope; GO:0031967 organelle envelope; GO:0044446 intracellular organelle part; GO:0005737 cytoplasm; GO:0044435 plastid part; GO:0044424 intracellular part; GO:0009532 plastid stroma; GO:0005623 cell; GO:0044422 organelle part; GO:0009941 chloroplast envelope; GO:0009507 chloroplast; GO:0043231 intracellular me…	GO:0016829 lyase activity; GO:0016836 hydro-lyase activity; GO:0004834 tryptophan synthase activity; GO:0003824 catalytic activity; GO:0016835 carbon-oxygen lyase activity;	K01696	trpB; tryptophan synthase beta chain [EC:4.2.1.20]	ath00260 Glycine, serine and threonine metabolism - Arabidopsis thaliana (thale cress); ath00400 Phenylalanine, tyrosine and tryptophan biosynthesis - Arabidopsis thaliana (thale cress); ath01100 Metabolic pathways - Arabidopsis thaliana (thale cress); ath01110 Biosynthesis of secondary metabolites - Arabidopsis thaliana (thale cress); ath01230 Biosynthesis of amino acids - Arabidopsis thaliana (…	IPR001926;	Tryptophan synthase beta subunit-like PLP-dependent enzyme;
Q0WV90	286	1.693	Up	0.026437	T	Topless-related protein 1 OS=Arabidopsis thaliana OX=3702 GN=TPR1 PE=1 SV=3	TPR1	0.990877	1.27669e-30	151.19	T(0.991)PPS(0.008)NS(0.001)AVDYPSGDSDHVSK	3	0.81017	5	0.765612	0.630508	0.876579	1.11317	1.59924	1.13434	chloroplast	GO:0022414 reproductive process; GO:0097659 nucleic acid-templated transcription; GO:0044699 single-organism process; GO:0009058 biosynthetic process; GO:0048508 embryonic meristem development; GO:0044237 cellular metabolic process; GO:0090421 embryonic meristem initiation; GO:2001141 regulation of RNA biosynthetic process; GO:0008152 metabolic process; GO:0044702 single organism reproductive pro…	GO:0043226 organelle; GO:0043231 intracellular membrane-bounded organelle; GO:0043229 intracellular organelle; GO:0005634 nucleus; GO:0044464 cell part; GO:0005622 intracellular; GO:0005737 cytoplasm; GO:0044424 intracellular part; GO:0005829 cytosol; GO:0043227 membrane-bounded organelle; GO:0005623 cell; GO:0044444 cytoplasmic part;	GO:0005515 protein binding; GO:0005488 binding;				IPR017986; IPR006595; IPR015943; IPR006594; IPR011047;	WD40-repeat-containing domain; CTLH, C-terminal LisH motif; WD40/YVTN repeat-like-containing domain; LIS1 homology motif; Quinoprotein alcohol dehydrogenase-like superfamily;
Q0WV90	214	1.403	Up	0.020261	S	Topless-related protein 1 OS=Arabidopsis thaliana OX=3702 GN=TPR1 PE=1 SV=3	TPR1	1	1.0114e-31	199.7	APS(1)PVNNPLLGSLPK	3	1.1942	7	0.814371	0.801695	0.91448	1.01749	1.33755	1.1961	chloroplast	GO:0022414 reproductive process; GO:0097659 nucleic acid-templated transcription; GO:0044699 single-organism process; GO:0009058 biosynthetic process; GO:0048508 embryonic meristem development; GO:0044237 cellular metabolic process; GO:0090421 embryonic meristem initiation; GO:2001141 regulation of RNA biosynthetic process; GO:0008152 metabolic process; GO:0044702 single organism reproductive pro…	GO:0043226 organelle; GO:0043231 intracellular membrane-bounded organelle; GO:0043229 intracellular organelle; GO:0005634 nucleus; GO:0044464 cell part; GO:0005622 intracellular; GO:0005737 cytoplasm; GO:0044424 intracellular part; GO:0005829 cytosol; GO:0043227 membrane-bounded organelle; GO:0005623 cell; GO:0044444 cytoplasmic part;	GO:0005515 protein binding; GO:0005488 binding;				IPR017986; IPR006595; IPR015943; IPR006594; IPR011047;	WD40-repeat-containing domain; CTLH, C-terminal LisH motif; WD40/YVTN repeat-like-containing domain; LIS1 homology motif; Quinoprotein alcohol dehydrogenase-like superfamily;
Q9LZH9	85	1.474	Up	0.0120837	S	60S ribosomal protein L7a-2 OS=Arabidopsis thaliana OX=3702 GN=RPL7AB PE=2 SV=1	RPL7AB	0.853858	0.000753674	95.477	NLAT(0.146)S(0.854)LFK	3	1.0064	2	0.867188	0.79454	0.873585	1.13609	1.45846	1.1432	cytoplasm	GO:0044085 cellular component biogenesis; GO:0022613 ribonucleoprotein complex biogenesis; GO:0006518 peptide metabolic process; GO:0006725 cellular aromatic compound metabolic process; GO:0044267 cellular protein metabolic process; GO:0009058 biosynthetic process; GO:1901566 organonitrogen compound biosynthetic process; GO:0044237 cellular metabolic process; GO:0042273 ribosomal large subunit bi…	GO:0016020 membrane; GO:0031090 organelle membrane; GO:0005737 cytoplasm; GO:0032991 macromolecular complex; GO:0044424 intracellular part; GO:0005623 cell; GO:0044422 organelle part; GO:0043228 non-membrane-bounded organelle; GO:0044391 ribosomal subunit; GO:0005622 intracellular; GO:0044464 cell part; GO:0098805 whole membrane; GO:0044445 cytosolic part; GO:0043227 membrane-bounded organelle; G…	GO:0097159 organic cyclic compound binding; GO:1901363 heterocyclic compound binding; GO:0003723 RNA binding; GO:0005488 binding; GO:0003676 nucleic acid binding;	K02936	RP-L7Ae, RPL7A; large subunit ribosomal protein L7Ae	ath03010 Ribosome - Arabidopsis thaliana (thale cress);	IPR029064; IPR004038;	50S ribosomal protein L30e-like; Ribosomal protein L7Ae/L30e/S12e/Gadd45;
F4IFQ0	959	2.1	Up	0.0102354	S	Serine/threonine-protein phosphatase OS=Arabidopsis thaliana OX=3702 GN=BSL3 PE=1 SV=1	BSL3	0.98066	1.83672e-32	176.27	LIHPLPPAIT(0.002)S(0.981)PET(0.154)S(0.863)PER	3	-1.0753	8	0.608485	0.642244	0.989443	1.69865	1.63018	1.3765	nucleus	GO:0050794 regulation of cellular process; GO:0044700 single organism signaling; GO:0009741 response to brassinosteroid; GO:0071310 cellular response to organic substance; GO:1901700 response to oxygen-containing compound; GO:0044267 cellular protein metabolic process; GO:0044699 single-organism process; GO:0050896 response to stimulus; GO:0071383 cellular response to steroid hormone stimulus; GO…		GO:0042578 phosphoric ester hydrolase activity; GO:0003824 catalytic activity; GO:0016791 phosphatase activity; GO:0005488 binding; GO:0016788 hydrolase activity, acting on ester bonds; GO:0005515 protein binding; GO:0016787 hydrolase activity; GO:0004721 phosphoprotein phosphatase activity;				IPR029052; IPR004843; IPR015915; IPR006186;	Metallo-dependent phosphatase-like; Calcineurin-like phosphoesterase domain, ApaH type; Kelch-type beta propeller; Serine/threonine-specific protein phosphatase/bis(5-nucleosyl)-tetraphosphatase;
F4IFQ0	381	1.715	Up	0.023257	S	Serine/threonine-protein phosphatase OS=Arabidopsis thaliana OX=3702 GN=BSL3 PE=1 SV=1	BSL3	0.979737	0.0117904	62.546	SVVT(0.02)S(0.98)PR	2	0.96336	2	0.699394	0.743234	1.04798	1.65488	1.39469	1.22296	nucleus	GO:0050794 regulation of cellular process; GO:0044700 single organism signaling; GO:0009741 response to brassinosteroid; GO:0071310 cellular response to organic substance; GO:1901700 response to oxygen-containing compound; GO:0044267 cellular protein metabolic process; GO:0044699 single-organism process; GO:0050896 response to stimulus; GO:0071383 cellular response to steroid hormone stimulus; GO…		GO:0042578 phosphoric ester hydrolase activity; GO:0003824 catalytic activity; GO:0016791 phosphatase activity; GO:0005488 binding; GO:0016788 hydrolase activity, acting on ester bonds; GO:0005515 protein binding; GO:0016787 hydrolase activity; GO:0004721 phosphoprotein phosphatase activity;				IPR029052; IPR004843; IPR015915; IPR006186;	Metallo-dependent phosphatase-like; Calcineurin-like phosphoesterase domain, ApaH type; Kelch-type beta propeller; Serine/threonine-specific protein phosphatase/bis(5-nucleosyl)-tetraphosphatase;
F4IFQ0	626	1.799	Up	0.02412	T	Serine/threonine-protein phosphatase OS=Arabidopsis thaliana OX=3702 GN=BSL3 PE=1 SV=1	BSL3	0.894706	0.000463743	78.597	VS(0.095)YGT(0.895)PES(0.008)AT(0.001)AAR	2	0.34926	1	0.667879	0.730033	1.03263	1.58418	1.6136	1.17356	nucleus	GO:0050794 regulation of cellular process; GO:0044700 single organism signaling; GO:0009741 response to brassinosteroid; GO:0071310 cellular response to organic substance; GO:1901700 response to oxygen-containing compound; GO:0044267 cellular protein metabolic process; GO:0044699 single-organism process; GO:0050896 response to stimulus; GO:0071383 cellular response to steroid hormone stimulus; GO…		GO:0042578 phosphoric ester hydrolase activity; GO:0003824 catalytic activity; GO:0016791 phosphatase activity; GO:0005488 binding; GO:0016788 hydrolase activity, acting on ester bonds; GO:0005515 protein binding; GO:0016787 hydrolase activity; GO:0004721 phosphoprotein phosphatase activity;				IPR029052; IPR004843; IPR015915; IPR006186;	Metallo-dependent phosphatase-like; Calcineurin-like phosphoesterase domain, ApaH type; Kelch-type beta propeller; Serine/threonine-specific protein phosphatase/bis(5-nucleosyl)-tetraphosphatase;
F4IFQ0	623	1.869	Up	0.027017	S	Serine/threonine-protein phosphatase OS=Arabidopsis thaliana OX=3702 GN=BSL3 PE=1 SV=1	BSL3	0.999989	1.41167e-08	116.09	RVS(1)YGTPESATAAR	3	0.44088	2	0.647273	0.677888	1.0643	1.5404	1.70978	1.21495	nucleus	GO:0050794 regulation of cellular process; GO:0044700 single organism signaling; GO:0009741 response to brassinosteroid; GO:0071310 cellular response to organic substance; GO:1901700 response to oxygen-containing compound; GO:0044267 cellular protein metabolic process; GO:0044699 single-organism process; GO:0050896 response to stimulus; GO:0071383 cellular response to steroid hormone stimulus; GO…		GO:0042578 phosphoric ester hydrolase activity; GO:0003824 catalytic activity; GO:0016791 phosphatase activity; GO:0005488 binding; GO:0016788 hydrolase activity, acting on ester bonds; GO:0005515 protein binding; GO:0016787 hydrolase activity; GO:0004721 phosphoprotein phosphatase activity;				IPR029052; IPR004843; IPR015915; IPR006186;	Metallo-dependent phosphatase-like; Calcineurin-like phosphoesterase domain, ApaH type; Kelch-type beta propeller; Serine/threonine-specific protein phosphatase/bis(5-nucleosyl)-tetraphosphatase;
F4IFQ0	642	2.096	Up	0.0105607	S	Serine/threonine-protein phosphatase OS=Arabidopsis thaliana OX=3702 GN=BSL3 PE=1 SV=1	BSL3	0.999806	0.000216295	133.32	QMS(1)INSVPK	2	-0.7538	16	0.617576	0.653465	0.971209	1.69697	1.6932	1.30975	nucleus	GO:0050794 regulation of cellular process; GO:0044700 single organism signaling; GO:0009741 response to brassinosteroid; GO:0071310 cellular response to organic substance; GO:1901700 response to oxygen-containing compound; GO:0044267 cellular protein metabolic process; GO:0044699 single-organism process; GO:0050896 response to stimulus; GO:0071383 cellular response to steroid hormone stimulus; GO…		GO:0042578 phosphoric ester hydrolase activity; GO:0003824 catalytic activity; GO:0016791 phosphatase activity; GO:0005488 binding; GO:0016788 hydrolase activity, acting on ester bonds; GO:0005515 protein binding; GO:0016787 hydrolase activity; GO:0004721 phosphoprotein phosphatase activity;				IPR029052; IPR004843; IPR015915; IPR006186;	Metallo-dependent phosphatase-like; Calcineurin-like phosphoesterase domain, ApaH type; Kelch-type beta propeller; Serine/threonine-specific protein phosphatase/bis(5-nucleosyl)-tetraphosphatase;
F4IFQ0	175	1.835	Up	0.023761	S	Serine/threonine-protein phosphatase OS=Arabidopsis thaliana OX=3702 GN=BSL3 PE=1 SV=1	BSL3	1	2.07837e-05	106.55	LTPYGEPPS(1)PR	3	-0.13579	4	0.644242	0.691749	1.07774	1.62458	1.53234	1.27236	nucleus	GO:0050794 regulation of cellular process; GO:0044700 single organism signaling; GO:0009741 response to brassinosteroid; GO:0071310 cellular response to organic substance; GO:1901700 response to oxygen-containing compound; GO:0044267 cellular protein metabolic process; GO:0044699 single-organism process; GO:0050896 response to stimulus; GO:0071383 cellular response to steroid hormone stimulus; GO…		GO:0042578 phosphoric ester hydrolase activity; GO:0003824 catalytic activity; GO:0016791 phosphatase activity; GO:0005488 binding; GO:0016788 hydrolase activity, acting on ester bonds; GO:0005515 protein binding; GO:0016787 hydrolase activity; GO:0004721 phosphoprotein phosphatase activity;				IPR029052; IPR004843; IPR015915; IPR006186;	Metallo-dependent phosphatase-like; Calcineurin-like phosphoesterase domain, ApaH type; Kelch-type beta propeller; Serine/threonine-specific protein phosphatase/bis(5-nucleosyl)-tetraphosphatase;
F4IFQ0	611	2.243	Up	0.0081563	S	Serine/threonine-protein phosphatase OS=Arabidopsis thaliana OX=3702 GN=BSL3 PE=1 SV=1	BSL3	1	5.00391e-59	238.01	QLS(1)IDQFENEGRR	3	0.9624	8	0.609091	0.615182	0.93666	1.80135	1.70315	1.34179	nucleus	GO:0050794 regulation of cellular process; GO:0044700 single organism signaling; GO:0009741 response to brassinosteroid; GO:0071310 cellular response to organic substance; GO:1901700 response to oxygen-containing compound; GO:0044267 cellular protein metabolic process; GO:0044699 single-organism process; GO:0050896 response to stimulus; GO:0071383 cellular response to steroid hormone stimulus; GO…		GO:0042578 phosphoric ester hydrolase activity; GO:0003824 catalytic activity; GO:0016791 phosphatase activity; GO:0005488 binding; GO:0016788 hydrolase activity, acting on ester bonds; GO:0005515 protein binding; GO:0016787 hydrolase activity; GO:0004721 phosphoprotein phosphatase activity;				IPR029052; IPR004843; IPR015915; IPR006186;	Metallo-dependent phosphatase-like; Calcineurin-like phosphoesterase domain, ApaH type; Kelch-type beta propeller; Serine/threonine-specific protein phosphatase/bis(5-nucleosyl)-tetraphosphatase;
F4IFQ0	963	2.232	Up	0.0042397	S	Serine/threonine-protein phosphatase OS=Arabidopsis thaliana OX=3702 GN=BSL3 PE=1 SV=1	BSL3	0.86272	6.50495e-11	116.34	LIHPLPPAIT(0.002)S(0.981)PET(0.154)S(0.863)PER	3	-1.0753	4	0.614545	0.621122	0.920345	1.68013	1.66501	1.46729	nucleus	GO:0050794 regulation of cellular process; GO:0044700 single organism signaling; GO:0009741 response to brassinosteroid; GO:0071310 cellular response to organic substance; GO:1901700 response to oxygen-containing compound; GO:0044267 cellular protein metabolic process; GO:0044699 single-organism process; GO:0050896 response to stimulus; GO:0071383 cellular response to steroid hormone stimulus; GO…		GO:0042578 phosphoric ester hydrolase activity; GO:0003824 catalytic activity; GO:0016791 phosphatase activity; GO:0005488 binding; GO:0016788 hydrolase activity, acting on ester bonds; GO:0005515 protein binding; GO:0016787 hydrolase activity; GO:0004721 phosphoprotein phosphatase activity;				IPR029052; IPR004843; IPR015915; IPR006186;	Metallo-dependent phosphatase-like; Calcineurin-like phosphoesterase domain, ApaH type; Kelch-type beta propeller; Serine/threonine-specific protein phosphatase/bis(5-nucleosyl)-tetraphosphatase;
F4K0T6	63	0.663	Down	0.0047641	T	Ethylene-dependent gravitropism-deficient and yellow-green-like 2 OS=Arabidopsis thaliana OX=3702 GN=EGY2 PE=4 SV=1	EGY2	0.96907	6.71065e-119	284.59	VT(0.969)ET(0.031)QTEPEGNDDEDNKEGK	3	0.71176	1	1.10532	1.34796	1.24284	0.856865	0.746884	0.845401	plasma membrane	GO:0006508 proteolysis; GO:0008152 metabolic process; GO:0043170 macromolecule metabolic process; GO:0019538 protein metabolic process; GO:0044238 primary metabolic process; GO:0071704 organic substance metabolic process;	GO:0031224 intrinsic component of membrane; GO:0016020 membrane; GO:0016021 integral component of membrane; GO:0044425 membrane part;	GO:0070011 peptidase activity, acting on L-amino acid peptides; GO:0008237 metallopeptidase activity; GO:0016787 hydrolase activity; GO:0008233 peptidase activity; GO:0003824 catalytic activity;
Q42262	37	0.542	Down	0.0111762	S	40S ribosomal protein S3a-2 OS=Arabidopsis thaliana OX=3702 GN=RPS3AB PE=2 SV=3	RPS3AB	0.948269	0.0149086	55.467	APGS(0.948)FT(0.052)NR	2	-0.52699	1	1.38507	1.57158	1.12924	0.761062	0.607692	0.847071	cytoplasm	GO:0006518 peptide metabolic process; GO:0043043 peptide biosynthetic process; GO:0044267 cellular protein metabolic process; GO:0006807 nitrogen compound metabolic process; GO:0009058 biosynthetic process; GO:0043603 cellular amide metabolic process; GO:0044238 primary metabolic process; GO:1901566 organonitrogen compound biosynthetic process; GO:1901576 organic substance biosynthetic process; G…	GO:0016020 membrane; GO:0030312 external encapsulating structure; GO:0030054 cell junction; GO:0071944 cell periphery; GO:0015935 small ribosomal subunit; GO:0005737 cytoplasm; GO:0032991 macromolecular complex; GO:0044424 intracellular part; GO:0005911 cell-cell junction; GO:0005623 cell; GO:0055044 symplast; GO:0044422 organelle part; GO:0043228 non-membrane-bounded organelle; GO:0031974 membra…	GO:0097159 organic cyclic compound binding; GO:1901363 heterocyclic compound binding; GO:0003729 mRNA binding; GO:0003723 RNA binding; GO:0003735 structural constituent of ribosome; GO:0005198 structural molecule activity; GO:0005488 binding; GO:0003676 nucleic acid binding;	K02984	RP-S3Ae, RPS3A; small subunit ribosomal protein S3Ae	ath03010 Ribosome - Arabidopsis thaliana (thale cress);
Q42262	177	0.5	Down	0.00069863	S	40S ribosomal protein S3a-2 OS=Arabidopsis thaliana OX=3702 GN=RPS3AB PE=2 SV=3	RPS3AB	0.916619	0.0146975	55.718	EAS(0.917)S(0.083)CDLK	2	-0.089659	1	1.61984	1.33714	1.29025	0.704031	0.6875	0.730884	cytoplasm	GO:0006518 peptide metabolic process; GO:0043043 peptide biosynthetic process; GO:0044267 cellular protein metabolic process; GO:0006807 nitrogen compound metabolic process; GO:0009058 biosynthetic process; GO:0043603 cellular amide metabolic process; GO:0044238 primary metabolic process; GO:1901566 organonitrogen compound biosynthetic process; GO:1901576 organic substance biosynthetic process; G…	GO:0016020 membrane; GO:0030312 external encapsulating structure; GO:0030054 cell junction; GO:0071944 cell periphery; GO:0015935 small ribosomal subunit; GO:0005737 cytoplasm; GO:0032991 macromolecular complex; GO:0044424 intracellular part; GO:0005911 cell-cell junction; GO:0005623 cell; GO:0055044 symplast; GO:0044422 organelle part; GO:0043228 non-membrane-bounded organelle; GO:0031974 membra…	GO:0097159 organic cyclic compound binding; GO:1901363 heterocyclic compound binding; GO:0003729 mRNA binding; GO:0003723 RNA binding; GO:0003735 structural constituent of ribosome; GO:0005198 structural molecule activity; GO:0005488 binding; GO:0003676 nucleic acid binding;	K02984	RP-S3Ae, RPS3A; small subunit ribosomal protein S3Ae	ath03010 Ribosome - Arabidopsis thaliana (thale cress);
Q9LZ83	492	0.794	Down	0.023083	S	AT5G04420 protein OS=Arabidopsis thaliana OX=3702 GN=T32M21_20 PE=1 SV=1	T32M21_20	0.999996	3.25639e-88	271.68	S(1)AS(1)DEEEDGTVQR	2	1.4956	10	1.10738	1.17365	1.10477	0.99894	0.805221	0.882474	cytoplasm		GO:0043226 organelle; GO:0043231 intracellular membrane-bounded organelle; GO:0043229 intracellular organelle; GO:0005634 nucleus; GO:0044464 cell part; GO:0005622 intracellular; GO:0005737 cytoplasm; GO:0044424 intracellular part; GO:0005829 cytosol; GO:0043227 membrane-bounded organelle; GO:0005623 cell; GO:0044444 cytoplasmic part;	GO:0005515 protein binding; GO:0005488 binding;				IPR011043; IPR015915;	Galactose oxidase/kelch, beta-propeller; Kelch-type beta propeller;
Q9LZ83	505	0.806	Down	0.035821	S	AT5G04420 protein OS=Arabidopsis thaliana OX=3702 GN=T32M21_20 PE=1 SV=1	T32M21_20	1	0.000122695	91.518	QGS(1)AGVWGLFGR	2	0.23285	1	1.0747	1.17665	1.10571	1.02121	0.826305	0.859794	cytoplasm		GO:0043226 organelle; GO:0043231 intracellular membrane-bounded organelle; GO:0043229 intracellular organelle; GO:0005634 nucleus; GO:0044464 cell part; GO:0005622 intracellular; GO:0005737 cytoplasm; GO:0044424 intracellular part; GO:0005829 cytosol; GO:0043227 membrane-bounded organelle; GO:0005623 cell; GO:0044444 cytoplasmic part;	GO:0005515 protein binding; GO:0005488 binding;				IPR011043; IPR015915;	Galactose oxidase/kelch, beta-propeller; Kelch-type beta propeller;
A0A1I9LN83	370	1.329	Up	0.0063807	T	Rhamnose biosynthesis 3 OS=Arabidopsis thaliana OX=3702 GN=RHM3 PE=4 SV=1	RHM3	0.994052	5.54064e-33	207.43	NADGNQTFTVVT(0.994)PT(0.006)K	3	-0.40693	3	0.839286	0.925214	0.786982	1.12159	1.08079	1.18971	chloroplast				K12450	RHM; UDP-glucose 4,6-dehydratase [EC:4.2.1.76]	ath00520 Amino sugar and nucleotide sugar metabolism - Arabidopsis thaliana (thale cress); ath01100 Metabolic pathways - Arabidopsis thaliana (thale cress);	IPR029903; IPR016040;	RmlD-like substrate binding domain; NAD(P)-binding domain;
A0A1I9LMJ4	124	0.773	Down	0.0022443	S	RPM1 interacting protein 4 OS=Arabidopsis thaliana OX=3702 GN=RIN4 PE=1 SV=1	RIN4	0.999989	9.9398e-17	145.04	ASQNNS(1)YDNKS(1)PLHK	4	-1.5665	4	1.13245	1.11111	1.23158	0.9277	0.889642	0.869142	nucleus				K13456	RIN4; RPM1-interacting protein 4	ath04626 Plant-pathogen interaction - Arabidopsis thaliana (thale cress);	IPR008700;	RIN4, pathogenic type III effector avirulence factor Avr cleavage site;
A0A1I9LMJ4	92	0.646	Down	0.0022617	S	RPM1 interacting protein 4 OS=Arabidopsis thaliana OX=3702 GN=RIN4 PE=1 SV=1	RIN4	0.999843	0.000150461	75.764	S(1)REESELK	2	0.89545	4	1.27815	1.28338	1.23977	0.889202	0.722168	0.844385	nucleus				K13456	RIN4; RPM1-interacting protein 4	ath04626 Plant-pathogen interaction - Arabidopsis thaliana (thale cress);	IPR008700;	RIN4, pathogenic type III effector avirulence factor Avr cleavage site;
A0A1I9LMJ4	201	0.697	Down	0.021599	T	RPM1 interacting protein 4 OS=Arabidopsis thaliana OX=3702 GN=RIN4 PE=1 SV=1	RIN4	0.920443	7.55134e-16	126.97	SSGANVS(0.003)GS(0.01)S(0.066)RT(0.92)PTHQSSR	3	-0.73415	5	1.35982	1.0265	1.30643	0.900469	0.883833	0.787798	nucleus				K13456	RIN4; RPM1-interacting protein 4	ath04626 Plant-pathogen interaction - Arabidopsis thaliana (thale cress);	IPR008700;	RIN4, pathogenic type III effector avirulence factor Avr cleavage site;
P56792	28	0.804	Down	0.0109608	S	50S ribosomal protein L14, chloroplastic OS=Arabidopsis thaliana OX=3702 GN=rpl14 PE=3 SV=1	rpl14	1	0.00781311	62.536	IIGAS(1)NRR	2	-1.5315	2	1.10977	1.127	1.19011	0.995178	0.855352	0.904022	cytoplasm	GO:0006518 peptide metabolic process; GO:0043043 peptide biosynthetic process; GO:0044267 cellular protein metabolic process; GO:0006807 nitrogen compound metabolic process; GO:0009058 biosynthetic process; GO:0043603 cellular amide metabolic process; GO:0044238 primary metabolic process; GO:1901566 organonitrogen compound biosynthetic process; GO:1901576 organic substance biosynthetic process; G…	GO:0005737 cytoplasm; GO:0032991 macromolecular complex; GO:0044424 intracellular part; GO:0005762 mitochondrial large ribosomal subunit; GO:0005623 cell; GO:0000313 organellar ribosome; GO:0044422 organelle part; GO:0043228 non-membrane-bounded organelle; GO:0031974 membrane-enclosed lumen; GO:0070013 intracellular organelle lumen; GO:0044391 ribosomal subunit; GO:0005622 intracellular; GO:00444…	GO:0097159 organic cyclic compound binding; GO:1901363 heterocyclic compound binding; GO:0003723 RNA binding; GO:0005488 binding; GO:0003676 nucleic acid binding; GO:0005198 structural molecule activity; GO:0003735 structural constituent of ribosome; GO:0070180 large ribosomal subunit rRNA binding; GO:0019843 rRNA binding;	K02874	RP-L14, MRPL14, rplN; large subunit ribosomal protein L14	ath03010 Ribosome - Arabidopsis thaliana (thale cress);
O82775	173	1.447	Up	0.026559	S	ATG8-interacting protein 1 OS=Arabidopsis thaliana OX=3702 GN=ATI1 PE=1 SV=2	ATI1	0.999101	0.000349738	111.06	RAIS(0.999)MYS(0.001)R	3	-0.6587	5	0.813872	0.773286	0.900099	1.38197	1.22082	0.99516	nucleus	GO:0046907 intracellular transport; GO:0072594 establishment of protein localization to organelle; GO:0006623 protein targeting to vacuole; GO:0006914 autophagy; GO:0044237 cellular metabolic process; GO:0015031 protein transport; GO:0071211 protein targeting to vacuole involved in autophagy; GO:0051234 establishment of localization; GO:0006605 protein targeting; GO:0008152 metabolic process; GO:…	GO:0016020 membrane; GO:0042175 nuclear outer membrane-endoplasmic reticulum membrane network; GO:0005783 endoplasmic reticulum; GO:0031090 organelle membrane; GO:0044434 chloroplast part; GO:0005737 cytoplasm; GO:0031224 intrinsic component of membrane; GO:0044424 intracellular part; GO:0005623 cell; GO:0044422 organelle part; GO:0009941 chloroplast envelope; GO:0044425 membrane part; GO:0005622…	GO:0005515 protein binding; GO:0005488 binding;
Q9LYR7	926	1.324	Up	0.00117637	S	No exine formation-1 OS=Arabidopsis thaliana OX=3702 GN=NEF1 PE=1 SV=1	NEF1	0.93734	0.000197343	84.759	AT(0.057)S(0.937)IQS(0.006)FAVEK	2	-2.2438	2	0.887263	0.859964	0.860701	1.14716	1.21665	1.08815	plasma membrane		GO:0031224 intrinsic component of membrane; GO:0016020 membrane; GO:0016021 integral component of membrane; GO:0044425 membrane part;
Q9SIV2	359	0.6	Down	0.03376	S	26S proteasome non-ATPase regulatory subunit 2 homolog A OS=Arabidopsis thaliana OX=3702 GN=RPN1A PE=1 SV=2	RPN1A	0.907261	0.000396042	87.727	AS(0.09)S(0.907)GAS(0.003)VDSAR	2	-0.2167	1	1.58284	1.29789	1.0349	0.643087	0.790863	0.914343	plasma membrane	GO:0050794 regulation of cellular process; GO:0001101 response to acid chemical; GO:0060255 regulation of macromolecule metabolic process; GO:1901700 response to oxygen-containing compound; GO:0050896 response to stimulus; GO:0045087 innate immune response; GO:0071704 organic substance metabolic process; GO:0008152 metabolic process; GO:0009751 response to salicylic acid; GO:0042176 regulation of…	GO:0043229 intracellular organelle; GO:0016020 membrane; GO:0000502 proteasome complex; GO:0030054 cell junction; GO:0071944 cell periphery; GO:0005737 cytoplasm; GO:0032991 macromolecular complex; GO:0044424 intracellular part; GO:0005911 cell-cell junction; GO:0005829 cytosol; GO:0005623 cell; GO:0055044 symplast; GO:0005886 plasma membrane; GO:1905369 endopeptidase complex; GO:0043226 organell…	GO:0043130 ubiquitin binding; GO:0005515 protein binding; GO:0030234 enzyme regulator activity; GO:0098772 molecular function regulator; GO:0032182 ubiquitin-like protein binding; GO:0005488 binding;	K03028	PSMD2, RPN1; 26S proteasome regulatory subunit N1	ath03050 Proteasome - Arabidopsis thaliana (thale cress);	IPR011989; IPR016024;	Armadillo-like helical; Armadillo-type fold;
Q9LX99	845	0.541	Down	0.0095178	S	Kinesin-like protein KIN-14A OS=Arabidopsis thaliana OX=3702 GN=KIN14A PE=1 SV=1	KIN14A	0.999635	0.000118704	103.14	GS(0.425)S(0.576)PGRS(1)PVR	2	0.8649	4	1.40538	1.43082	1.29969	0.797431	0.566891	0.873598	cytoplasm	GO:0030048 actin filament-based movement; GO:0051640 organelle localization; GO:0044085 cellular component biogenesis; GO:0046907 intracellular transport; GO:0016043 cellular component organization; GO:0009902 chloroplast relocation; GO:0051647 nucleus localization; GO:0051644 plastid localization; GO:0044699 single-organism process; GO:0040023 establishment of nucleus localization; GO:0044764 mu…	GO:0016020 membrane; GO:0005874 microtubule; GO:0044434 chloroplast part; GO:0071944 cell periphery; GO:0005737 cytoplasm; GO:0032991 macromolecular complex; GO:0044424 intracellular part; GO:0099512 supramolecular fiber; GO:0005623 cell; GO:0099080 supramolecular complex; GO:0009941 chloroplast envelope; GO:0044422 organelle part; GO:0043228 non-membrane-bounded organelle; GO:0005856 cytoskeleto…	GO:0003774 motor activity; GO:1901265 nucleoside phosphate binding; GO:0016817 hydrolase activity, acting on acid anhydrides; GO:0016787 hydrolase activity; GO:0005515 protein binding; GO:0016887 ATPase activity; GO:0097159 organic cyclic compound binding; GO:1901363 heterocyclic compound binding; GO:0008092 cytoskeletal protein binding; GO:0016462 pyrophosphatase activity; GO:0003824 catalytic a…				IPR027417; IPR001752;	P-loop containing nucleoside triphosphate hydrolase; Kinesin motor domain;
Q9LX99	841	0.523	Down	0.0056157	S	Kinesin-like protein KIN-14A OS=Arabidopsis thaliana OX=3702 GN=KIN14A PE=1 SV=1	KIN14A	0.965033	0.00255922	81.128	GS(0.034)S(0.965)PGRS(0.001)PVR	2	-1.4171	3	1.37746	1.50943	1.2966	0.794466	0.575553	0.819572	cytoplasm	GO:0030048 actin filament-based movement; GO:0051640 organelle localization; GO:0044085 cellular component biogenesis; GO:0046907 intracellular transport; GO:0016043 cellular component organization; GO:0009902 chloroplast relocation; GO:0051647 nucleus localization; GO:0051644 plastid localization; GO:0044699 single-organism process; GO:0040023 establishment of nucleus localization; GO:0044764 mu…	GO:0016020 membrane; GO:0005874 microtubule; GO:0044434 chloroplast part; GO:0071944 cell periphery; GO:0005737 cytoplasm; GO:0032991 macromolecular complex; GO:0044424 intracellular part; GO:0099512 supramolecular fiber; GO:0005623 cell; GO:0099080 supramolecular complex; GO:0009941 chloroplast envelope; GO:0044422 organelle part; GO:0043228 non-membrane-bounded organelle; GO:0005856 cytoskeleto…	GO:0003774 motor activity; GO:1901265 nucleoside phosphate binding; GO:0016817 hydrolase activity, acting on acid anhydrides; GO:0016787 hydrolase activity; GO:0005515 protein binding; GO:0016887 ATPase activity; GO:0097159 organic cyclic compound binding; GO:1901363 heterocyclic compound binding; GO:0008092 cytoskeletal protein binding; GO:0016462 pyrophosphatase activity; GO:0003824 catalytic a…				IPR027417; IPR001752;	P-loop containing nucleoside triphosphate hydrolase; Kinesin motor domain;
Q9LX99	611	1.469	Up	0.00068066	S	Kinesin-like protein KIN-14A OS=Arabidopsis thaliana OX=3702 GN=KIN14A PE=1 SV=1	KIN14A	0.999995	1.22039e-09	111.4	TGDALQSQDIFS(1)PIPK	3	4.3292	1	0.813857	0.755765	0.832132	1.1581	1.24062	1.12946	cytoplasm	GO:0030048 actin filament-based movement; GO:0051640 organelle localization; GO:0044085 cellular component biogenesis; GO:0046907 intracellular transport; GO:0016043 cellular component organization; GO:0009902 chloroplast relocation; GO:0051647 nucleus localization; GO:0051644 plastid localization; GO:0044699 single-organism process; GO:0040023 establishment of nucleus localization; GO:0044764 mu…	GO:0016020 membrane; GO:0005874 microtubule; GO:0044434 chloroplast part; GO:0071944 cell periphery; GO:0005737 cytoplasm; GO:0032991 macromolecular complex; GO:0044424 intracellular part; GO:0099512 supramolecular fiber; GO:0005623 cell; GO:0099080 supramolecular complex; GO:0009941 chloroplast envelope; GO:0044422 organelle part; GO:0043228 non-membrane-bounded organelle; GO:0005856 cytoskeleto…	GO:0003774 motor activity; GO:1901265 nucleoside phosphate binding; GO:0016817 hydrolase activity, acting on acid anhydrides; GO:0016787 hydrolase activity; GO:0005515 protein binding; GO:0016887 ATPase activity; GO:0097159 organic cyclic compound binding; GO:1901363 heterocyclic compound binding; GO:0008092 cytoskeletal protein binding; GO:0016462 pyrophosphatase activity; GO:0003824 catalytic a…				IPR027417; IPR001752;	P-loop containing nucleoside triphosphate hydrolase; Kinesin motor domain;
Q9LX99	698	1.497	Up	0.00035967	T	Kinesin-like protein KIN-14A OS=Arabidopsis thaliana OX=3702 GN=KIN14A PE=1 SV=1	KIN14A	0.996748	4.23814e-122	267.77	GEGYSAEAVALPS(0.003)T(0.997)PNKNNGAITLVK	3	-0.13271	10	0.741468	0.813417	0.813594	1.14032	1.21367	1.19062	cytoplasm	GO:0030048 actin filament-based movement; GO:0051640 organelle localization; GO:0044085 cellular component biogenesis; GO:0046907 intracellular transport; GO:0016043 cellular component organization; GO:0009902 chloroplast relocation; GO:0051647 nucleus localization; GO:0051644 plastid localization; GO:0044699 single-organism process; GO:0040023 establishment of nucleus localization; GO:0044764 mu…	GO:0016020 membrane; GO:0005874 microtubule; GO:0044434 chloroplast part; GO:0071944 cell periphery; GO:0005737 cytoplasm; GO:0032991 macromolecular complex; GO:0044424 intracellular part; GO:0099512 supramolecular fiber; GO:0005623 cell; GO:0099080 supramolecular complex; GO:0009941 chloroplast envelope; GO:0044422 organelle part; GO:0043228 non-membrane-bounded organelle; GO:0005856 cytoskeleto…	GO:0003774 motor activity; GO:1901265 nucleoside phosphate binding; GO:0016817 hydrolase activity, acting on acid anhydrides; GO:0016787 hydrolase activity; GO:0005515 protein binding; GO:0016887 ATPase activity; GO:0097159 organic cyclic compound binding; GO:1901363 heterocyclic compound binding; GO:0008092 cytoskeletal protein binding; GO:0016462 pyrophosphatase activity; GO:0003824 catalytic a…				IPR027417; IPR001752;	P-loop containing nucleoside triphosphate hydrolase; Kinesin motor domain;
Q9LRP2	332	1.339	Up	0.018638	S	Probable sugar phosphate/phosphate translocator At3g17430 OS=Arabidopsis thaliana OX=3702 GN=At3g17430 PE=1 SV=1	At3g17430	0.812146	1.53926e-17	152.13	S(0.188)S(0.812)DKFNPNDSVEIPR	3	4.3942	5	0.751984	0.928793	0.850299	1.14512	1.20982	1.03376	plasma membrane	GO:0006810 transport; GO:1902578 single-organism localization; GO:0008643 carbohydrate transport; GO:0044699 single-organism process; GO:0071702 organic substance transport; GO:0051179 localization; GO:0051234 establishment of localization; GO:0044765 single-organism transport;	GO:0043229 intracellular organelle; GO:0016020 membrane; GO:0005737 cytoplasm; GO:0031224 intrinsic component of membrane; GO:0012505 endomembrane system; GO:0044424 intracellular part; GO:0005623 cell; GO:0016021 integral component of membrane; GO:0043231 intracellular membrane-bounded organelle; GO:0043226 organelle; GO:0005622 intracellular; GO:0044464 cell part; GO:0044425 membrane part; GO:0…					IPR004853;	Sugar phosphate transporter domain;
Q9CAF4	533	1.235	Up	0.0111636	S	Nuclear pore complex protein NUP1 OS=Arabidopsis thaliana OX=3702 GN=NUP1 PE=1 SV=1	NUP1	0.996974	1.0552e-13	130.02	GVYMPLT(0.003)NS(0.997)LEEHPPK	3	0.18825	1	0.872973	0.855114	0.965921	1.08307	1.17363	1.07046	nucleus	GO:0050658 RNA transport; GO:0046907 intracellular transport; GO:0006997 nucleus organization; GO:0016043 cellular component organization; GO:0051028 mRNA transport; GO:0016973 poly(A)+ mRNA export from nucleus; GO:0051169 nuclear transport; GO:0051168 nuclear export; GO:0015031 protein transport; GO:0051236 establishment of RNA localization; GO:0071704 organic substance metabolic process; GO:005…	GO:0043229 intracellular organelle; GO:0005643 nuclear pore; GO:0005635 nuclear envelope; GO:0005737 cytoplasm; GO:0044446 intracellular organelle part; GO:0031967 organelle envelope; GO:0031981 nuclear lumen; GO:0012505 endomembrane system; GO:0032991 macromolecular complex; GO:0044424 intracellular part; GO:0005829 cytosol; GO:0005623 cell; GO:0044422 organelle part; GO:0031974 membrane-enclose…	GO:0005515 protein binding; GO:0005488 binding;
P17745	377	0.688	Down	0.0165588	T	Elongation factor Tu, chloroplastic OS=Arabidopsis thaliana OX=3702 GN=TUFA PE=1 SV=1	TUFA	0.99641	0.00117642	87.568	PGS(0.004)IT(0.996)PHTK	3	-0.082217	1	1.32881	1.26571	1.07629	0.91448	0.72973	0.880583	chloroplast	GO:0006518 peptide metabolic process; GO:0006414 translational elongation; GO:0043043 peptide biosynthetic process; GO:0044267 cellular protein metabolic process; GO:0006807 nitrogen compound metabolic process; GO:0009058 biosynthetic process; GO:0043603 cellular amide metabolic process; GO:0044238 primary metabolic process; GO:1901566 organonitrogen compound biosynthetic process; GO:1901576 orga…	GO:0016020 membrane; GO:0009535 chloroplast thylakoid membrane; GO:0044434 chloroplast part; GO:0005737 cytoplasm; GO:0009534 chloroplast thylakoid; GO:0042651 thylakoid membrane; GO:0044424 intracellular part; GO:0005623 cell; GO:0009941 chloroplast envelope; GO:0044422 organelle part; GO:0043228 non-membrane-bounded organelle; GO:0031974 membrane-enclosed lumen; GO:0070013 intracellular organel…	GO:1901265 nucleoside phosphate binding; GO:0003746 translation elongation factor activity; GO:0016817 hydrolase activity, acting on acid anhydrides; GO:0016787 hydrolase activity; GO:0005515 protein binding; GO:1901363 heterocyclic compound binding; GO:0097159 organic cyclic compound binding; GO:0016462 pyrophosphatase activity; GO:0032553 ribonucleotide binding; GO:0003824 catalytic activity; G…	K02358	tuf, TUFM; elongation factor Tu		IPR009001; IPR027417; IPR000795; IPR033720; IPR005225; IPR004160; IPR004161; IPR009000;	Translation elongation factor EF1A/initiation factor IF2gamma, C-terminal; P-loop containing nucleoside triphosphate hydrolase; Transcription factor, GTP-binding domain; Elongation factor Tu, domain 2; Small GTP-binding protein domain; Translation elongation factor EFTu/EF1A, C-terminal; Translation elongation factor EFTu-like, domain 2; Translation protein, beta-barrel domain;
Q8W4N1	70	0.751	Down	0.0055982	S	PLAC8 family protein OS=Arabidopsis thaliana OX=3702 GN=F9F8.20 PE=1 SV=1	F9F8.20	0.958595	0.0216892	51.949	FGS(0.041)PS(0.959)AK	2	-0.68131	1	1.28947	1.09951	1.12542	0.908582	0.869786	0.861509	nucleus		GO:0016020 membrane; GO:0044464 cell part; GO:0071944 cell periphery; GO:0044425 membrane part; GO:0031224 intrinsic component of membrane; GO:0005623 cell; GO:0016021 integral component of membrane; GO:0005886 plasma membrane;
Q8W4N1	523	0.773	Down	0.048443	S	PLAC8 family protein OS=Arabidopsis thaliana OX=3702 GN=F9F8.20 PE=1 SV=1	F9F8.20	0.983451	5.24242e-05	103.87	NIS(0.001)GAS(0.051)S(0.956)PS(0.983)PS(0.008)R	2	-0.12341	1	1.20142	0.985222	1.29115	0.960821	0.837233	0.889207	nucleus		GO:0016020 membrane; GO:0044464 cell part; GO:0071944 cell periphery; GO:0044425 membrane part; GO:0031224 intrinsic component of membrane; GO:0005623 cell; GO:0016021 integral component of membrane; GO:0005886 plasma membrane;
Q8W4N1	521	0.792	Down	0.04972	S	PLAC8 family protein OS=Arabidopsis thaliana OX=3702 GN=F9F8.20 PE=1 SV=1	F9F8.20	0.955612	2.80498e-15	109.36	NIS(0.001)GAS(0.051)S(0.956)PS(0.983)PS(0.008)R	2	-0.12341	3	1.13259	0.994089	1.30459	0.948694	0.886063	0.881566	nucleus		GO:0016020 membrane; GO:0044464 cell part; GO:0071944 cell periphery; GO:0044425 membrane part; GO:0031224 intrinsic component of membrane; GO:0005623 cell; GO:0016021 integral component of membrane; GO:0005886 plasma membrane;
Q94C48	139	0.327	Down	0.027979	S	Protein WVD2-like 5 OS=Arabidopsis thaliana OX=3702 GN=WDL5 PE=1 SV=1	WDL5	0.951446	0.0334699	57.785	S(0.049)KS(0.951)FNGR	2	1.878	2	2.07248	2.01736	0.907317	0.532143	0.392393	0.709797	nucleus	GO:0051716 cellular response to stimulus; GO:0042221 response to chemical; GO:0009723 response to ethylene; GO:0032870 cellular response to hormone stimulus; GO:0071495 cellular response to endogenous stimulus; GO:0071310 cellular response to organic substance; GO:0009719 response to endogenous stimulus; GO:0010033 response to organic substance; GO:0009725 response to hormone; GO:0050896 response…	GO:0043229 intracellular organelle; GO:0099513 polymeric cytoskeletal fiber; GO:0005874 microtubule; GO:0043232 intracellular non-membrane-bounded organelle; GO:0044430 cytoskeletal part; GO:0005737 cytoplasm; GO:0044446 intracellular organelle part; GO:0099512 supramolecular fiber; GO:0044424 intracellular part; GO:0099080 supramolecular complex; GO:0005623 cell; GO:0044422 organelle part; GO:00…	GO:0015631 tubulin binding; GO:0005515 protein binding; GO:0008092 cytoskeletal protein binding; GO:0008017 microtubule binding; GO:0005488 binding;				IPR027329;	TPX2, C-terminal;
Q9FYC2	534	1.339	Up	0.00089885	S	Pheophorbide a oxygenase, chloroplastic OS=Arabidopsis thaliana OX=3702 GN=PAO PE=1 SV=1	PAO	0.999873	0.0184828	51.762	DYVHS(1)EIE	2	-0.65629	1	0.864583	0.86744	0.905852	1.2407	1.12157	1.17003	chloroplast	GO:0022414 reproductive process; GO:0098542 defense response to other organism; GO:0044699 single-organism process; GO:0044237 cellular metabolic process; GO:0009607 response to biotic stimulus; GO:0009605 response to external stimulus; GO:0009814 defense response, incompatible interaction; GO:0008152 metabolic process; GO:0051187 cofactor catabolic process; GO:0033015 tetrapyrrole catabolic proc…	GO:0016020 membrane; GO:0009535 chloroplast thylakoid membrane; GO:0031090 organelle membrane; GO:0044434 chloroplast part; GO:0005737 cytoplasm; GO:0009534 chloroplast thylakoid; GO:0042651 thylakoid membrane; GO:0044424 intracellular part; GO:0005623 cell; GO:0009941 chloroplast envelope; GO:0044422 organelle part; GO:0005622 intracellular; GO:0044464 cell part; GO:0019866 organelle inner membr…	GO:0051537 2 iron, 2 sulfur cluster binding; GO:0010277 chlorophyllide a oxygenase [overall] activity; GO:0016701 oxidoreductase activity, acting on single donors with incorporation of molecular oxygen; GO:0016730 oxidoreductase activity, acting on iron-sulfur proteins as donors; GO:0016703 oxidoreductase activity, acting on single donors with incorporation of molecular oxygen, incorporation of o…	K13071	PAO, ACD1; pheophorbide a oxygenase [EC:1.14.15.17]	ath00860 Porphyrin and chlorophyll metabolism - Arabidopsis thaliana (thale cress); ath01110 Biosynthesis of secondary metabolites - Arabidopsis thaliana (thale cress);	IPR017941; IPR013626;	Rieske [2Fe-2S] iron-sulphur domain; Pheophorbide a oxygenase;
Q94A82	436	0.47	Down	0.0036847	S	Nudix hydrolase 19, chloroplastic OS=Arabidopsis thaliana OX=3702 GN=NUDT19 PE=1 SV=1	NUDT19	0.755111	0.0474199	40.475	QQAGVS(0.003)LS(0.755)S(0.241)L	2	-2.4887	1	1.63152	1.26337	1.51082	0.833501	0.614	0.625115	chloroplast		GO:0043226 organelle; GO:0043231 intracellular membrane-bounded organelle; GO:0043229 intracellular organelle; GO:0044464 cell part; GO:0005622 intracellular; GO:0005737 cytoplasm; GO:0044424 intracellular part; GO:0043227 membrane-bounded organelle; GO:0005829 cytosol; GO:0005623 cell; GO:0009536 plastid; GO:0044444 cytoplasmic part; GO:0009507 chloroplast;	GO:0004551 nucleotide diphosphatase activity; GO:0016462 pyrophosphatase activity; GO:0003824 catalytic activity; GO:0005488 binding; GO:0043167 ion binding; GO:0016817 hydrolase activity, acting on acid anhydrides; GO:0043169 cation binding; GO:0046872 metal ion binding; GO:0016787 hydrolase activity; GO:0016818 hydrolase activity, acting on acid anhydrides, in phosphorus-containing anhydrides; …	K03426	E3.6.1.22, NUDT12, nudC; NAD+ diphosphatase [EC:3.6.1.22]	ath00760 Nicotinate and nicotinamide metabolism - Arabidopsis thaliana (thale cress); ath01100 Metabolic pathways - Arabidopsis thaliana (thale cress); ath04146 Peroxisome - Arabidopsis thaliana (thale cress);	IPR015376; IPR015797; IPR020476; IPR015375; IPR000086;	Zinc ribbon, NADH pyrophosphatase; NUDIX hydrolase domain-like; NUDIX hydrolase; NADH pyrophosphatase-like, N-terminal; NUDIX hydrolase domain;
F4ICJ5	606	1.423	Up	0.0020402	S	Di-glucose binding protein with Leucine-rich repeat domain-containing protein OS=Arabidopsis thaliana OX=3702 GN=At1g25570 PE=4 SV=1	At1g25570	1	2.43939e-19	164.94	QKS(1)LMLLEMESQHAK	4	-0.71909	5	0.86087	0.824832	0.802469	1.07971	1.20701	1.25322	plasma membrane		GO:0097708 intracellular vesicle; GO:0043229 intracellular organelle; GO:0016020 membrane; GO:0031410 cytoplasmic vesicle; GO:0071944 cell periphery; GO:0044446 intracellular organelle part; GO:0005737 cytoplasm; GO:0031982 vesicle; GO:0031224 intrinsic component of membrane; GO:0012505 endomembrane system; GO:0044424 intracellular part; GO:0005623 cell; GO:0016021 integral component of membrane;…	GO:0005515 protein binding; GO:0005488 binding;				IPR032675; IPR024788;	Leucine-rich repeat domain, L domain-like; Malectin-like carbohydrate-binding domain;
O48788	353	0.821	Down	0.021022	S	Probable inactive receptor kinase At2g26730 OS=Arabidopsis thaliana OX=3702 GN=At2g26730 PE=1 SV=1	At2g26730	1	0.00107871	115.57	AS(1)AEVLGK	3	-0.17251	7	1.09091	1.0565	1.16478	0.973233	0.832375	0.914146	plasma membrane	GO:0016310 phosphorylation; GO:0044267 cellular protein metabolic process; GO:0044238 primary metabolic process; GO:0044237 cellular metabolic process; GO:0006796 phosphate-containing compound metabolic process; GO:0071704 organic substance metabolic process; GO:0008152 metabolic process; GO:0006468 protein phosphorylation; GO:0006793 phosphorus metabolic process; GO:0044260 cellular macromolecul…	GO:0016020 membrane; GO:0044464 cell part; GO:0071944 cell periphery; GO:0044425 membrane part; GO:0031224 intrinsic component of membrane; GO:0005623 cell; GO:0016021 integral component of membrane; GO:0005886 plasma membrane;	GO:0005524 ATP binding; GO:1901265 nucleoside phosphate binding; GO:0016773 phosphotransferase activity, alcohol group as acceptor; GO:0001882 nucleoside binding; GO:0043167 ion binding; GO:0005515 protein binding; GO:0004672 protein kinase activity; GO:0000166 nucleotide binding; GO:0097159 organic cyclic compound binding; GO:1901363 heterocyclic compound binding; GO:0032549 ribonucleoside bindi…				IPR000719; IPR013210; IPR032675; IPR013320; IPR011009;	Protein kinase domain; Leucine-rich repeat-containing N-terminal, plant-type; Leucine-rich repeat domain, L domain-like; Concanavalin A-like lectin/glucanase domain; Protein kinase-like domain;
O48788	633	0.807	Down	0.029322	S	Probable inactive receptor kinase At2g26730 OS=Arabidopsis thaliana OX=3702 GN=At2g26730 PE=1 SV=1	At2g26730	0.801309	3.37396e-08	99.954	QS(0.198)S(0.801)DDPS(0.001)KGSEGQTPPGESR	3	0.38746	1	1.10813	1.06121	1.16375	0.950749	0.945402	0.792195	plasma membrane	GO:0016310 phosphorylation; GO:0044267 cellular protein metabolic process; GO:0044238 primary metabolic process; GO:0044237 cellular metabolic process; GO:0006796 phosphate-containing compound metabolic process; GO:0071704 organic substance metabolic process; GO:0008152 metabolic process; GO:0006468 protein phosphorylation; GO:0006793 phosphorus metabolic process; GO:0044260 cellular macromolecul…	GO:0016020 membrane; GO:0044464 cell part; GO:0071944 cell periphery; GO:0044425 membrane part; GO:0031224 intrinsic component of membrane; GO:0005623 cell; GO:0016021 integral component of membrane; GO:0005886 plasma membrane;	GO:0005524 ATP binding; GO:1901265 nucleoside phosphate binding; GO:0016773 phosphotransferase activity, alcohol group as acceptor; GO:0001882 nucleoside binding; GO:0043167 ion binding; GO:0005515 protein binding; GO:0004672 protein kinase activity; GO:0000166 nucleotide binding; GO:0097159 organic cyclic compound binding; GO:1901363 heterocyclic compound binding; GO:0032549 ribonucleoside bindi…				IPR000719; IPR013210; IPR032675; IPR013320; IPR011009;	Protein kinase domain; Leucine-rich repeat-containing N-terminal, plant-type; Leucine-rich repeat domain, L domain-like; Concanavalin A-like lectin/glucanase domain; Protein kinase-like domain;
Q9SSA5	240	0.616	Down	0.0078001	S	Peptidyl-prolyl cis-trans isomerase CYP38, chloroplastic OS=Arabidopsis thaliana OX=3702 GN=CYP38 PE=1 SV=1	CYP38	1	0.00583465	62.088	GRAS(1)VDMK	2	-1.3135	5	1.25128	1.36719	1.21606	0.905941	0.657841	0.798165	chloroplast	GO:0006950 response to stress; GO:0042742 defense response to bacterium; GO:0044267 cellular protein metabolic process; GO:0098542 defense response to other organism; GO:0043207 response to external biotic stimulus; GO:0000413 protein peptidyl-prolyl isomerization; GO:0018208 peptidyl-proline modification; GO:0044238 primary metabolic process; GO:0050896 response to stimulus; GO:0044237 cellular …	GO:0043229 intracellular organelle; GO:0016020 membrane; GO:0009535 chloroplast thylakoid membrane; GO:0044434 chloroplast part; GO:0031978 plastid thylakoid lumen; GO:0005737 cytoplasm; GO:0044446 intracellular organelle part; GO:0009534 chloroplast thylakoid; GO:0042651 thylakoid membrane; GO:0044435 plastid part; GO:0031977 thylakoid lumen; GO:0044424 intracellular part; GO:0009532 plastid str…	GO:0003755 peptidyl-prolyl cis-trans isomerase activity; GO:0016853 isomerase activity; GO:0003824 catalytic activity; GO:0016859 cis-trans isomerase activity;				IPR002130; IPR029000; IPR023222;	Cyclophilin-type peptidyl-prolyl cis-trans isomerase domain; Cyclophilin-like domain; PsbQ-like domain;
Q9LPT6	168	0.807	Down	0.025924	S	OVARIAN TUMOR DOMAIN-containing deubiquitinating enzyme 2 OS=Arabidopsis thaliana OX=3702 GN=OTU2 PE=1 SV=1	OTU2	0.985395	0.000621911	69.111	KRS(0.985)YT(0.013)DT(0.001)ANFTLR	3	-1.3356	1	1.14069	1.19588	1.02178	0.945321	0.933403	0.831823	nucleus	GO:0050794 regulation of cellular process; GO:0044700 single organism signaling; GO:0070646 protein modification by small protein removal; GO:0033554 cellular response to stress; GO:0051603 proteolysis involved in cellular protein catabolic process; GO:0044257 cellular protein catabolic process; GO:0035967 cellular response to topologically incorrect protein; GO:0034976 response to endoplasmic re…	GO:0043226 organelle; GO:0043231 intracellular membrane-bounded organelle; GO:0043229 intracellular organelle; GO:0005634 nucleus; GO:0044464 cell part; GO:0005622 intracellular; GO:0005737 cytoplasm; GO:0044424 intracellular part; GO:0005829 cytosol; GO:0043227 membrane-bounded organelle; GO:0005623 cell; GO:0044444 cytoplasmic part;	GO:0004843 thiol-dependent ubiquitin-specific protease activity; GO:0008233 peptidase activity; GO:0036459 thiol-dependent ubiquitinyl hydrolase activity; GO:0003824 catalytic activity; GO:0101005 ubiquitinyl hydrolase activity; GO:0070011 peptidase activity, acting on L-amino acid peptides; GO:0019783 ubiquitin-like protein-specific protease activity; GO:0008234 cysteine-type peptidase activity;…	K13719	OTU1, YOD1; ubiquitin thioesterase OTU1 [EC:3.1.2.-]	ath04141 Protein processing in endoplasmic reticulum - Arabidopsis thaliana (thale cress);	IPR003323;	OTU domain;
O22957	493	0.549	Down	0.0070639	S	Apoptosis inhibitory protein 5 (API5) OS=Arabidopsis thaliana OX=3702 GN=At2g34040 PE=1 SV=2	At2g34040	0.999722	3.44724e-07	95.5	RPANS(1)NNGSGNNVAAK	3	-0.10381	3	1.46961	1.26712	1.28459	0.847208	0.587156	0.772952	cytoplasm		GO:0009506 plasmodesma; GO:0044464 cell part; GO:0005622 intracellular; GO:0030054 cell junction; GO:0005737 cytoplasm; GO:0044424 intracellular part; GO:0005623 cell; GO:0005911 cell-cell junction; GO:0005829 cytosol; GO:0055044 symplast; GO:0044444 cytoplasmic part;	GO:0097159 organic cyclic compound binding; GO:1901363 heterocyclic compound binding; GO:0003729 mRNA binding; GO:0003723 RNA binding; GO:0005488 binding; GO:0003676 nucleic acid binding;				IPR011989; IPR016024;	Armadillo-like helical; Armadillo-type fold;
A0A1I9LMT6	3	0.698	Down	0.0097001	S	RNA binding (RRM/RBD/RNP motifs) family protein OS=Arabidopsis thaliana OX=3702 GN=At3g12640 PE=1 SV=1	At3g12640	1	0.000185872	140.91	GS(1)ADLVDDR	2	0.077285	1	1.27958	1.12181	1.1998	0.913452	0.730481	0.87146	nucleus	GO:0006396 RNA processing; GO:0006725 cellular aromatic compound metabolic process; GO:1901360 organic cyclic compound metabolic process; GO:0006807 nitrogen compound metabolic process; GO:0044238 primary metabolic process; GO:0044237 cellular metabolic process; GO:0071704 organic substance metabolic process; GO:0006397 mRNA processing; GO:0016070 RNA metabolic process; GO:0008152 metabolic proce…		GO:0097159 organic cyclic compound binding; GO:1901363 heterocyclic compound binding; GO:1901265 nucleoside phosphate binding; GO:0005488 binding; GO:0003676 nucleic acid binding; GO:0000166 nucleotide binding; GO:0036094 small molecule binding;				IPR000504; IPR012677; IPR002483;	RNA recognition motif domain; Nucleotide-binding alpha-beta plait domain; PWI domain;
A0A1I9LMT6	177	0.601	Down	0.026022	S	RNA binding (RRM/RBD/RNP motifs) family protein OS=Arabidopsis thaliana OX=3702 GN=At3g12640 PE=1 SV=1	At3g12640	0.998407	0.00774318	43.696	HNKRS(1)PS(0.998)PQAQS(0.002)QR	4	-0.55537	1	1.42844	1.3339	1.0492	0.88634	0.602139	0.801743	nucleus	GO:0006396 RNA processing; GO:0006725 cellular aromatic compound metabolic process; GO:1901360 organic cyclic compound metabolic process; GO:0006807 nitrogen compound metabolic process; GO:0044238 primary metabolic process; GO:0044237 cellular metabolic process; GO:0071704 organic substance metabolic process; GO:0006397 mRNA processing; GO:0016070 RNA metabolic process; GO:0008152 metabolic proce…		GO:0097159 organic cyclic compound binding; GO:1901363 heterocyclic compound binding; GO:1901265 nucleoside phosphate binding; GO:0005488 binding; GO:0003676 nucleic acid binding; GO:0000166 nucleotide binding; GO:0036094 small molecule binding;				IPR000504; IPR012677; IPR002483;	RNA recognition motif domain; Nucleotide-binding alpha-beta plait domain; PWI domain;
A0A1I9LMT6	175	0.601	Down	0.026022	S	RNA binding (RRM/RBD/RNP motifs) family protein OS=Arabidopsis thaliana OX=3702 GN=At3g12640 PE=1 SV=1	At3g12640	0.999837	0.00774318	43.696	HNKRS(1)PS(0.998)PQAQS(0.002)QR	4	-0.55537	1	1.42844	1.3339	1.0492	0.88634	0.602139	0.801743	nucleus	GO:0006396 RNA processing; GO:0006725 cellular aromatic compound metabolic process; GO:1901360 organic cyclic compound metabolic process; GO:0006807 nitrogen compound metabolic process; GO:0044238 primary metabolic process; GO:0044237 cellular metabolic process; GO:0071704 organic substance metabolic process; GO:0006397 mRNA processing; GO:0016070 RNA metabolic process; GO:0008152 metabolic proce…		GO:0097159 organic cyclic compound binding; GO:1901363 heterocyclic compound binding; GO:1901265 nucleoside phosphate binding; GO:0005488 binding; GO:0003676 nucleic acid binding; GO:0000166 nucleotide binding; GO:0036094 small molecule binding;				IPR000504; IPR012677; IPR002483;	RNA recognition motif domain; Nucleotide-binding alpha-beta plait domain; PWI domain;
Q9S829	52	0.5	Down	0.0085219	S	NAD(P)H-quinone oxidoreductase subunit O, chloroplastic OS=Arabidopsis thaliana OX=3702 GN=ndhO PE=2 SV=1	ndhO	0.991477	2.65191e-09	108.5	QS(0.002)T(0.006)QGKS(0.991)DGEASPAATK	3	-0.37758	1	1.25983	1.56979	1.35222	0.888545	0.583493	0.618146	chloroplast	GO:0044085 cellular component biogenesis; GO:0016043 cellular component organization; GO:0034622 cellular macromolecular complex assembly; GO:0071822 protein complex subunit organization; GO:0010257 NADH dehydrogenase complex assembly; GO:0055114 oxidation-reduction process; GO:0044699 single-organism process; GO:0043933 macromolecular complex subunit organization; GO:0051234 establishment of loc…	GO:0016020 membrane; GO:0009535 chloroplast thylakoid membrane; GO:0044434 chloroplast part; GO:0071944 cell periphery; GO:0098796 membrane protein complex; GO:0005737 cytoplasm; GO:0009534 chloroplast thylakoid; GO:0042651 thylakoid membrane; GO:0032991 macromolecular complex; GO:0044424 intracellular part; GO:0005623 cell; GO:0044422 organelle part; GO:0044425 membrane part; GO:0005622 intracel…	GO:0016651 oxidoreductase activity, acting on NAD(P)H; GO:0003824 catalytic activity; GO:0048038 quinone binding; GO:0048037 cofactor binding; GO:0016655 oxidoreductase activity, acting on NAD(P)H, quinone or similar compound as acceptor; GO:0005488 binding; GO:0016491 oxidoreductase activity;
P56756	12	1.414	Up	0.022617	T	NAD(P)H-quinone oxidoreductase subunit K, chloroplastic OS=Arabidopsis thaliana OX=3702 GN=ndhK PE=3 SV=1	ndhK	0.991437	0.00306232	65.179	FPILDRT(0.991)T(0.009)K	3	0.47985	1	0.785346	0.762397	0.817356	1.00599	1.32757	1.01121	nucleus	GO:0006810 transport; GO:0008152 metabolic process; GO:0055114 oxidation-reduction process; GO:0044710 single-organism metabolic process; GO:0044699 single-organism process; GO:0051179 localization; GO:0051234 establishment of localization;	GO:0043229 intracellular organelle; GO:0016020 membrane; GO:0009535 chloroplast thylakoid membrane; GO:0044434 chloroplast part; GO:0005737 cytoplasm; GO:0044446 intracellular organelle part; GO:0009534 chloroplast thylakoid; GO:0042651 thylakoid membrane; GO:0044435 plastid part; GO:0044424 intracellular part; GO:0005623 cell; GO:0044422 organelle part; GO:0009507 chloroplast; GO:0034357 photosy…	GO:0016651 oxidoreductase activity, acting on NAD(P)H; GO:0043167 ion binding; GO:0050136 NADH dehydrogenase (quinone) activity; GO:0051539 4 iron, 4 sulfur cluster binding; GO:0048037 cofactor binding; GO:0016655 oxidoreductase activity, acting on NAD(P)H, quinone or similar compound as acceptor; GO:0008137 NADH dehydrogenase (ubiquinone) activity; GO:0016491 oxidoreductase activity; GO:0003954 …	K05582	ndhK; NAD(P)H-quinone oxidoreductase subunit K [EC:1.6.5.3]	ath00190 Oxidative phosphorylation - Arabidopsis thaliana (thale cress); ath01100 Metabolic pathways - Arabidopsis thaliana (thale cress);	IPR006137;	NADH:ubiquinone oxidoreductase-like, 20kDa subunit;
Q9SDY5	29	0.566	Down	0.0055954	S	NEDD8-conjugating enzyme Ubc12 OS=Arabidopsis thaliana OX=3702 GN=RCE1 PE=1 SV=1	RCE1	1	0.00199708	69.721	KQS(1)AGELR	3	-1.0943	1	1.25	1.39793	1.20275	0.811146	0.595615	0.773486	cytoplasm	GO:0009733 response to auxin; GO:0045116 protein neddylation; GO:0044267 cellular protein metabolic process; GO:0010033 response to organic substance; GO:0070647 protein modification by small protein conjugation or removal; GO:0050896 response to stimulus; GO:0044238 primary metabolic process; GO:0044237 cellular metabolic process; GO:0071704 organic substance metabolic process; GO:0008152 metabo…	GO:0044424 intracellular part; GO:0005623 cell; GO:0044464 cell part; GO:0005622 intracellular; GO:0005737 cytoplasm;	GO:0005524 ATP binding; GO:1901265 nucleoside phosphate binding; GO:0019787 ubiquitin-like protein transferase activity; GO:0016874 ligase activity; GO:0019788 NEDD8 transferase activity; GO:0001882 nucleoside binding; GO:0043167 ion binding; GO:0005515 protein binding; GO:0000166 nucleotide binding; GO:0097159 organic cyclic compound binding; GO:1901363 heterocyclic compound binding; GO:0032549 …	K10579	UBE2M, UBC12; ubiquitin-conjugating enzyme E2 M	ath04120 Ubiquitin mediated proteolysis - Arabidopsis thaliana (thale cress);	IPR016135; IPR000608;	Ubiquitin-conjugating enzyme/RWD-like; Ubiquitin-conjugating enzyme E2;
F4I9J7	79	1.342	Up	0.0144614	S	RNA-binding protein Y14 OS=Arabidopsis thaliana OX=3702 GN=Y14 PE=1 SV=1	Y14	0.99337	7.05272e-05	79.332	DFES(0.993)LGS(0.007)DGRPGPQR	3	-0.22015	2	0.806014	0.81659	0.926702	1.0184	1.21041	1.19262	nucleus	GO:0050794 regulation of cellular process; GO:0000381 regulation of alternative mRNA splicing, via spliceosome; GO:0006725 cellular aromatic compound metabolic process; GO:0060255 regulation of macromolecule metabolic process; GO:0019219 regulation of nucleobase-containing compound metabolic process; GO:0048519 negative regulation of biological process; GO:0044237 cellular metabolic process; GO:0…	GO:0043229 intracellular organelle; GO:0043232 intracellular non-membrane-bounded organelle; GO:0005737 cytoplasm; GO:0044446 intracellular organelle part; GO:0032991 macromolecular complex; GO:0031981 nuclear lumen; GO:0044424 intracellular part; GO:0005730 nucleolus; GO:0016604 nuclear body; GO:0005623 cell; GO:0044422 organelle part; GO:0043228 non-membrane-bounded organelle; GO:0043226 organe…	GO:0097159 organic cyclic compound binding; GO:1901363 heterocyclic compound binding; GO:0003729 mRNA binding; GO:0003723 RNA binding; GO:1901265 nucleoside phosphate binding; GO:0005488 binding; GO:0003676 nucleic acid binding; GO:0005515 protein binding; GO:0000166 nucleotide binding; GO:0036094 small molecule binding;	K12876	RBM8A, Y14; RNA-binding protein 8A	ath03013 RNA transport - Arabidopsis thaliana (thale cress); ath03015 mRNA surveillance pathway - Arabidopsis thaliana (thale cress); ath03040 Spliceosome - Arabidopsis thaliana (thale cress);	IPR033744; IPR000504; IPR012677;	RBM8, RNA recognition motif; RNA recognition motif domain; Nucleotide-binding alpha-beta plait domain;
Q93Y40	395	0.797	Down	0.020364	T	Oxysterol-binding protein-related protein 3C OS=Arabidopsis thaliana OX=3702 GN=ORP3C PE=2 SV=1	ORP3C	1	0.0385442	43	GQKFT(1)PR	3	0.87312	1	1.05207	1.1584	1.11884	0.964652	0.890258	0.798919	chloroplast	GO:0006810 transport; GO:0006869 lipid transport; GO:1902578 single-organism localization; GO:0044699 single-organism process; GO:0010876 lipid localization; GO:0071702 organic substance transport; GO:0033036 macromolecule localization; GO:0051179 localization; GO:0044765 single-organism transport; GO:0051234 establishment of localization;	GO:0044464 cell part; GO:0005622 intracellular; GO:0005737 cytoplasm; GO:0044424 intracellular part; GO:0005829 cytosol; GO:0005623 cell; GO:0044444 cytoplasmic part;	GO:0008289 lipid binding; GO:0005488 binding;
Q9M0B6	12	1.295	Up	0.020835	T	UDP-glucuronate 4-epimerase 1 OS=Arabidopsis thaliana OX=3702 GN=GAE1 PE=1 SV=1	GAE1	0.831105	5.83825e-16	151.55	PSIEDELFPS(0.169)T(0.831)PGKFK	4	-1.6867	8	0.917969	0.804325	0.847704	1.07801	1.23374	1.01527	cytoplasm	GO:0016051 carbohydrate biosynthetic process; GO:0016053 organic acid biosynthetic process; GO:0098542 defense response to other organism; GO:0044699 single-organism process; GO:0046364 monosaccharide biosynthetic process; GO:0009058 biosynthetic process; GO:0043207 response to external biotic stimulus; GO:0033481 galacturonate biosynthetic process; GO:0050896 response to stimulus; GO:0044237 cel…	GO:0016020 membrane; GO:0031410 cytoplasmic vesicle; GO:0031090 organelle membrane; GO:0031982 vesicle; GO:0005737 cytoplasm; GO:0031224 intrinsic component of membrane; GO:0044424 intracellular part; GO:0005623 cell; GO:0044422 organelle part; GO:0044425 membrane part; GO:0005622 intracellular; GO:0044464 cell part; GO:0098791 Golgi subcompartment; GO:0044431 Golgi apparatus part; GO:0005768 end…	GO:0050378 UDP-glucuronate 4-epimerase activity; GO:0016853 isomerase activity; GO:0003824 catalytic activity; GO:0016854 racemase and epimerase activity; GO:0016857 racemase and epimerase activity, acting on carbohydrates and derivatives;	K08679	E5.1.3.6; UDP-glucuronate 4-epimerase [EC:5.1.3.6]	ath00520 Amino sugar and nucleotide sugar metabolism - Arabidopsis thaliana (thale cress); ath01100 Metabolic pathways - Arabidopsis thaliana (thale cress);	IPR016040;	NAD(P)-binding domain;
Q9SNC6	344	1.216	Up	0.0055767	S	U-box domain-containing protein 13 OS=Arabidopsis thaliana OX=3702 GN=PUB13 PE=1 SV=1	PUB13	0.978581	4.44229e-73	258.96	VS(0.02)S(0.979)FS(0.002)SPAEANK	2	1.8778	6	0.867689	0.918593	0.903733	1.13571	1.11236	1.02386	plasma membrane	GO:0050794 regulation of cellular process; GO:0010941 regulation of cell death; GO:0043069 negative regulation of programmed cell death; GO:0098542 defense response to other organism; GO:0043067 regulation of programmed cell death; GO:0044267 cellular protein metabolic process; GO:0043207 response to external biotic stimulus; GO:0048519 negative regulation of biological process; GO:0048523 negati…	GO:0043226 organelle; GO:0043231 intracellular membrane-bounded organelle; GO:0043229 intracellular organelle; GO:0005634 nucleus; GO:0044464 cell part; GO:0005622 intracellular; GO:0005737 cytoplasm; GO:0044424 intracellular part; GO:0005829 cytosol; GO:0043227 membrane-bounded organelle; GO:0005623 cell; GO:0044444 cytoplasmic part;	GO:0033612 receptor serine/threonine kinase binding; GO:0019787 ubiquitin-like protein transferase activity; GO:0005102 receptor binding; GO:0003824 catalytic activity; GO:0005488 binding; GO:0004842 ubiquitin-protein transferase activity; GO:0005515 protein binding; GO:0016740 transferase activity; GO:0070696 transmembrane receptor protein serine/threonine kinase binding;				IPR003613; IPR013083; IPR011989; IPR016024;	U box domain; Zinc finger, RING/FYVE/PHD-type; Armadillo-like helical; Armadillo-type fold;
Q9C9U4	530	1.742	Up	0.00134013	S	Mitogen-activated protein kinase 15 OS=Arabidopsis thaliana OX=3702 GN=MPK15 PE=1 SV=3	MPK15	1	3.69363e-36	181.43	ASQQAEGTENGGGGGYS(1)AR	2	-2.1196	4	0.743867	0.720477	0.660396	1.37859	1.12928	1.19319	cytoplasm	GO:0050794 regulation of cellular process; GO:0044700 single organism signaling; GO:0016310 phosphorylation; GO:0060255 regulation of macromolecule metabolic process; GO:0044267 cellular protein metabolic process; GO:0044699 single-organism process; GO:0050896 response to stimulus; GO:0044237 cellular metabolic process; GO:0006796 phosphate-containing compound metabolic process; GO:0071704 organi…	GO:0043226 organelle; GO:0043231 intracellular membrane-bounded organelle; GO:0043229 intracellular organelle; GO:0005634 nucleus; GO:0044464 cell part; GO:0005622 intracellular; GO:0005737 cytoplasm; GO:0044424 intracellular part; GO:0043227 membrane-bounded organelle; GO:0005623 cell;	GO:0005524 ATP binding; GO:1901265 nucleoside phosphate binding; GO:0016773 phosphotransferase activity, alcohol group as acceptor; GO:0001882 nucleoside binding; GO:0043167 ion binding; GO:0004672 protein kinase activity; GO:0000166 nucleotide binding; GO:0004702 signal transducer, downstream of receptor, with serine/threonine kinase activity; GO:0004871 signal transducer activity; GO:0004707 MA…				IPR000719; IPR011009;	Protein kinase domain; Protein kinase-like domain;
O23627	104	1.28	Up	0.0038601	S	Glycine--tRNA ligase, mitochondrial 1 OS=Arabidopsis thaliana OX=3702 GN=At1g29880 PE=1 SV=1	At1g29880	0.914537	1.06961e-12	127.92	ELQSIIS(0.915)S(0.07)S(0.016)GNGSLNR	3	4.0702	2	0.889541	0.803644	0.906375	1.14257	1.10822	1.07579	chloroplast	GO:0006426 glycyl-tRNA aminoacylation; GO:0006518 peptide metabolic process; GO:0009117 nucleotide metabolic process; GO:0044699 single-organism process; GO:0009058 biosynthetic process; GO:0044237 cellular metabolic process; GO:0006796 phosphate-containing compound metabolic process; GO:0008152 metabolic process; GO:0006520 cellular amino acid metabolic process; GO:0006753 nucleoside phosphate m…	GO:0097708 intracellular vesicle; GO:0043229 intracellular organelle; GO:0031410 cytoplasmic vesicle; GO:0031982 vesicle; GO:0044446 intracellular organelle part; GO:0005737 cytoplasm; GO:0012505 endomembrane system; GO:0044424 intracellular part; GO:0005623 cell; GO:0005829 cytosol; GO:0044422 organelle part; GO:0005739 mitochondrion; GO:0043231 intracellular membrane-bounded organelle; GO:00432…	GO:0016876 ligase activity, forming aminoacyl-tRNA and related compounds; GO:0005524 ATP binding; GO:1901265 nucleoside phosphate binding; GO:0016875 ligase activity, forming carbon-oxygen bonds; GO:0016874 ligase activity; GO:0046983 protein dimerization activity; GO:0001882 nucleoside binding; GO:0043167 ion binding; GO:0005515 protein binding; GO:0000166 nucleotide binding; GO:0097159 organic …	K01880	GARS, glyS1; glycyl-tRNA synthetase [EC:6.1.1.14]	ath00970 Aminoacyl-tRNA biosynthesis - Arabidopsis thaliana (thale cress);	IPR033731; IPR002314; IPR009068; IPR004154; IPR000738; IPR006195;	Glycyl-tRNA synthetase-like core domain; Aminoacyl-tRNA synthetase, class II (G/ P/ S/T); S15/NS1, RNA-binding; Anticodon-binding; WHEP-TRS domain; Aminoacyl-tRNA synthetase, class II;
Q9STW6	612	0.812	Down	0.00086351	S	Heat shock 70 kDa protein 6, chloroplastic OS=Arabidopsis thaliana OX=3702 GN=HSP70-6 PE=1 SV=1	HSP70-6	0.999996	3.5927e-09	123.14	NQADS(1)VVYQTEK	2	0.12404	2	1.12804	1.11145	1.1494	0.879017	0.940371	0.932458	chloroplast	GO:0046907 intracellular transport; GO:0072594 establishment of protein localization to organelle; GO:0009628 response to abiotic stimulus; GO:0044764 multi-organism cellular process; GO:0050896 response to stimulus; GO:0015031 protein transport; GO:0051234 establishment of localization; GO:0006605 protein targeting; GO:0006457 protein folding; GO:0051649 establishment of localization in cell; GO…	GO:0043229 intracellular organelle; GO:0044434 chloroplast part; GO:0009526 plastid envelope; GO:0031967 organelle envelope; GO:0044446 intracellular organelle part; GO:0005737 cytoplasm; GO:0044435 plastid part; GO:0044424 intracellular part; GO:0009532 plastid stroma; GO:0005623 cell; GO:0005739 mitochondrion; GO:0044422 organelle part; GO:0009941 chloroplast envelope; GO:0009507 chloroplast; G…	GO:0005524 ATP binding; GO:1901265 nucleoside phosphate binding; GO:0001882 nucleoside binding; GO:0043167 ion binding; GO:0005515 protein binding; GO:0000166 nucleotide binding; GO:0097159 organic cyclic compound binding; GO:1901363 heterocyclic compound binding; GO:0032549 ribonucleoside binding; GO:0097367 carbohydrate derivative binding; GO:0032553 ribonucleotide binding; GO:0005488 binding; …	K03283	HSPA1s; heat shock 70kDa protein 1/2/6/8	ath03040 Spliceosome - Arabidopsis thaliana (thale cress); ath04141 Protein processing in endoplasmic reticulum - Arabidopsis thaliana (thale cress); ath04144 Endocytosis - Arabidopsis thaliana (thale cress);	IPR029048; IPR029047;	Heat shock protein 70kD, C-terminal domain; Heat shock protein 70kD, peptide-binding domain;
Q9STW6	389	0.801	Down	0.0020972	T	Heat shock 70 kDa protein 6, chloroplastic OS=Arabidopsis thaliana OX=3702 GN=HSP70-6 PE=1 SV=1	HSP70-6	0.999983	0.000708439	77.22	VRT(1)PVENSLR	3	-0.19987	3	1.13797	1.08896	1.19302	0.944234	0.898338	0.897749	chloroplast	GO:0046907 intracellular transport; GO:0072594 establishment of protein localization to organelle; GO:0009628 response to abiotic stimulus; GO:0044764 multi-organism cellular process; GO:0050896 response to stimulus; GO:0015031 protein transport; GO:0051234 establishment of localization; GO:0006605 protein targeting; GO:0006457 protein folding; GO:0051649 establishment of localization in cell; GO…	GO:0043229 intracellular organelle; GO:0044434 chloroplast part; GO:0009526 plastid envelope; GO:0031967 organelle envelope; GO:0044446 intracellular organelle part; GO:0005737 cytoplasm; GO:0044435 plastid part; GO:0044424 intracellular part; GO:0009532 plastid stroma; GO:0005623 cell; GO:0005739 mitochondrion; GO:0044422 organelle part; GO:0009941 chloroplast envelope; GO:0009507 chloroplast; G…	GO:0005524 ATP binding; GO:1901265 nucleoside phosphate binding; GO:0001882 nucleoside binding; GO:0043167 ion binding; GO:0005515 protein binding; GO:0000166 nucleotide binding; GO:0097159 organic cyclic compound binding; GO:1901363 heterocyclic compound binding; GO:0032549 ribonucleoside binding; GO:0097367 carbohydrate derivative binding; GO:0032553 ribonucleotide binding; GO:0005488 binding; …	K03283	HSPA1s; heat shock 70kDa protein 1/2/6/8	ath03040 Spliceosome - Arabidopsis thaliana (thale cress); ath04141 Protein processing in endoplasmic reticulum - Arabidopsis thaliana (thale cress); ath04144 Endocytosis - Arabidopsis thaliana (thale cress);	IPR029048; IPR029047;	Heat shock protein 70kD, C-terminal domain; Heat shock protein 70kD, peptide-binding domain;
Q9LHF0	250	2.028	Up	0.00048416	S	Zinc-finger homeodomain protein 9 OS=Arabidopsis thaliana OX=3702 GN=ZHD9 PE=1 SV=1	ZHD9	1	2.10333e-06	113.25	VWMHNNKNS(1)FK	3	1.1677	6	0.66376	0.634635	0.625	1.30972	1.44111	1.15009	nucleus	GO:0050794 regulation of cellular process; GO:0006725 cellular aromatic compound metabolic process; GO:0019760 glucosinolate metabolic process; GO:0097659 nucleic acid-templated transcription; GO:0060255 regulation of macromolecule metabolic process; GO:0019219 regulation of nucleobase-containing compound metabolic process; GO:0044699 single-organism process; GO:0009058 biosynthetic process; GO:0…	GO:0043226 organelle; GO:0043231 intracellular membrane-bounded organelle; GO:0043229 intracellular organelle; GO:0005634 nucleus; GO:0044464 cell part; GO:0005622 intracellular; GO:0044424 intracellular part; GO:0043227 membrane-bounded organelle; GO:0005623 cell;	GO:0003677 DNA binding; GO:0043167 ion binding; GO:0046983 protein dimerization activity; GO:0005515 protein binding; GO:0043565 sequence-specific DNA binding; GO:1901363 heterocyclic compound binding; GO:0097159 organic cyclic compound binding; GO:0000975 regulatory region DNA binding; GO:0001067 regulatory region nucleic acid binding; GO:0042802 identical protein binding; GO:0005488 binding; GO…				IPR006455; IPR006456; IPR009057;	Homeodomain, ZF-HD class; ZF-HD homeobox protein, Cys/His-rich dimerisation domain; Homeobox domain-like;
Q9LHF0	20	1.35	Up	0.0139242	T	Zinc-finger homeodomain protein 9 OS=Arabidopsis thaliana OX=3702 GN=ZHD9 PE=1 SV=1	ZHD9	0.994199	3.54116e-21	145.43	SMDMT(0.005)PKS(0.995)PEPES(0.004)ET(0.994)PT(0.002)R	3	-0.3618	7	0.828488	0.870871	0.824	1.12247	1.2773	1.0075	nucleus	GO:0050794 regulation of cellular process; GO:0006725 cellular aromatic compound metabolic process; GO:0019760 glucosinolate metabolic process; GO:0097659 nucleic acid-templated transcription; GO:0060255 regulation of macromolecule metabolic process; GO:0019219 regulation of nucleobase-containing compound metabolic process; GO:0044699 single-organism process; GO:0009058 biosynthetic process; GO:0…	GO:0043226 organelle; GO:0043231 intracellular membrane-bounded organelle; GO:0043229 intracellular organelle; GO:0005634 nucleus; GO:0044464 cell part; GO:0005622 intracellular; GO:0044424 intracellular part; GO:0043227 membrane-bounded organelle; GO:0005623 cell;	GO:0003677 DNA binding; GO:0043167 ion binding; GO:0046983 protein dimerization activity; GO:0005515 protein binding; GO:0043565 sequence-specific DNA binding; GO:1901363 heterocyclic compound binding; GO:0097159 organic cyclic compound binding; GO:0000975 regulatory region DNA binding; GO:0001067 regulatory region nucleic acid binding; GO:0042802 identical protein binding; GO:0005488 binding; GO…				IPR006455; IPR006456; IPR009057;	Homeodomain, ZF-HD class; ZF-HD homeobox protein, Cys/His-rich dimerisation domain; Homeobox domain-like;
Q9LHF0	18	1.564	Up	0.03872	S	Zinc-finger homeodomain protein 9 OS=Arabidopsis thaliana OX=3702 GN=ZHD9 PE=1 SV=1	ZHD9	0.893774	5.21692e-08	105.32	S(0.017)MDMT(0.491)PKS(0.491)PEPES(0.894)ET(0.106)PTR	3	-0.73512	1	0.834302	0.762763	0.704	1.15283	1.5	0.945591	nucleus	GO:0050794 regulation of cellular process; GO:0006725 cellular aromatic compound metabolic process; GO:0019760 glucosinolate metabolic process; GO:0097659 nucleic acid-templated transcription; GO:0060255 regulation of macromolecule metabolic process; GO:0019219 regulation of nucleobase-containing compound metabolic process; GO:0044699 single-organism process; GO:0009058 biosynthetic process; GO:0…	GO:0043226 organelle; GO:0043231 intracellular membrane-bounded organelle; GO:0043229 intracellular organelle; GO:0005634 nucleus; GO:0044464 cell part; GO:0005622 intracellular; GO:0044424 intracellular part; GO:0043227 membrane-bounded organelle; GO:0005623 cell;	GO:0003677 DNA binding; GO:0043167 ion binding; GO:0046983 protein dimerization activity; GO:0005515 protein binding; GO:0043565 sequence-specific DNA binding; GO:1901363 heterocyclic compound binding; GO:0097159 organic cyclic compound binding; GO:0000975 regulatory region DNA binding; GO:0001067 regulatory region nucleic acid binding; GO:0042802 identical protein binding; GO:0005488 binding; GO…				IPR006455; IPR006456; IPR009057;	Homeodomain, ZF-HD class; ZF-HD homeobox protein, Cys/His-rich dimerisation domain; Homeobox domain-like;
Q9SN95	15	1.253	Up	0.0036582	S	UDP-glucuronic acid decarboxylase 5 OS=Arabidopsis thaliana OX=3702 GN=UXS5 PE=2 SV=1	UXS5	0.942141	1.80372e-05	90.379	QTS(0.002)PKPPPS(0.942)PS(0.056)PLR	2	0.49912	3	0.8908	0.92003	0.908772	1.21795	1.09425	1.09524	chloroplast	GO:0009226 nucleotide-sugar biosynthetic process; GO:0006725 cellular aromatic compound metabolic process; GO:0044699 single-organism process; GO:0009058 biosynthetic process; GO:0044237 cellular metabolic process; GO:0071704 organic substance metabolic process; GO:0008152 metabolic process; GO:1901137 carbohydrate derivative biosynthetic process; GO:0046483 heterocycle metabolic process; GO:0006…	GO:0044464 cell part; GO:0005622 intracellular; GO:0005737 cytoplasm; GO:0044424 intracellular part; GO:0005829 cytosol; GO:0005623 cell; GO:0044444 cytoplasmic part;	GO:1901265 nucleoside phosphate binding; GO:0043167 ion binding; GO:0016829 lyase activity; GO:0070403 NAD+ binding; GO:0000166 nucleotide binding; GO:0048037 cofactor binding; GO:1901363 heterocyclic compound binding; GO:0097159 organic cyclic compound binding; GO:0003824 catalytic activity; GO:0051287 NAD binding; GO:0016830 carbon-carbon lyase activity; GO:0005488 binding; GO:0048040 UDP-glucu…	K08678	UXS1, uxs; UDP-glucuronate decarboxylase [EC:4.1.1.35]	ath00520 Amino sugar and nucleotide sugar metabolism - Arabidopsis thaliana (thale cress); ath01100 Metabolic pathways - Arabidopsis thaliana (thale cress);	IPR016040;	NAD(P)-binding domain;
Q9C5E5	446	1.653	Up	6.3459e-05	T	Diacylglycerol kinase 5 OS=Arabidopsis thaliana OX=3702 GN=DGK5 PE=2 SV=1	DGK5	0.998593	0.00106971	120.06	SVFDPS(0.001)T(0.999)PR	2	-0.20128	4	0.768267	0.703967	0.722449	1.21816	1.17759	1.23168	nucleus	GO:0050794 regulation of cellular process; GO:0044700 single organism signaling; GO:0007205 protein kinase C-activating G-protein coupled receptor signaling pathway; GO:0051716 cellular response to stimulus; GO:0016310 phosphorylation; GO:0006950 response to stress; GO:0044699 single-organism process; GO:0023052 signaling; GO:0050896 response to stimulus; GO:0044237 cellular metabolic process; GO…		GO:0005524 ATP binding; GO:1901265 nucleoside phosphate binding; GO:0016773 phosphotransferase activity, alcohol group as acceptor; GO:0001882 nucleoside binding; GO:0043167 ion binding; GO:0004143 diacylglycerol kinase activity; GO:0000166 nucleotide binding; GO:0097159 organic cyclic compound binding; GO:1901363 heterocyclic compound binding; GO:0032549 ribonucleoside binding; GO:0097367 carboh…	K00901	dgkA, DGK; diacylglycerol kinase (ATP) [EC:2.7.1.107]	ath00561 Glycerolipid metabolism - Arabidopsis thaliana (thale cress); ath00564 Glycerophospholipid metabolism - Arabidopsis thaliana (thale cress); ath01100 Metabolic pathways - Arabidopsis thaliana (thale cress); ath01110 Biosynthesis of secondary metabolites - Arabidopsis thaliana (thale cress); ath04070 Phosphatidylinositol signaling system - Arabidopsis thaliana (thale cress);	IPR001206; IPR016064; IPR000756;	Diacylglycerol kinase, catalytic domain; NAD kinase/diacylglycerol kinase-like domain; Diacylglycerol kinase, accessory domain;
Q9T024	324	1.279	Up	0.043142	S	AT4g39150/T22F8_50 OS=Arabidopsis thaliana OX=3702 GN=At4g39150 PE=2 SV=1	At4g39150	1	1.12084e-10	130.4	ENS(1)LRHEEETGVK	3	-0.74716	5	0.890547	0.798898	0.949758	1.26114	1.11158	1.00206	cytoplasm		GO:0044464 cell part; GO:0005622 intracellular; GO:0005737 cytoplasm; GO:0044424 intracellular part; GO:0005829 cytosol; GO:0005623 cell; GO:0044444 cytoplasmic part;					IPR026894; IPR001623;	DNAJ-containing protein, X-domain; DnaJ domain;
Q9FIN7	1206	1.206	Up	0.018179	S	MAG2-interacting protein 2 OS=Arabidopsis thaliana OX=3702 GN=MIP2 PE=1 SV=1	MIP2	0.823338	0.00013592	55.022	DFDLQGQCET(0.001)LGMLS(0.04)ES(0.135)NS(0.823)PEFQK	4	-1.1836	1	0.872637	0.968592	0.861751	1.08169	1.0299	1.14891	cytoplasm	GO:0016192 vesicle-mediated transport; GO:0044267 cellular protein metabolic process; GO:0048193 Golgi vesicle transport; GO:0071702 organic substance transport; GO:0016485 protein processing; GO:0044238 primary metabolic process; GO:0044237 cellular metabolic process; GO:0015031 protein transport; GO:0071704 organic substance metabolic process; GO:0051234 establishment of localization; GO:004518…	GO:0043229 intracellular organelle; GO:0016020 membrane; GO:0042175 nuclear outer membrane-endoplasmic reticulum membrane network; GO:0005783 endoplasmic reticulum; GO:0044446 intracellular organelle part; GO:0005737 cytoplasm; GO:0012505 endomembrane system; GO:0044424 intracellular part; GO:0005623 cell; GO:0044422 organelle part; GO:0043231 intracellular membrane-bounded organelle; GO:0043226 …	GO:0005515 protein binding; GO:0005488 binding;	K20473	NBAS; neuroblastoma-amplified sequence		IPR017986; IPR013244;	WD40-repeat-containing domain; Sec39 domain;
Q9S831	54	0.711	Down	0.0156966	S	Photosystem I reaction center subunit IV A, chloroplastic OS=Arabidopsis thaliana OX=3702 GN=PSAE1 PE=1 SV=1	PSAE1	0.960085	1.22714e-15	170.48	AAEDPAPAS(0.037)S(0.96)S(0.003)SK	2	0.68316	2	1.09905	1.1609	1.31977	0.954449	0.763326	0.827263	chloroplast	GO:0008152 metabolic process; GO:0042221 response to chemical; GO:0009719 response to endogenous stimulus; GO:0010033 response to organic substance; GO:0009725 response to hormone; GO:0050896 response to stimulus; GO:0009735 response to cytokinin; GO:0009987 cellular process; GO:0044237 cellular metabolic process; GO:0015979 photosynthesis;	GO:0016020 membrane; GO:0009535 chloroplast thylakoid membrane; GO:0044434 chloroplast part; GO:0098796 membrane protein complex; GO:0009534 chloroplast thylakoid; GO:0005737 cytoplasm; GO:0042651 thylakoid membrane; GO:0032991 macromolecular complex; GO:0044424 intracellular part; GO:0005623 cell; GO:0009941 chloroplast envelope; GO:0044422 organelle part; GO:0044425 membrane part; GO:0009538 ph…		K02693	psaE; photosystem I subunit IV	ath00195 Photosynthesis - Arabidopsis thaliana (thale cress); ath01100 Metabolic pathways - Arabidopsis thaliana (thale cress);	IPR008990;	Electron transport accessory protein-like domain;
Q93Y22	248	1.357	Up	0.0023609	S	Coatomer subunit delta OS=Arabidopsis thaliana OX=3702 GN=At5g05010 PE=1 SV=2	At5g05010	0.999928	0.000425356	69.331	S(1)GKNQLMESLK	3	0.52701	1	0.781969	0.888462	0.849183	1.16178	1.08539	1.17293	chloroplast	GO:0045184 establishment of protein localization; GO:0006810 transport; GO:0006890 retrograde vesicle-mediated transport, Golgi to ER; GO:0016192 vesicle-mediated transport; GO:0048193 Golgi vesicle transport; GO:0071702 organic substance transport; GO:0008104 protein localization; GO:0033036 macromolecule localization; GO:0051179 localization; GO:0015031 protein transport; GO:0051234 establishme…	GO:0016020 membrane; GO:0031410 cytoplasmic vesicle; GO:0031090 organelle membrane; GO:0030054 cell junction; GO:0098796 membrane protein complex; GO:0030137 COPI-coated vesicle; GO:0005737 cytoplasm; GO:0031982 vesicle; GO:0030660 Golgi-associated vesicle membrane; GO:0044433 cytoplasmic vesicle part; GO:0032991 macromolecular complex; GO:0044424 intracellular part; GO:0030120 vesicle coat; GO:0…		K20471	COPD, ARCN1, RET2; coatomer subunit delta		IPR028565; IPR011012;	Mu homology domain; Longin-like domain;
Q93Y22	187	1.43	Up	0.00160295	S	Coatomer subunit delta OS=Arabidopsis thaliana OX=3702 GN=At5g05010 PE=1 SV=2	At5g05010	0.998005	3.43994e-29	180.66	NKPGGFSSMGS(0.002)MGS(0.998)GR	3	1.9	5	0.862925	0.827885	0.752161	1.12942	1.14403	1.22019	chloroplast	GO:0045184 establishment of protein localization; GO:0006810 transport; GO:0006890 retrograde vesicle-mediated transport, Golgi to ER; GO:0016192 vesicle-mediated transport; GO:0048193 Golgi vesicle transport; GO:0071702 organic substance transport; GO:0008104 protein localization; GO:0033036 macromolecule localization; GO:0051179 localization; GO:0015031 protein transport; GO:0051234 establishme…	GO:0016020 membrane; GO:0031410 cytoplasmic vesicle; GO:0031090 organelle membrane; GO:0030054 cell junction; GO:0098796 membrane protein complex; GO:0030137 COPI-coated vesicle; GO:0005737 cytoplasm; GO:0031982 vesicle; GO:0030660 Golgi-associated vesicle membrane; GO:0044433 cytoplasmic vesicle part; GO:0032991 macromolecular complex; GO:0044424 intracellular part; GO:0030120 vesicle coat; GO:0…		K20471	COPD, ARCN1, RET2; coatomer subunit delta		IPR028565; IPR011012;	Mu homology domain; Longin-like domain;
Q93Y22	184	1.227	Up	0.020082	S	Coatomer subunit delta OS=Arabidopsis thaliana OX=3702 GN=At5g05010 PE=1 SV=2	At5g05010	0.993345	5.44645e-05	77.221	NKPGGFS(0.002)S(0.005)MGS(0.993)MGSGR	3	-0.45311	8	0.925483	0.918269	0.835735	1.03033	1.06687	1.19012	chloroplast	GO:0045184 establishment of protein localization; GO:0006810 transport; GO:0006890 retrograde vesicle-mediated transport, Golgi to ER; GO:0016192 vesicle-mediated transport; GO:0048193 Golgi vesicle transport; GO:0071702 organic substance transport; GO:0008104 protein localization; GO:0033036 macromolecule localization; GO:0051179 localization; GO:0015031 protein transport; GO:0051234 establishme…	GO:0016020 membrane; GO:0031410 cytoplasmic vesicle; GO:0031090 organelle membrane; GO:0030054 cell junction; GO:0098796 membrane protein complex; GO:0030137 COPI-coated vesicle; GO:0005737 cytoplasm; GO:0031982 vesicle; GO:0030660 Golgi-associated vesicle membrane; GO:0044433 cytoplasmic vesicle part; GO:0032991 macromolecular complex; GO:0044424 intracellular part; GO:0030120 vesicle coat; GO:0…		K20471	COPD, ARCN1, RET2; coatomer subunit delta		IPR028565; IPR011012;	Mu homology domain; Longin-like domain;
Q9C9V9	141	1.253	Up	0.0116967	S	Golgi transport complex protein-like protein OS=Arabidopsis thaliana OX=3702 GN=At1g67930 PE=4 SV=1	At1g67930	0.999933	0.000144665	101.88	RVRS(1)DLSEPIK	3	1.2457	3	0.889847	0.913433	0.845498	1.20635	1.03811	1.07366	chloroplast	GO:0006810 transport; GO:0048193 Golgi vesicle transport; GO:0051179 localization; GO:0006891 intra-Golgi vesicle-mediated transport; GO:0051234 establishment of localization; GO:0016192 vesicle-mediated transport;	GO:0043229 intracellular organelle; GO:0005737 cytoplasm; GO:0044446 intracellular organelle part; GO:0012505 endomembrane system; GO:0032991 macromolecular complex; GO:0044424 intracellular part; GO:0005829 cytosol; GO:0005623 cell; GO:0044422 organelle part; GO:0043231 intracellular membrane-bounded organelle; GO:0043226 organelle; GO:0044464 cell part; GO:0005622 intracellular; GO:0044431 Golg…		K20292	COG5; conserved oligomeric Golgi complex subunit 5
Q84L08	320	0.764	Down	0.00072265	S	GDP-fucose transporter 1 OS=Arabidopsis thaliana OX=3702 GN=GFT1 PE=1 SV=1	GFT1	0.998891	4.69246e-52	206.4	VS(0.001)EKDS(0.999)EKGEEDEELTQLVPGK	3	-0.96373	3	1.14619	1.17135	1.13189	0.833785	0.885882	0.914433	plasma membrane	GO:0006810 transport; GO:0015780 nucleotide-sugar transport; GO:1902578 single-organism localization; GO:0015931 nucleobase-containing compound transport; GO:1901264 carbohydrate derivative transport; GO:0015783 GDP-fucose transport; GO:0008643 carbohydrate transport; GO:0044699 single-organism process; GO:0071702 organic substance transport; GO:0051179 localization; GO:0071705 nitrogen compound …	GO:0043229 intracellular organelle; GO:0016020 membrane; GO:0098588 bounding membrane of organelle; GO:0031090 organelle membrane; GO:0005737 cytoplasm; GO:0044446 intracellular organelle part; GO:0000139 Golgi membrane; GO:0031224 intrinsic component of membrane; GO:0012505 endomembrane system; GO:0044424 intracellular part; GO:0005623 cell; GO:0016021 integral component of membrane; GO:0044422 …	GO:1901505 carbohydrate derivative transporter activity; GO:0005338 nucleotide-sugar transmembrane transporter activity; GO:0036080 purine nucleotide-sugar transmembrane transporter activity; GO:0022892 substrate-specific transporter activity; GO:0005457 GDP-fucose transmembrane transporter activity; GO:0015932 nucleobase-containing compound transmembrane transporter activity; GO:0022891 substrat…				IPR004853;	Sugar phosphate transporter domain;
Q9ZUF4	428	0.677	Down	0.0028622	S	Serine/threonine-protein kinase RIPK OS=Arabidopsis thaliana OX=3702 GN=RIPK PE=1 SV=1	RIPK	0.95458	5.30756e-05	78.428	S(0.01)S(0.011)PS(0.016)PT(0.308)T(0.362)KS(0.321)PS(0.955)PT(0.767)AKS(0.25)PR	4	-0.71241	3	1.14742	1.32464	1.12522	0.860414	0.793875	0.779787	nucleus	GO:0050794 regulation of cellular process; GO:0044700 single organism signaling; GO:0016310 phosphorylation; GO:0007166 cell surface receptor signaling pathway; GO:0098542 defense response to other organism; GO:0044267 cellular protein metabolic process; GO:0044699 single-organism process; GO:0043207 response to external biotic stimulus; GO:0050896 response to stimulus; GO:0051707 response to oth…	GO:0016020 membrane; GO:0005623 cell; GO:0044464 cell part; GO:0071944 cell periphery; GO:0005886 plasma membrane;	GO:1901265 nucleoside phosphate binding; GO:0016773 phosphotransferase activity, alcohol group as acceptor; GO:0004672 protein kinase activity; GO:0004888 transmembrane signaling receptor activity; GO:0004871 signal transducer activity; GO:0097159 organic cyclic compound binding; GO:1901363 heterocyclic compound binding; GO:0016301 kinase activity; GO:0003824 catalytic activity; GO:0032553 ribonu…				IPR000719; IPR001245; IPR011009;	Protein kinase domain; Serine-threonine/tyrosine-protein kinase catalytic domain; Protein kinase-like domain;
Q9ZUF4	385	0.791	Down	0.0071792	T	Serine/threonine-protein kinase RIPK OS=Arabidopsis thaliana OX=3702 GN=RIPK PE=1 SV=1	RIPK	0.999981	3.90865e-79	219.52	DYNDIPMGTFTYTVPNT(1)PDNKEDDGR	3	-0.28078	2	1.18739	1.11421	1.0814	0.878953	0.955241	0.840426	nucleus	GO:0050794 regulation of cellular process; GO:0044700 single organism signaling; GO:0016310 phosphorylation; GO:0007166 cell surface receptor signaling pathway; GO:0098542 defense response to other organism; GO:0044267 cellular protein metabolic process; GO:0044699 single-organism process; GO:0043207 response to external biotic stimulus; GO:0050896 response to stimulus; GO:0051707 response to oth…	GO:0016020 membrane; GO:0005623 cell; GO:0044464 cell part; GO:0071944 cell periphery; GO:0005886 plasma membrane;	GO:1901265 nucleoside phosphate binding; GO:0016773 phosphotransferase activity, alcohol group as acceptor; GO:0004672 protein kinase activity; GO:0004888 transmembrane signaling receptor activity; GO:0004871 signal transducer activity; GO:0097159 organic cyclic compound binding; GO:1901363 heterocyclic compound binding; GO:0016301 kinase activity; GO:0003824 catalytic activity; GO:0032553 ribonu…				IPR000719; IPR001245; IPR011009;	Protein kinase domain; Serine-threonine/tyrosine-protein kinase catalytic domain; Protein kinase-like domain;
Q9ZUF4	430	0.677	Down	0.0028622	T	Serine/threonine-protein kinase RIPK OS=Arabidopsis thaliana OX=3702 GN=RIPK PE=1 SV=1	RIPK	0.767179	5.30756e-05	78.428	S(0.01)S(0.011)PS(0.016)PT(0.308)T(0.362)KS(0.321)PS(0.955)PT(0.767)AKS(0.25)PR	4	-0.71241	3	1.14742	1.32464	1.12522	0.860414	0.793875	0.779787	nucleus	GO:0050794 regulation of cellular process; GO:0044700 single organism signaling; GO:0016310 phosphorylation; GO:0007166 cell surface receptor signaling pathway; GO:0098542 defense response to other organism; GO:0044267 cellular protein metabolic process; GO:0044699 single-organism process; GO:0043207 response to external biotic stimulus; GO:0050896 response to stimulus; GO:0051707 response to oth…	GO:0016020 membrane; GO:0005623 cell; GO:0044464 cell part; GO:0071944 cell periphery; GO:0005886 plasma membrane;	GO:1901265 nucleoside phosphate binding; GO:0016773 phosphotransferase activity, alcohol group as acceptor; GO:0004672 protein kinase activity; GO:0004888 transmembrane signaling receptor activity; GO:0004871 signal transducer activity; GO:0097159 organic cyclic compound binding; GO:1901363 heterocyclic compound binding; GO:0016301 kinase activity; GO:0003824 catalytic activity; GO:0032553 ribonu…				IPR000719; IPR001245; IPR011009;	Protein kinase domain; Serine-threonine/tyrosine-protein kinase catalytic domain; Protein kinase-like domain;
Q9LW85	589	1.256	Up	0.0105154	S	MAR-binding filament-like protein 1 OS=Arabidopsis thaliana OX=3702 GN=MFP1 PE=2 SV=2	MFP1	0.999989	4.17504e-20	182.17	KS(1)LETDLEEAVK	3	-0.23206	1	0.798817	0.898683	0.925577	1.06158	1.14756	1.08602	chloroplast		GO:0016020 membrane; GO:0009535 chloroplast thylakoid membrane; GO:0044434 chloroplast part; GO:0009534 chloroplast thylakoid; GO:0005737 cytoplasm; GO:0042651 thylakoid membrane; GO:0044424 intracellular part; GO:0005623 cell; GO:0044422 organelle part; GO:0043228 non-membrane-bounded organelle; GO:0031974 membrane-enclosed lumen; GO:0070013 intracellular organelle lumen; GO:0044464 cell part; G…	GO:0097159 organic cyclic compound binding; GO:1901363 heterocyclic compound binding; GO:0003677 DNA binding; GO:0005488 binding; GO:0003676 nucleic acid binding;
Q9SIU8	17	1.27	Up	0.0044433	S	Probable protein phosphatase 2C 20 OS=Arabidopsis thaliana OX=3702 GN=PPC3-1.2 PE=1 SV=3	PPC3-1.2	0.997578	1.01645e-05	120.55	VGLCGS(0.998)DT(0.002)GR	2	0.51506	1	0.934698	0.857923	0.858216	1.16946	1.13778	1.05814	cytoplasm	GO:0044267 cellular protein metabolic process; GO:0044238 primary metabolic process; GO:0006470 protein dephosphorylation; GO:0016311 dephosphorylation; GO:0044237 cellular metabolic process; GO:0006796 phosphate-containing compound metabolic process; GO:0071704 organic substance metabolic process; GO:0008152 metabolic process; GO:0006793 phosphorus metabolic process; GO:0044260 cellular macromol…		GO:0042578 phosphoric ester hydrolase activity; GO:0003824 catalytic activity; GO:0004722 protein serine/threonine phosphatase activity; GO:0016791 phosphatase activity; GO:0005488 binding; GO:0016788 hydrolase activity, acting on ester bonds; GO:0043167 ion binding; GO:0043169 cation binding; GO:0046872 metal ion binding; GO:0016787 hydrolase activity; GO:0004721 phosphoprotein phosphatase activ…				IPR001932;	PPM-type phosphatase domain;
Q39026	221	2.126	Up	0.0026389	T	Mitogen-activated protein kinase 6 OS=Arabidopsis thaliana OX=3702 GN=MPK6 PE=1 SV=1	MPK6	1	4.73568e-32	195.57	VTSESDFMT(1)EY(1)VVTR	3	0.41002	14	0.647654	0.596491	0.68622	1.4083	1.58428	1.11146	cytoskeleton	GO:0044700 single organism signaling; GO:0010150 leaf senescence; GO:0048868 pollen tube development; GO:0022414 reproductive process; GO:0098542 defense response to other organism; GO:0080136 priming of cellular response to stress; GO:0031347 regulation of defense response; GO:0044237 cellular metabolic process; GO:0044272 sulfur compound biosynthetic process; GO:0009607 response to biotic stimu…	GO:0043229 intracellular organelle; GO:0043232 intracellular non-membrane-bounded organelle; GO:0044430 cytoskeletal part; GO:0044446 intracellular organelle part; GO:0005737 cytoplasm; GO:0012505 endomembrane system; GO:0009524 phragmoplast; GO:0044424 intracellular part; GO:0005623 cell; GO:0044422 organelle part; GO:0043228 non-membrane-bounded organelle; GO:0043231 intracellular membrane-boun…	GO:0005524 ATP binding; GO:1901265 nucleoside phosphate binding; GO:0016773 phosphotransferase activity, alcohol group as acceptor; GO:0001882 nucleoside binding; GO:0043167 ion binding; GO:0005515 protein binding; GO:0000166 nucleotide binding; GO:0004672 protein kinase activity; GO:0004702 signal transducer, downstream of receptor, with serine/threonine kinase activity; GO:0004871 signal transd…	K14512	MPK6; mitogen-activated protein kinase 6 [EC:2.7.11.24]	ath04016 MAPK signaling pathway - plant - Arabidopsis thaliana (thale cress); ath04075 Plant hormone signal transduction - Arabidopsis thaliana (thale cress); ath04626 Plant-pathogen interaction - Arabidopsis thaliana (thale cress);	IPR000719; IPR011009;	Protein kinase domain; Protein kinase-like domain;
Q39026	223	2.106	Up	0.0022841	Y	Mitogen-activated protein kinase 6 OS=Arabidopsis thaliana OX=3702 GN=MPK6 PE=1 SV=1	MPK6	1	4.73568e-32	195.57	VTSESDFMT(1)EY(1)VVTR	2	3.3438	15	0.659614	0.598338	0.685289	1.41485	1.55923	1.11875	cytoskeleton	GO:0044700 single organism signaling; GO:0010150 leaf senescence; GO:0048868 pollen tube development; GO:0022414 reproductive process; GO:0098542 defense response to other organism; GO:0080136 priming of cellular response to stress; GO:0031347 regulation of defense response; GO:0044237 cellular metabolic process; GO:0044272 sulfur compound biosynthetic process; GO:0009607 response to biotic stimu…	GO:0043229 intracellular organelle; GO:0043232 intracellular non-membrane-bounded organelle; GO:0044430 cytoskeletal part; GO:0044446 intracellular organelle part; GO:0005737 cytoplasm; GO:0012505 endomembrane system; GO:0009524 phragmoplast; GO:0044424 intracellular part; GO:0005623 cell; GO:0044422 organelle part; GO:0043228 non-membrane-bounded organelle; GO:0043231 intracellular membrane-boun…	GO:0005524 ATP binding; GO:1901265 nucleoside phosphate binding; GO:0016773 phosphotransferase activity, alcohol group as acceptor; GO:0001882 nucleoside binding; GO:0043167 ion binding; GO:0005515 protein binding; GO:0000166 nucleotide binding; GO:0004672 protein kinase activity; GO:0004702 signal transducer, downstream of receptor, with serine/threonine kinase activity; GO:0004871 signal transd…	K14512	MPK6; mitogen-activated protein kinase 6 [EC:2.7.11.24]	ath04016 MAPK signaling pathway - plant - Arabidopsis thaliana (thale cress); ath04075 Plant hormone signal transduction - Arabidopsis thaliana (thale cress); ath04626 Plant-pathogen interaction - Arabidopsis thaliana (thale cress);	IPR000719; IPR011009;	Protein kinase domain; Protein kinase-like domain;
Q9ASQ5	202	1.206	Up	0.049404	S	Calmodulin-binding receptor-like cytoplasmic kinase 3 OS=Arabidopsis thaliana OX=3702 GN=CRCK3 PE=2 SV=1	CRCK3	0.956987	0.00428717	65.408	YAMS(0.957)PRPS(0.043)R	3	-0.11999	2	0.870907	0.988688	0.879747	1.21798	1.02137	1.06538	plasma membrane	GO:0016310 phosphorylation; GO:0044267 cellular protein metabolic process; GO:0044238 primary metabolic process; GO:0044237 cellular metabolic process; GO:0006796 phosphate-containing compound metabolic process; GO:0071704 organic substance metabolic process; GO:0008152 metabolic process; GO:0006468 protein phosphorylation; GO:0006793 phosphorus metabolic process; GO:0044260 cellular macromolecul…	GO:0044424 intracellular part; GO:0005623 cell; GO:0044464 cell part; GO:0005622 intracellular; GO:0005737 cytoplasm;	GO:0005524 ATP binding; GO:1901265 nucleoside phosphate binding; GO:0016773 phosphotransferase activity, alcohol group as acceptor; GO:0001882 nucleoside binding; GO:0043167 ion binding; GO:0004672 protein kinase activity; GO:0000166 nucleotide binding; GO:0097159 organic cyclic compound binding; GO:1901363 heterocyclic compound binding; GO:0032549 ribonucleoside binding; GO:0097367 carbohydrate …				IPR000719; IPR001245; IPR013320; IPR011009;	Protein kinase domain; Serine-threonine/tyrosine-protein kinase catalytic domain; Concanavalin A-like lectin/glucanase domain; Protein kinase-like domain;
Q9FL69	131	0.723	Down	0.0073023	S	ADP-ribosylation factor GTPase-activating protein AGD5 OS=Arabidopsis thaliana OX=3702 GN=AGD5 PE=1 SV=1	AGD5	1	0.000287018	71.879	S(1)PPRVEQER	3	1.1524	6	1.10584	1.26409	1.17925	0.800542	0.82132	0.945474	nucleus	GO:0000003 reproduction; GO:0044707 single-multicellular organism process; GO:0048437 floral organ development; GO:0022414 reproductive process; GO:0010227 floral organ abscission; GO:0044699 single-organism process; GO:0009791 post-embryonic development; GO:0090630 activation of GTPase activity; GO:0009838 abscission; GO:0051345 positive regulation of hydrolase activity; GO:0044702 single organi…	GO:0097708 intracellular vesicle; GO:0043229 intracellular organelle; GO:0031410 cytoplasmic vesicle; GO:0044446 intracellular organelle part; GO:0005737 cytoplasm; GO:0031982 vesicle; GO:0012505 endomembrane system; GO:0044424 intracellular part; GO:0005829 cytosol; GO:0005623 cell; GO:0044422 organelle part; GO:0043231 intracellular membrane-bounded organelle; GO:0043226 organelle; GO:0005622 i…	GO:0030234 enzyme regulator activity; GO:0060589 nucleoside-triphosphatase regulator activity; GO:0005488 binding; GO:0030695 GTPase regulator activity; GO:0043167 ion binding; GO:0043169 cation binding; GO:0046872 metal ion binding; GO:0098772 molecular function regulator; GO:0008047 enzyme activator activity; GO:0005096 GTPase activator activity;	K12486	SMAP; stromal membrane-associated protein	ath04144 Endocytosis - Arabidopsis thaliana (thale cress);
Q9FL69	206	1.541	Up	0.0021598	T	ADP-ribosylation factor GTPase-activating protein AGD5 OS=Arabidopsis thaliana OX=3702 GN=AGD5 PE=1 SV=1	AGD5	0.96399	0.00877099	54.007	MES(0.036)AAT(0.964)PVER	2	0.25881	1	0.709199	0.79822	0.795569	1.29783	1.11675	1.13522	nucleus	GO:0000003 reproduction; GO:0044707 single-multicellular organism process; GO:0048437 floral organ development; GO:0022414 reproductive process; GO:0010227 floral organ abscission; GO:0044699 single-organism process; GO:0009791 post-embryonic development; GO:0090630 activation of GTPase activity; GO:0009838 abscission; GO:0051345 positive regulation of hydrolase activity; GO:0044702 single organi…	GO:0097708 intracellular vesicle; GO:0043229 intracellular organelle; GO:0031410 cytoplasmic vesicle; GO:0044446 intracellular organelle part; GO:0005737 cytoplasm; GO:0031982 vesicle; GO:0012505 endomembrane system; GO:0044424 intracellular part; GO:0005829 cytosol; GO:0005623 cell; GO:0044422 organelle part; GO:0043231 intracellular membrane-bounded organelle; GO:0043226 organelle; GO:0005622 i…	GO:0030234 enzyme regulator activity; GO:0060589 nucleoside-triphosphatase regulator activity; GO:0005488 binding; GO:0030695 GTPase regulator activity; GO:0043167 ion binding; GO:0043169 cation binding; GO:0046872 metal ion binding; GO:0098772 molecular function regulator; GO:0008047 enzyme activator activity; GO:0005096 GTPase activator activity;	K12486	SMAP; stromal membrane-associated protein	ath04144 Endocytosis - Arabidopsis thaliana (thale cress);
A0A1P8B0L1	18	1.268	Up	0.030897	S	Hexosyltransferase OS=Arabidopsis thaliana OX=3702 GN=At2g26100 PE=3 SV=1	At2g26100	0.991977	5.80227e-24	141.36	FTTASSSSPAS(0.992)PS(0.008)YYNKPSSK	4	-0.46165	4	0.805	0.992537	0.79773	1.06086	1.09249	1.13818	mitochondria	GO:0006486 protein glycosylation; GO:0043413 macromolecule glycosylation; GO:0009101 glycoprotein biosynthetic process; GO:0044763 single-organism cellular process; GO:0044267 cellular protein metabolic process; GO:0009100 glycoprotein metabolic process; GO:0044699 single-organism process; GO:0009058 biosynthetic process; GO:0044238 primary metabolic process; GO:0044237 cellular metabolic process…	GO:0016020 membrane;	GO:0016757 transferase activity, transferring glycosyl groups; GO:0016758 transferase activity, transferring hexosyl groups; GO:0003824 catalytic activity; GO:0016740 transferase activity; GO:0008378 galactosyltransferase activity;
Q9S9P1	109	0.607	Down	0.0083247	S	40S ribosomal protein S12-1 OS=Arabidopsis thaliana OX=3702 GN=RPS12A PE=2 SV=1	RPS12A	1	0.00500216	70.195	IDS(1)EGNAR	2	1.2	1	1.53591	1.23911	1.12654	0.819039	0.826681	0.72168	cytoplasm	GO:0006518 peptide metabolic process; GO:0009628 response to abiotic stimulus; GO:0044267 cellular protein metabolic process; GO:0009058 biosynthetic process; GO:1901566 organonitrogen compound biosynthetic process; GO:0050896 response to stimulus; GO:0044237 cellular metabolic process; GO:0071704 organic substance metabolic process; GO:0008152 metabolic process; GO:0046686 response to cadmium io…	GO:0005840 ribosome; GO:0043229 intracellular organelle; GO:0043232 intracellular non-membrane-bounded organelle; GO:0015935 small ribosomal subunit; GO:0044446 intracellular organelle part; GO:0005737 cytoplasm; GO:0032991 macromolecular complex; GO:0044424 intracellular part; GO:0005829 cytosol; GO:0005623 cell; GO:0044422 organelle part; GO:0043228 non-membrane-bounded organelle; GO:0043226 or…	GO:0003735 structural constituent of ribosome; GO:0005198 structural molecule activity;	K02951	RP-S12e, RPS12; small subunit ribosomal protein S12e	ath03010 Ribosome - Arabidopsis thaliana (thale cress);	IPR029064; IPR004038;	50S ribosomal protein L30e-like; Ribosomal protein L7Ae/L30e/S12e/Gadd45;
Q9SN35	189	0.723	Down	0.00023918	S	Ras-related protein RABA1d OS=Arabidopsis thaliana OX=3702 GN=RABA1D PE=2 SV=1	RABA1D	0.999995	4.07929e-05	80.412	AMEAGEDS(1)GNVPSKGEK	3	0.80005	5	1.20794	1.21735	1.22708	0.856759	0.858291	0.926136	cytoplasm	GO:0050794 regulation of cellular process; GO:0044700 single organism signaling; GO:0044085 cellular component biogenesis; GO:0051716 cellular response to stimulus; GO:0035556 intracellular signal transduction; GO:0044699 single-organism process; GO:0071702 organic substance transport; GO:0007264 small GTPase mediated signal transduction; GO:0023052 signaling; GO:0050896 response to stimulus; GO:…	GO:0016020 membrane; GO:0031090 organelle membrane; GO:0031410 cytoplasmic vesicle; GO:0071944 cell periphery; GO:0030054 cell junction; GO:0005737 cytoplasm; GO:0031982 vesicle; GO:0044433 cytoplasmic vesicle part; GO:0032588 trans-Golgi network membrane; GO:0044424 intracellular part; GO:0005623 cell; GO:0005911 cell-cell junction; GO:0055044 symplast; GO:0044422 organelle part; GO:0005769 earl…	GO:1901265 nucleoside phosphate binding; GO:0001882 nucleoside binding; GO:0043167 ion binding; GO:0000166 nucleotide binding; GO:1901363 heterocyclic compound binding; GO:0097159 organic cyclic compound binding; GO:0032549 ribonucleoside binding; GO:0097367 carbohydrate derivative binding; GO:0032553 ribonucleotide binding; GO:0005488 binding; GO:0032550 purine ribonucleoside binding; GO:0043168…				IPR005225; IPR027417;	Small GTP-binding protein domain; P-loop containing nucleoside triphosphate hydrolase;
Q9S7P9	33	0.693	Down	0.0031842	S	SNAP25 homologous protein SNAP33 OS=Arabidopsis thaliana OX=3702 GN=SNAP33 PE=1 SV=1	SNAP33	0.999959	4.54923e-11	106.3	SSKPNPFDS(1)DDES(1)DNKHTLNPSK	4	0.52503	1	1.17704	1.24835	1.17495	0.826923	0.912334	0.754212	nucleus	GO:0016043 cellular component organization; GO:0001101 response to acid chemical; GO:0009628 response to abiotic stimulus; GO:1901700 response to oxygen-containing compound; GO:0044699 single-organism process; GO:0043207 response to external biotic stimulus; GO:0032506 cytokinetic process; GO:1902410 mitotic cytokinetic process; GO:0050896 response to stimulus; GO:0051707 response to other organi…	GO:0043229 intracellular organelle; GO:0016020 membrane; GO:0071944 cell periphery; GO:0005737 cytoplasm; GO:0031224 intrinsic component of membrane; GO:0044424 intracellular part; GO:0005623 cell; GO:0016021 integral component of membrane; GO:0005886 plasma membrane; GO:0009507 chloroplast; GO:0043226 organelle; GO:0043231 intracellular membrane-bounded organelle; GO:0009504 cell plate; GO:00056…	GO:0005484 SNAP receptor activity; GO:0005515 protein binding; GO:0005488 binding;				IPR000727;	Target SNARE coiled-coil homology domain;
Q9S7P9	7	0.576	Down	0.0027769	S	SNAP25 homologous protein SNAP33 OS=Arabidopsis thaliana OX=3702 GN=SNAP33 PE=1 SV=1	SNAP33	1	0.00343204	68.657	S(1)PANLPK	3	-0.12503	2	1.32393	1.34901	1.23956	0.83547	0.638124	0.77998	nucleus	GO:0016043 cellular component organization; GO:0001101 response to acid chemical; GO:0009628 response to abiotic stimulus; GO:1901700 response to oxygen-containing compound; GO:0044699 single-organism process; GO:0043207 response to external biotic stimulus; GO:0032506 cytokinetic process; GO:1902410 mitotic cytokinetic process; GO:0050896 response to stimulus; GO:0051707 response to other organi…	GO:0043229 intracellular organelle; GO:0016020 membrane; GO:0071944 cell periphery; GO:0005737 cytoplasm; GO:0031224 intrinsic component of membrane; GO:0044424 intracellular part; GO:0005623 cell; GO:0016021 integral component of membrane; GO:0005886 plasma membrane; GO:0009507 chloroplast; GO:0043226 organelle; GO:0043231 intracellular membrane-bounded organelle; GO:0009504 cell plate; GO:00056…	GO:0005484 SNAP receptor activity; GO:0005515 protein binding; GO:0005488 binding;				IPR000727;	Target SNARE coiled-coil homology domain;
Q9S7P9	47	0.636	Down	0.00036378	S	SNAP25 homologous protein SNAP33 OS=Arabidopsis thaliana OX=3702 GN=SNAP33 PE=1 SV=1	SNAP33	0.993465	6.60552e-98	275.02	TT(0.001)S(0.993)EPS(0.006)LADMTNPFGGER	2	-0.34623	5	1.30156	1.22389	1.23161	0.842949	0.800204	0.745292	nucleus	GO:0016043 cellular component organization; GO:0001101 response to acid chemical; GO:0009628 response to abiotic stimulus; GO:1901700 response to oxygen-containing compound; GO:0044699 single-organism process; GO:0043207 response to external biotic stimulus; GO:0032506 cytokinetic process; GO:1902410 mitotic cytokinetic process; GO:0050896 response to stimulus; GO:0051707 response to other organi…	GO:0043229 intracellular organelle; GO:0016020 membrane; GO:0071944 cell periphery; GO:0005737 cytoplasm; GO:0031224 intrinsic component of membrane; GO:0044424 intracellular part; GO:0005623 cell; GO:0016021 integral component of membrane; GO:0005886 plasma membrane; GO:0009507 chloroplast; GO:0043226 organelle; GO:0043231 intracellular membrane-bounded organelle; GO:0009504 cell plate; GO:00056…	GO:0005484 SNAP receptor activity; GO:0005515 protein binding; GO:0005488 binding;				IPR000727;	Target SNARE coiled-coil homology domain;
Q9S7P9	16	0.426	Down	0.0022619	S	SNAP25 homologous protein SNAP33 OS=Arabidopsis thaliana OX=3702 GN=SNAP33 PE=1 SV=1	SNAP33	1	0.00313788	86.898	HNS(1)VDLK	3	-0.14303	4	1.58852	1.53622	1.25547	0.729701	0.51682	0.617443	nucleus	GO:0016043 cellular component organization; GO:0001101 response to acid chemical; GO:0009628 response to abiotic stimulus; GO:1901700 response to oxygen-containing compound; GO:0044699 single-organism process; GO:0043207 response to external biotic stimulus; GO:0032506 cytokinetic process; GO:1902410 mitotic cytokinetic process; GO:0050896 response to stimulus; GO:0051707 response to other organi…	GO:0043229 intracellular organelle; GO:0016020 membrane; GO:0071944 cell periphery; GO:0005737 cytoplasm; GO:0031224 intrinsic component of membrane; GO:0044424 intracellular part; GO:0005623 cell; GO:0016021 integral component of membrane; GO:0005886 plasma membrane; GO:0009507 chloroplast; GO:0043226 organelle; GO:0043231 intracellular membrane-bounded organelle; GO:0009504 cell plate; GO:00056…	GO:0005484 SNAP receptor activity; GO:0005515 protein binding; GO:0005488 binding;				IPR000727;	Target SNARE coiled-coil homology domain;
Q9S7P9	29	0.707	Down	0.00023764	S	SNAP25 homologous protein SNAP33 OS=Arabidopsis thaliana OX=3702 GN=SNAP33 PE=1 SV=1	SNAP33	1	2.65146e-68	219.7	SSKPNPFDS(1)DDESDNKHTLNPSK	4	-1.1924	10	1.21595	1.22766	1.13022	0.826923	0.853211	0.845391	nucleus	GO:0016043 cellular component organization; GO:0001101 response to acid chemical; GO:0009628 response to abiotic stimulus; GO:1901700 response to oxygen-containing compound; GO:0044699 single-organism process; GO:0043207 response to external biotic stimulus; GO:0032506 cytokinetic process; GO:1902410 mitotic cytokinetic process; GO:0050896 response to stimulus; GO:0051707 response to other organi…	GO:0043229 intracellular organelle; GO:0016020 membrane; GO:0071944 cell periphery; GO:0005737 cytoplasm; GO:0031224 intrinsic component of membrane; GO:0044424 intracellular part; GO:0005623 cell; GO:0016021 integral component of membrane; GO:0005886 plasma membrane; GO:0009507 chloroplast; GO:0043226 organelle; GO:0043231 intracellular membrane-bounded organelle; GO:0009504 cell plate; GO:00056…	GO:0005484 SNAP receptor activity; GO:0005515 protein binding; GO:0005488 binding;				IPR000727;	Target SNARE coiled-coil homology domain;
F4IXW2	1465	0.602	Down	0.0181224	S	Brefeldin A-inhibited guanine nucleotide-exchange protein 5 OS=Arabidopsis thaliana OX=3702 GN=BIG5 PE=1 SV=2	BIG5	0.806442	6.06609e-08	68.543	ADGSEGRPS(0.806)S(0.079)S(0.115)GR	3	1.0381	1	1.37895	1.42358	1.05451	0.913361	0.673913	0.735	nucleus	GO:0050794 regulation of cellular process; GO:0023051 regulation of signaling; GO:0098542 defense response to other organism; GO:0046578 regulation of Ras protein signal transduction; GO:0044764 multi-organism cellular process; GO:0043207 response to external biotic stimulus; GO:0050896 response to stimulus; GO:0051707 response to other organism; GO:0015031 protein transport; GO:0045087 innate im…	GO:0010008 endosome membrane; GO:0097708 intracellular vesicle; GO:0043229 intracellular organelle; GO:0016020 membrane; GO:0098588 bounding membrane of organelle; GO:0031090 organelle membrane; GO:0031410 cytoplasmic vesicle; GO:0044446 intracellular organelle part; GO:0031982 vesicle; GO:0005737 cytoplasm; GO:0044433 cytoplasmic vesicle part; GO:0044440 endosomal part; GO:0012505 endomembrane s…	GO:0005515 protein binding; GO:0098772 molecular function regulator; GO:0005086 ARF guanyl-nucleotide exchange factor activity; GO:0005085 guanyl-nucleotide exchange factor activity; GO:0005488 binding;	K13462	MIN7; guanine nucleotide-exchange factor		IPR023394; IPR032691; IPR011989; IPR000904; IPR032629; IPR016024; IPR015403;	Sec7 domain, alpha orthogonal bundle; Guanine nucleotide exchange factor, N-terminal; Armadillo-like helical; Sec7 domain; Mon2, dimerisation and cyclophilin-binding domain; Armadillo-type fold; Sec7, C-terminal;
Q9LJD8	452	1.348	Up	0.0023168	S	MAP3K epsilon protein kinase 1 OS=Arabidopsis thaliana OX=3702 GN=M3KE1 PE=1 SV=1	M3KE1	0.827724	0.000232929	81.387	T(0.11)PS(0.828)S(0.062)VSGNELAR	2	-0.17826	1	0.825714	0.852883	0.84	1.12754	1.05158	1.21631	nucleus	GO:0050794 regulation of cellular process; GO:0044700 single organism signaling; GO:0016043 cellular component organization; GO:0016310 phosphorylation; GO:0065008 regulation of biological quality; GO:0040008 regulation of growth; GO:0044267 cellular protein metabolic process; GO:0044699 single-organism process; GO:0048638 regulation of developmental growth; GO:0050896 response to stimulus; GO:00…	GO:0043229 intracellular organelle; GO:0016020 membrane; GO:0043232 intracellular non-membrane-bounded organelle; GO:0044430 cytoskeletal part; GO:0071944 cell periphery; GO:0044446 intracellular organelle part; GO:0005737 cytoplasm; GO:0031981 nuclear lumen; GO:0044424 intracellular part; GO:0005730 nucleolus; GO:0005829 cytosol; GO:0005623 cell; GO:0044422 organelle part; GO:0005886 plasma memb…	GO:0005524 ATP binding; GO:1901265 nucleoside phosphate binding; GO:0016773 phosphotransferase activity, alcohol group as acceptor; GO:0001882 nucleoside binding; GO:0043167 ion binding; GO:0005515 protein binding; GO:0004672 protein kinase activity; GO:0000166 nucleotide binding; GO:0004702 signal transducer, downstream of receptor, with serine/threonine kinase activity; GO:0004871 signal transd…				IPR000719; IPR011989; IPR001245; IPR016024; IPR011009;	Protein kinase domain; Armadillo-like helical; Serine-threonine/tyrosine-protein kinase catalytic domain; Armadillo-type fold; Protein kinase-like domain;
Q9LJD8	922	1.479	Up	0.0152018	S	MAP3K epsilon protein kinase 1 OS=Arabidopsis thaliana OX=3702 GN=M3KE1 PE=1 SV=1	M3KE1	0.999306	0.000538077	76.24	HY(0.001)S(0.999)GQLDYVK	3	-0.50531	1	0.817143	0.848907	0.715238	1.05411	1.1022	1.36467	nucleus	GO:0050794 regulation of cellular process; GO:0044700 single organism signaling; GO:0016043 cellular component organization; GO:0016310 phosphorylation; GO:0065008 regulation of biological quality; GO:0040008 regulation of growth; GO:0044267 cellular protein metabolic process; GO:0044699 single-organism process; GO:0048638 regulation of developmental growth; GO:0050896 response to stimulus; GO:00…	GO:0043229 intracellular organelle; GO:0016020 membrane; GO:0043232 intracellular non-membrane-bounded organelle; GO:0044430 cytoskeletal part; GO:0071944 cell periphery; GO:0044446 intracellular organelle part; GO:0005737 cytoplasm; GO:0031981 nuclear lumen; GO:0044424 intracellular part; GO:0005730 nucleolus; GO:0005829 cytosol; GO:0005623 cell; GO:0044422 organelle part; GO:0005886 plasma memb…	GO:0005524 ATP binding; GO:1901265 nucleoside phosphate binding; GO:0016773 phosphotransferase activity, alcohol group as acceptor; GO:0001882 nucleoside binding; GO:0043167 ion binding; GO:0005515 protein binding; GO:0004672 protein kinase activity; GO:0000166 nucleotide binding; GO:0004702 signal transducer, downstream of receptor, with serine/threonine kinase activity; GO:0004871 signal transd…				IPR000719; IPR011989; IPR001245; IPR016024; IPR011009;	Protein kinase domain; Armadillo-like helical; Serine-threonine/tyrosine-protein kinase catalytic domain; Armadillo-type fold; Protein kinase-like domain;
O80567	425	0.732	Down	0.0188049	S	La-related protein 6B OS=Arabidopsis thaliana OX=3702 GN=LARP6B PE=1 SV=2	LARP6B	0.90825	7.07016e-22	129.59	QS(0.084)DDCS(0.908)GEWDT(0.008)HMQEQPIGEDQGNEK	4	-2.1064	2	1.14671	1.20726	1.13256	0.773774	0.99361	0.785489	nucleus	GO:0050794 regulation of cellular process; GO:0006725 cellular aromatic compound metabolic process; GO:0097659 nucleic acid-templated transcription; GO:0060255 regulation of macromolecule metabolic process; GO:0019219 regulation of nucleobase-containing compound metabolic process; GO:0009058 biosynthetic process; GO:0044237 cellular metabolic process; GO:0071704 organic substance metabolic proces…	GO:0043226 organelle; GO:0043231 intracellular membrane-bounded organelle; GO:0043229 intracellular organelle; GO:0005634 nucleus; GO:0044464 cell part; GO:0005622 intracellular; GO:0032991 macromolecular complex; GO:0044424 intracellular part; GO:1990904 ribonucleoprotein complex; GO:0030529 intracellular ribonucleoprotein complex; GO:0043227 membrane-bounded organelle; GO:0005623 cell;	GO:0097159 organic cyclic compound binding; GO:1901363 heterocyclic compound binding; GO:0003729 mRNA binding; GO:0003723 RNA binding; GO:1901265 nucleoside phosphate binding; GO:0005488 binding; GO:0003676 nucleic acid binding; GO:0000166 nucleotide binding; GO:0036094 small molecule binding;	K15191	LARP7; La-related protein 7		IPR006630; IPR011991; IPR000504; IPR012677;	RNA-binding protein Lupus La; Winged helix-turn-helix DNA-binding domain; RNA recognition motif domain; Nucleotide-binding alpha-beta plait domain;
Q9ZSA2	244	0.432	Down	0.00032309	S	Calcium-dependent protein kinase 21 OS=Arabidopsis thaliana OX=3702 GN=CPK21 PE=1 SV=1	CPK21	0.999881	5.82239e-13	135.09	DIVGS(1)AYYVAPEVLR	3	0.82006	2	1.50925	1.3665	1.53783	0.706107	0.634774	0.567091	cytoplasm	GO:0050794 regulation of cellular process; GO:0044700 single organism signaling; GO:0016310 phosphorylation; GO:0009738 abscisic acid-activated signaling pathway; GO:0001101 response to acid chemical; GO:0018209 peptidyl-serine modification; GO:0071310 cellular response to organic substance; GO:0044267 cellular protein metabolic process; GO:1901700 response to oxygen-containing compound; GO:00446…	GO:0043229 intracellular organelle; GO:0016020 membrane; GO:0030054 cell junction; GO:0071944 cell periphery; GO:0005737 cytoplasm; GO:0044424 intracellular part; GO:0005911 cell-cell junction; GO:0005623 cell; GO:0055044 symplast; GO:0005886 plasma membrane; GO:0043231 intracellular membrane-bounded organelle; GO:0043226 organelle; GO:0005634 nucleus; GO:0009506 plasmodesma; GO:0005622 intracell…	GO:1901265 nucleoside phosphate binding; GO:0016773 phosphotransferase activity, alcohol group as acceptor; GO:0019903 protein phosphatase binding; GO:0005515 protein binding; GO:0004683 calmodulin-dependent protein kinase activity; GO:0004672 protein kinase activity; GO:0097159 organic cyclic compound binding; GO:1901363 heterocyclic compound binding; GO:0016301 kinase activity; GO:0003824 catal…	K13412	CPK; calcium-dependent protein kinase [EC:2.7.11.1]	ath04626 Plant-pathogen interaction - Arabidopsis thaliana (thale cress);	IPR000719; IPR002048; IPR011992; IPR011009;	Protein kinase domain; EF-hand domain; EF-hand domain pair; Protein kinase-like domain;
Q9ZSA2	53	1.322	Up	0.027461	S	Calcium-dependent protein kinase 21 OS=Arabidopsis thaliana OX=3702 GN=CPK21 PE=1 SV=1	CPK21	0.964042	3.85503e-17	130.57	PMTQPIHQQIS(0.964)T(0.036)PSSNPVSVR	3	0.21365	2	0.907498	0.810152	0.822086	1.04008	1.28807	1.03036	cytoplasm	GO:0050794 regulation of cellular process; GO:0044700 single organism signaling; GO:0016310 phosphorylation; GO:0009738 abscisic acid-activated signaling pathway; GO:0001101 response to acid chemical; GO:0018209 peptidyl-serine modification; GO:0071310 cellular response to organic substance; GO:0044267 cellular protein metabolic process; GO:1901700 response to oxygen-containing compound; GO:00446…	GO:0043229 intracellular organelle; GO:0016020 membrane; GO:0030054 cell junction; GO:0071944 cell periphery; GO:0005737 cytoplasm; GO:0044424 intracellular part; GO:0005911 cell-cell junction; GO:0005623 cell; GO:0055044 symplast; GO:0005886 plasma membrane; GO:0043231 intracellular membrane-bounded organelle; GO:0043226 organelle; GO:0005634 nucleus; GO:0009506 plasmodesma; GO:0005622 intracell…	GO:1901265 nucleoside phosphate binding; GO:0016773 phosphotransferase activity, alcohol group as acceptor; GO:0019903 protein phosphatase binding; GO:0005515 protein binding; GO:0004683 calmodulin-dependent protein kinase activity; GO:0004672 protein kinase activity; GO:0097159 organic cyclic compound binding; GO:1901363 heterocyclic compound binding; GO:0016301 kinase activity; GO:0003824 catal…	K13412	CPK; calcium-dependent protein kinase [EC:2.7.11.1]	ath04626 Plant-pathogen interaction - Arabidopsis thaliana (thale cress);	IPR000719; IPR002048; IPR011992; IPR011009;	Protein kinase domain; EF-hand domain; EF-hand domain pair; Protein kinase-like domain;
Q9ZSA2	414	1.449	Up	0.026282	S	Calcium-dependent protein kinase 21 OS=Arabidopsis thaliana OX=3702 GN=CPK21 PE=1 SV=1	CPK21	0.996609	0.000376208	72.321	LGS(0.997)RLS(0.003)ETEVK	3	0.9168	2	0.677702	0.883249	0.828221	1.23855	1.23045	0.992165	cytoplasm	GO:0050794 regulation of cellular process; GO:0044700 single organism signaling; GO:0016310 phosphorylation; GO:0009738 abscisic acid-activated signaling pathway; GO:0001101 response to acid chemical; GO:0018209 peptidyl-serine modification; GO:0071310 cellular response to organic substance; GO:0044267 cellular protein metabolic process; GO:1901700 response to oxygen-containing compound; GO:00446…	GO:0043229 intracellular organelle; GO:0016020 membrane; GO:0030054 cell junction; GO:0071944 cell periphery; GO:0005737 cytoplasm; GO:0044424 intracellular part; GO:0005911 cell-cell junction; GO:0005623 cell; GO:0055044 symplast; GO:0005886 plasma membrane; GO:0043231 intracellular membrane-bounded organelle; GO:0043226 organelle; GO:0005634 nucleus; GO:0009506 plasmodesma; GO:0005622 intracell…	GO:1901265 nucleoside phosphate binding; GO:0016773 phosphotransferase activity, alcohol group as acceptor; GO:0019903 protein phosphatase binding; GO:0005515 protein binding; GO:0004683 calmodulin-dependent protein kinase activity; GO:0004672 protein kinase activity; GO:0097159 organic cyclic compound binding; GO:1901363 heterocyclic compound binding; GO:0016301 kinase activity; GO:0003824 catal…	K13412	CPK; calcium-dependent protein kinase [EC:2.7.11.1]	ath04626 Plant-pathogen interaction - Arabidopsis thaliana (thale cress);	IPR000719; IPR002048; IPR011992; IPR011009;	Protein kinase domain; EF-hand domain; EF-hand domain pair; Protein kinase-like domain;
Q9ZSA2	417	0.744	Down	0.0045643	S	Calcium-dependent protein kinase 21 OS=Arabidopsis thaliana OX=3702 GN=CPK21 PE=1 SV=1	CPK21	0.971356	0.0140129	60.167	LS(0.971)ET(0.029)EVK	2	0.78019	1	1.23272	1.21523	1.05317	0.862595	0.856996	0.884427	cytoplasm	GO:0050794 regulation of cellular process; GO:0044700 single organism signaling; GO:0016310 phosphorylation; GO:0009738 abscisic acid-activated signaling pathway; GO:0001101 response to acid chemical; GO:0018209 peptidyl-serine modification; GO:0071310 cellular response to organic substance; GO:0044267 cellular protein metabolic process; GO:1901700 response to oxygen-containing compound; GO:00446…	GO:0043229 intracellular organelle; GO:0016020 membrane; GO:0030054 cell junction; GO:0071944 cell periphery; GO:0005737 cytoplasm; GO:0044424 intracellular part; GO:0005911 cell-cell junction; GO:0005623 cell; GO:0055044 symplast; GO:0005886 plasma membrane; GO:0043231 intracellular membrane-bounded organelle; GO:0043226 organelle; GO:0005634 nucleus; GO:0009506 plasmodesma; GO:0005622 intracell…	GO:1901265 nucleoside phosphate binding; GO:0016773 phosphotransferase activity, alcohol group as acceptor; GO:0019903 protein phosphatase binding; GO:0005515 protein binding; GO:0004683 calmodulin-dependent protein kinase activity; GO:0004672 protein kinase activity; GO:0097159 organic cyclic compound binding; GO:1901363 heterocyclic compound binding; GO:0016301 kinase activity; GO:0003824 catal…	K13412	CPK; calcium-dependent protein kinase [EC:2.7.11.1]	ath04626 Plant-pathogen interaction - Arabidopsis thaliana (thale cress);	IPR000719; IPR002048; IPR011992; IPR011009;	Protein kinase domain; EF-hand domain; EF-hand domain pair; Protein kinase-like domain;
Q9FHY8	214	0.725	Down	0.0180233	S	Protein HLB1 OS=Arabidopsis thaliana OX=3702 GN=HLB1 PE=1 SV=1	HLB1	1	0.000434153	91.961	KYAS(1)AIER	3	-0.72087	4	1.13996	1.21718	1.19792	0.819556	0.757968	1	cytoplasm	GO:0021700 developmental maturation; GO:0072594 establishment of protein localization to organelle; GO:0017038 protein import; GO:0048869 cellular developmental process; GO:0006839 mitochondrial transport; GO:0032989 cellular component morphogenesis; GO:0044699 single-organism process; GO:0015031 protein transport; GO:0010015 root morphogenesis; GO:0051234 establishment of localization; GO:000660…	GO:0016020 membrane; GO:0019867 outer membrane; GO:0031410 cytoplasmic vesicle; GO:0031090 organelle membrane; GO:0098796 membrane protein complex; GO:0031982 vesicle; GO:0005737 cytoplasm; GO:0032991 macromolecular complex; GO:0098798 mitochondrial protein complex; GO:0044424 intracellular part; GO:0044455 mitochondrial membrane part; GO:0005623 cell; GO:0044422 organelle part; GO:0005769 early …	GO:0005515 protein binding; GO:0005488 binding;				IPR011990;	Tetratricopeptide-like helical domain;
A0A1R7T3A4	359	0.441	Down	1.63223e-05	S	Zincin-like metalloproteases family protein OS=Arabidopsis thaliana OX=3702 GN=OOP PE=3 SV=1	OOP	0.976679	6.96274e-66	240.71	AS(0.977)S(0.023)GDLDNTAIIDQILK	2	-0.26526	3	1.39821	1.53603	1.41113	0.634483	0.64959	0.630435	chloroplast	GO:0006508 proteolysis; GO:0008152 metabolic process; GO:0043170 macromolecule metabolic process; GO:0019538 protein metabolic process; GO:0044238 primary metabolic process; GO:0071704 organic substance metabolic process;		GO:0004175 endopeptidase activity; GO:0004222 metalloendopeptidase activity; GO:0008233 peptidase activity; GO:0003824 catalytic activity; GO:0070011 peptidase activity, acting on L-amino acid peptides; GO:0016787 hydrolase activity; GO:0008237 metallopeptidase activity;	K01414	prlC; oligopeptidase A [EC:3.4.24.70]		IPR024077; IPR001567; IPR024080; IPR024079;	Neurolysin/Thimet oligopeptidase, domain 2; Peptidase M3A/M3B catalytic domain; Neurolysin/Thimet oligopeptidase, N-terminal; Metallopeptidase, catalytic domain;
A0A1R7T3A4	662	0.676	Down	0.0143624	S	Zincin-like metalloproteases family protein OS=Arabidopsis thaliana OX=3702 GN=OOP PE=3 SV=1	OOP	0.999739	0.00222268	90.601	AGS(1)FSLR	2	0.43843	3	1.32771	1.15597	1.20508	0.784236	0.733607	0.977226	chloroplast	GO:0006508 proteolysis; GO:0008152 metabolic process; GO:0043170 macromolecule metabolic process; GO:0019538 protein metabolic process; GO:0044238 primary metabolic process; GO:0071704 organic substance metabolic process;		GO:0004175 endopeptidase activity; GO:0004222 metalloendopeptidase activity; GO:0008233 peptidase activity; GO:0003824 catalytic activity; GO:0070011 peptidase activity, acting on L-amino acid peptides; GO:0016787 hydrolase activity; GO:0008237 metallopeptidase activity;	K01414	prlC; oligopeptidase A [EC:3.4.24.70]		IPR024077; IPR001567; IPR024080; IPR024079;	Neurolysin/Thimet oligopeptidase, domain 2; Peptidase M3A/M3B catalytic domain; Neurolysin/Thimet oligopeptidase, N-terminal; Metallopeptidase, catalytic domain;
A0A1P8AUK8	92	1.973	Up	0.0095802	S	SNARE associated Golgi protein family OS=Arabidopsis thaliana OX=3702 GN=At1g22850 PE=4 SV=1	At1g22850	0.995553	3.49777e-71	201.62	STNDENDEDDVKS(0.996)ES(0.004)DDDGGSEGDAAIK	3	0.0045671	2	0.634409	0.64204	0.693961	0.985375	1.59025	1.31104	chloroplast
A0A1P8AUK8	94	1.836	Up	0.023735	S	SNARE associated Golgi protein family OS=Arabidopsis thaliana OX=3702 GN=At1g22850 PE=4 SV=1	At1g22850	0.964491	3.41707e-22	127.02	STNDENDEDDVKS(0.035)ES(0.964)DDDGGSEGDAAIK	4	0.078896	1	0.781362	0.62435	0.666325	0.983547	1.64895	1.17224	chloroplast
Q9SRH6	199	1.509	Up	0.0188009	S	Hypersensitive-induced response protein 3 OS=Arabidopsis thaliana OX=3702 GN=HIR3 PE=1 SV=1	HIR3	0.999597	0.00720734	61.165	YLS(1)GLGIAR	2	0.072935	1	0.855086	0.843863	0.832857	1.1764	1.41654	1.22676	cytoplasm	GO:0050832 defense response to fungus; GO:0009605 response to external stimulus; GO:0009620 response to fungus; GO:0006950 response to stress; GO:0098542 defense response to other organism; GO:0006952 defense response; GO:0043207 response to external biotic stimulus; GO:0050896 response to stimulus; GO:0051707 response to other organism; GO:0051704 multi-organism process; GO:0009607 response to b…	GO:0043229 intracellular organelle; GO:0016020 membrane; GO:0098588 bounding membrane of organelle; GO:0031090 organelle membrane; GO:0071944 cell periphery; GO:0030054 cell junction; GO:0005737 cytoplasm; GO:0044446 intracellular organelle part; GO:0044424 intracellular part; GO:0005911 cell-cell junction; GO:0005623 cell; GO:0055044 symplast; GO:0005739 mitochondrion; GO:0044422 organelle part;…					IPR001107;	Band 7 domain;
Q9LFX8	7	0.796	Down	0.0106045	S	Glycine-rich protein OS=Arabidopsis thaliana OX=3702 GN=At1g27090 PE=1 SV=1	At1g27090	0.872754	3.50842e-37	184.6	AAT(0.019)AS(0.108)S(0.873)EASEGPVMGLINK	3	0.3579	2	1.17352	1.05937	1.22848	0.958794	0.915423	0.881407	nucleus		GO:0044464 cell part; GO:0005622 intracellular; GO:0005737 cytoplasm; GO:0044424 intracellular part; GO:0005829 cytosol; GO:0005623 cell; GO:0044444 cytoplasmic part;	GO:0097159 organic cyclic compound binding; GO:1901363 heterocyclic compound binding; GO:0003729 mRNA binding; GO:0003723 RNA binding; GO:0005488 binding; GO:0003676 nucleic acid binding;
Q9C7C4	90	1.349	Up	2.2702e-05	S	Protein EMSY-LIKE 1 OS=Arabidopsis thaliana OX=3702 GN=EML1 PE=1 SV=1	EML1	0.863065	4.89116e-16	126.27	HATIQPFDVLPS(0.863)PT(0.13)FS(0.007)AAR	3	-1.5991	1	0.829292	0.861538	0.829871	1.12281	1.14316	1.13501	nucleus	GO:0000003 reproduction; GO:0032502 developmental process; GO:0044707 single-multicellular organism process; GO:0003006 developmental process involved in reproduction; GO:0009620 response to fungus; GO:0006950 response to stress; GO:0022414 reproductive process; GO:0048731 system development; GO:0010228 vegetative to reproductive phase transition of meristem; GO:0048608 reproductive structure dev…	GO:0043226 organelle; GO:0043231 intracellular membrane-bounded organelle; GO:0043229 intracellular organelle; GO:0005634 nucleus; GO:0044464 cell part; GO:0005622 intracellular; GO:0044424 intracellular part; GO:0043227 membrane-bounded organelle; GO:0005623 cell;	GO:0005515 protein binding; GO:0005488 binding;				IPR014002; IPR005491;	Agenet domain, plant type; ENT domain;
Q9C7C4	117	1.379	Up	0.027456	S	Protein EMSY-LIKE 1 OS=Arabidopsis thaliana OX=3702 GN=EML1 PE=1 SV=1	EML1	0.999451	4.03902e-51	203.29	TFPSYNPSIGAT(0.001)GNRS(0.999)FNNR	3	-0.6176	3	0.763337	0.972308	0.749753	1.22188	1.16301	1.0419	nucleus	GO:0000003 reproduction; GO:0032502 developmental process; GO:0044707 single-multicellular organism process; GO:0003006 developmental process involved in reproduction; GO:0009620 response to fungus; GO:0006950 response to stress; GO:0022414 reproductive process; GO:0048731 system development; GO:0010228 vegetative to reproductive phase transition of meristem; GO:0048608 reproductive structure dev…	GO:0043226 organelle; GO:0043231 intracellular membrane-bounded organelle; GO:0043229 intracellular organelle; GO:0005634 nucleus; GO:0044464 cell part; GO:0005622 intracellular; GO:0044424 intracellular part; GO:0043227 membrane-bounded organelle; GO:0005623 cell;	GO:0005515 protein binding; GO:0005488 binding;				IPR014002; IPR005491;	Agenet domain, plant type; ENT domain;
Q8H112	62	0.638	Down	0.027924	T	PGR5-like protein 1A, chloroplastic OS=Arabidopsis thaliana OX=3702 GN=PGRL1A PE=1 SV=1	PGRL1A	0.933006	2.32079e-36	163.87	AT(0.933)T(0.067)EQSGPVGGDNVDSNVLPYCSINK	4	0.35241	4	1.09778	1.13166	1.59226	0.846383	0.732639	0.859168	chloroplast	GO:0009773 photosynthetic electron transport in photosystem I; GO:0008152 metabolic process; GO:0006091 generation of precursor metabolites and energy; GO:0044710 single-organism metabolic process; GO:0055114 oxidation-reduction process; GO:0044763 single-organism cellular process; GO:0044699 single-organism process; GO:0022900 electron transport chain; GO:0019684 photosynthesis, light reaction; …	GO:0043229 intracellular organelle; GO:0016020 membrane; GO:0009535 chloroplast thylakoid membrane; GO:0044434 chloroplast part; GO:0005737 cytoplasm; GO:0044446 intracellular organelle part; GO:0009534 chloroplast thylakoid; GO:0042651 thylakoid membrane; GO:0031224 intrinsic component of membrane; GO:0044435 plastid part; GO:0044424 intracellular part; GO:0005623 cell; GO:0016021 integral compo…	GO:0005515 protein binding; GO:0042802 identical protein binding; GO:0016730 oxidoreductase activity, acting on iron-sulfur proteins as donors; GO:0003824 catalytic activity; GO:0005488 binding; GO:0016491 oxidoreductase activity;
Q9SU94	5	1.584	Up	0.0177605	S	Protein arginine N-methyltransferase 1.1 OS=Arabidopsis thaliana OX=3702 GN=PRMT11 PE=1 SV=1	PRMT11	0.950025	4.5777e-78	239.02	T(0.05)KNS(0.95)NHDENEFISFEPNQNTK	3	0.16186	2	0.702369	0.752992	0.75553	0.941459	1.39037	1.17017	cytoplasm	GO:0097659 nucleic acid-templated transcription; GO:0009058 biosynthetic process; GO:0044237 cellular metabolic process; GO:0018195 peptidyl-arginine modification; GO:0032259 methylation; GO:2001141 regulation of RNA biosynthetic process; GO:0008213 protein alkylation; GO:0008152 metabolic process; GO:0035246 peptidyl-arginine N-methylation; GO:0043170 macromolecule metabolic process; GO:0019538 …	GO:0043226 organelle; GO:0043231 intracellular membrane-bounded organelle; GO:0043229 intracellular organelle; GO:0005634 nucleus; GO:0044464 cell part; GO:0005622 intracellular; GO:0005737 cytoplasm; GO:0044424 intracellular part; GO:0005829 cytosol; GO:0043227 membrane-bounded organelle; GO:0005623 cell; GO:0044444 cytoplasmic part;	GO:0008757 S-adenosylmethionine-dependent methyltransferase activity; GO:0016273 arginine N-methyltransferase activity; GO:0008168 methyltransferase activity; GO:0008276 protein methyltransferase activity; GO:0003824 catalytic activity; GO:0005488 binding; GO:0016274 protein-arginine N-methyltransferase activity; GO:0016741 transferase activity, transferring one-carbon groups; GO:0005515 protein …	K11434	PRMT1; type I protein arginine methyltransferase [EC:2.1.1.319]		IPR029063;	S-adenosyl-L-methionine-dependent methyltransferase;
Q3EBL9	155	1.519	Up	0.0033978	S	Vacuolar protein-sorting-associated protein 37 homolog 2 OS=Arabidopsis thaliana OX=3702 GN=VPS37-2 PE=1 SV=1	VPS37-2	0.998909	0.000734531	66.326	FYS(0.999)PGS(0.001)LLHR	3	0.56227	1	0.735924	0.875906	0.810036	1.12183	1.25676	1.30012	nucleus	GO:0045184 establishment of protein localization; GO:0006810 transport; GO:0071702 organic substance transport; GO:0051179 localization; GO:0033036 macromolecule localization; GO:0008104 protein localization; GO:0015031 protein transport; GO:0051234 establishment of localization;	GO:0016020 membrane; GO:0010008 endosome membrane; GO:0097708 intracellular vesicle; GO:0043229 intracellular organelle; GO:0098588 bounding membrane of organelle; GO:0031090 organelle membrane; GO:0031410 cytoplasmic vesicle; GO:0098796 membrane protein complex; GO:0044446 intracellular organelle part; GO:0005737 cytoplasm; GO:0031982 vesicle; GO:0044433 cytoplasmic vesicle part; GO:0044440 endo…		K12185	VPS37; ESCRT-I complex subunit VPS37	ath04144 Endocytosis - Arabidopsis thaliana (thale cress);	IPR009851;	Modifier of rudimentary, Modr;
Q9LJH9	64	1.694	Up	0.0057168	S	Exocyst subunit Exo70 family protein OS=Arabidopsis thaliana OX=3702 GN=EXO70D3 PE=3 SV=1	EXO70D3	0.878417	6.3438e-89	235.78	SLS(0.002)S(0.01)VS(0.878)FS(0.107)S(0.002)SSSSAATSAATVVDEHEVK	3	-0.95308	1	0.651391	0.888286	0.715701	1.18076	1.31738	1.32167	cytoskeleton	GO:0006810 transport; GO:1902578 single-organism localization; GO:0032940 secretion by cell; GO:0016192 vesicle-mediated transport; GO:0044763 single-organism cellular process; GO:0044699 single-organism process; GO:0051179 localization; GO:0009987 cellular process; GO:0051234 establishment of localization; GO:0006887 exocytosis; GO:0044765 single-organism transport; GO:0046903 secretion;	GO:0005938 cell cortex; GO:0044464 cell part; GO:0044448 cell cortex part; GO:0005622 intracellular; GO:0071944 cell periphery; GO:0005737 cytoplasm; GO:0099568 cytoplasmic region; GO:0032991 macromolecular complex; GO:0044424 intracellular part; GO:0000145 exocyst; GO:0043234 protein complex; GO:0005623 cell; GO:0044444 cytoplasmic part; GO:0099023 tethering complex;		K07195	EXOC7, EXO70; exocyst complex component 7		IPR016159;	Cullin repeat-like-containing domain;
Q9LJH9	66	1.627	Up	0.014464	S	Exocyst subunit Exo70 family protein OS=Arabidopsis thaliana OX=3702 GN=EXO70D3 PE=3 SV=1	EXO70D3	0.916234	5.10225e-47	177.92	SLSS(0.002)VS(0.074)FS(0.916)S(0.006)SSSSAATSAATVVDEHEVK	4	1.0549	1	0.710311	0.869848	0.753811	1.11311	1.15713	1.52624	cytoskeleton	GO:0006810 transport; GO:1902578 single-organism localization; GO:0032940 secretion by cell; GO:0016192 vesicle-mediated transport; GO:0044763 single-organism cellular process; GO:0044699 single-organism process; GO:0051179 localization; GO:0009987 cellular process; GO:0051234 establishment of localization; GO:0006887 exocytosis; GO:0044765 single-organism transport; GO:0046903 secretion;	GO:0005938 cell cortex; GO:0044464 cell part; GO:0044448 cell cortex part; GO:0005622 intracellular; GO:0071944 cell periphery; GO:0005737 cytoplasm; GO:0099568 cytoplasmic region; GO:0032991 macromolecular complex; GO:0044424 intracellular part; GO:0000145 exocyst; GO:0043234 protein complex; GO:0005623 cell; GO:0044444 cytoplasmic part; GO:0099023 tethering complex;		K07195	EXOC7, EXO70; exocyst complex component 7		IPR016159;	Cullin repeat-like-containing domain;
Q9ZU48	220	0.781	Down	0.035945	S	Expressed protein OS=Arabidopsis thaliana OX=3702 GN=PDE331 PE=1 SV=2	PDE331	0.895744	1.50238e-06	133.48	GFS(0.1)DS(0.896)DT(0.004)NVNR	2	-0.42552	1	1.25417	1.10573	1.07493	0.995423	0.795043	0.890456	nucleus		GO:0043226 organelle; GO:0043231 intracellular membrane-bounded organelle; GO:0043229 intracellular organelle; GO:0005634 nucleus; GO:0044464 cell part; GO:0005622 intracellular; GO:0005737 cytoplasm; GO:0044424 intracellular part; GO:0005829 cytosol; GO:0043227 membrane-bounded organelle; GO:0005623 cell; GO:0044444 cytoplasmic part;	GO:0005515 protein binding; GO:0005488 binding;				IPR000270;	PB1 domain;
F4JD57	88	0.746	Down	0.00116326	S	Rad23 UV excision repair protein family OS=Arabidopsis thaliana OX=3702 GN=RAD23C PE=4 SV=1	RAD23C	0.997829	1.19542e-11	118.54	SKPASAAASS(0.002)AS(0.998)AGTSQAK	3	-1.0715	2	1.22973	1.12888	1.15696	0.908821	0.879041	0.83499	cytoplasm	GO:0033554 cellular response to stress; GO:0051603 proteolysis involved in cellular protein catabolic process; GO:0044257 cellular protein catabolic process; GO:0006725 cellular aromatic compound metabolic process; GO:0006259 DNA metabolic process; GO:0006289 nucleotide-excision repair; GO:0044267 cellular protein metabolic process; GO:0050896 response to stimulus; GO:0044237 cellular metabolic p…	GO:0043226 organelle; GO:0043231 intracellular membrane-bounded organelle; GO:0043229 intracellular organelle; GO:0005634 nucleus; GO:0044464 cell part; GO:0005622 intracellular; GO:0044424 intracellular part; GO:0043227 membrane-bounded organelle; GO:0005623 cell;	GO:0097159 organic cyclic compound binding; GO:1901363 heterocyclic compound binding; GO:0003677 DNA binding; GO:0003684 damaged DNA binding; GO:0005515 protein binding; GO:0005488 binding; GO:0003676 nucleic acid binding;	K10839	RAD23, HR23; UV excision repair protein RAD23	ath03420 Nucleotide excision repair - Arabidopsis thaliana (thale cress); ath04141 Protein processing in endoplasmic reticulum - Arabidopsis thaliana (thale cress);	IPR006636; IPR015940; IPR029071; IPR000626; IPR015360; IPR009060;	Heat shock chaperonin-binding; Ubiquitin-associated domain; Ubiquitin-related domain; Ubiquitin domain; XPC-binding domain; UBA-like;
A0A2H1ZEA9	408	0.801	Down	0.046219	S	Aminomethyltransferase OS=Arabidopsis thaliana OX=3702 GN=At1g11860 PE=3 SV=1	At1g11860	0.997921	0.00064179	72.891	GKPYEGS(0.998)IT(0.002)K	3	-0.23252	1	1.1096	1.25276	1.03219	1.00415	0.868269	0.845029	chloroplast	GO:1901606 alpha-amino acid catabolic process; GO:0044712 single-organism catabolic process; GO:0044281 small molecule metabolic process; GO:0044763 single-organism cellular process; GO:0006807 nitrogen compound metabolic process; GO:0044699 single-organism process; GO:0044282 small molecule catabolic process; GO:1901605 alpha-amino acid metabolic process; GO:0044238 primary metabolic process; GO…		GO:0008168 methyltransferase activity; GO:0003824 catalytic activity; GO:0005488 binding; GO:0016741 transferase activity, transferring one-carbon groups; GO:0005515 protein binding; GO:0004047 aminomethyltransferase activity; GO:0016740 transferase activity;	K00605	gcvT, AMT; aminomethyltransferase [EC:2.1.2.10]	ath00260 Glycine, serine and threonine metabolism - Arabidopsis thaliana (thale cress); ath00630 Glyoxylate and dicarboxylate metabolism - Arabidopsis thaliana (thale cress); ath00670 One carbon pool by folate - Arabidopsis thaliana (thale cress); ath01100 Metabolic pathways - Arabidopsis thaliana (thale cress); ath01110 Biosynthesis of secondary metabolites - Arabidopsis thaliana (thale cress); …	IPR029043; IPR013977; IPR006222; IPR027266;	Glycine cleavage T-protein/YgfZ, C-terminal domain; Glycine cleavage T-protein, C-terminal barrel domain; Glycine cleavage T-protein-like, N-terminal; GTP-binding protein TrmE/Glycine cleavage system T protein, domain 1;
Q9SMR2	39	1.24	Up	0.00099815	S	Tubulin-folding cofactor C OS=Arabidopsis thaliana OX=3702 GN=TFCC PE=1 SV=1	TFCC	0.761155	1.45369e-18	123.41	KS(0.171)DS(0.761)PDS(0.039)S(0.009)S(0.006)S(0.006)S(0.006)S(0.002)STLESTSSFLAK	4	-0.4663	2	0.890383	0.899341	0.858751	1.05556	1.13381	1.09566	nucleus	GO:0044085 cellular component biogenesis; GO:0032502 developmental process; GO:0034622 cellular macromolecular complex assembly; GO:0016043 cellular component organization; GO:0071822 protein complex subunit organization; GO:0007021 tubulin complex assembly; GO:0048869 cellular developmental process; GO:0044763 single-organism cellular process; GO:0032989 cellular component morphogenesis; GO:0044…	GO:0044424 intracellular part; GO:0005623 cell; GO:0044464 cell part; GO:0005622 intracellular; GO:0005737 cytoplasm;	GO:0015631 tubulin binding; GO:0005515 protein binding; GO:0008092 cytoskeletal protein binding; GO:0005488 binding;	K21766	TBCC; tubulin-specific chaperone C		IPR006599; IPR016098; IPR031925; IPR017901; IPR012945;	CARP motif; Cyclase-associated protein CAP/septum formation inhibitor MinC, C-terminal; Tubulin-specific chaperone C, N-terminal; C-CAP/cofactor C-like domain; Tubulin binding cofactor C-like domain;
Q9LZJ5	897	1.403	Up	0.0130026	S	ABC transporter C family member 14 OS=Arabidopsis thaliana OX=3702 GN=ABCC14 PE=1 SV=1	ABCC14	1	4.09489e-15	168.41	SIS(1)IES(1)PRQPKS(1)PK	3	0.56719	17	0.768409	0.867629	0.777143	1.1418	1.11892	1.12579	plasma membrane	GO:0006810 transport; GO:0042493 response to drug; GO:0055085 transmembrane transport; GO:0042221 response to chemical; GO:1902578 single-organism localization; GO:0015893 drug transport; GO:0044699 single-organism process; GO:0050896 response to stimulus; GO:0051179 localization; GO:0042908 xenobiotic transport; GO:0006855 drug transmembrane transport; GO:0044765 single-organism transport; GO:00…	GO:0043229 intracellular organelle; GO:0016020 membrane; GO:0098588 bounding membrane of organelle; GO:0031090 organelle membrane; GO:0044446 intracellular organelle part; GO:0005737 cytoplasm; GO:0031224 intrinsic component of membrane; GO:0012505 endomembrane system; GO:0044424 intracellular part; GO:0005623 cell; GO:0016021 integral component of membrane; GO:0044422 organelle part; GO:0043231 …	GO:1901265 nucleoside phosphate binding; GO:0015399 primary active transmembrane transporter activity; GO:0042910 xenobiotic transporter activity; GO:0016817 hydrolase activity, acting on acid anhydrides; GO:0016787 hydrolase activity; GO:0016887 ATPase activity; GO:0097159 organic cyclic compound binding; GO:1901363 heterocyclic compound binding; GO:0016462 pyrophosphatase activity; GO:0003824 c…				IPR003593; IPR003439; IPR027417; IPR011527;	AAA+ ATPase domain; ABC transporter-like; P-loop containing nucleoside triphosphate hydrolase; ABC transporter type 1, transmembrane domain;
Q9LZJ5	894	1.615	Up	0.0032578	S	ABC transporter C family member 14 OS=Arabidopsis thaliana OX=3702 GN=ABCC14 PE=1 SV=1	ABCC14	0.999737	4.09489e-15	168.41	SIS(1)IES(1)PRQPKS(1)PK	3	0.56719	13	0.673397	0.839952	0.666286	1.18416	1.19705	1.13846	plasma membrane	GO:0006810 transport; GO:0042493 response to drug; GO:0055085 transmembrane transport; GO:0042221 response to chemical; GO:1902578 single-organism localization; GO:0015893 drug transport; GO:0044699 single-organism process; GO:0050896 response to stimulus; GO:0051179 localization; GO:0042908 xenobiotic transport; GO:0006855 drug transmembrane transport; GO:0044765 single-organism transport; GO:00…	GO:0043229 intracellular organelle; GO:0016020 membrane; GO:0098588 bounding membrane of organelle; GO:0031090 organelle membrane; GO:0044446 intracellular organelle part; GO:0005737 cytoplasm; GO:0031224 intrinsic component of membrane; GO:0012505 endomembrane system; GO:0044424 intracellular part; GO:0005623 cell; GO:0016021 integral component of membrane; GO:0044422 organelle part; GO:0043231 …	GO:1901265 nucleoside phosphate binding; GO:0015399 primary active transmembrane transporter activity; GO:0042910 xenobiotic transporter activity; GO:0016817 hydrolase activity, acting on acid anhydrides; GO:0016787 hydrolase activity; GO:0016887 ATPase activity; GO:0097159 organic cyclic compound binding; GO:1901363 heterocyclic compound binding; GO:0016462 pyrophosphatase activity; GO:0003824 c…				IPR003593; IPR003439; IPR027417; IPR011527;	AAA+ ATPase domain; ABC transporter-like; P-loop containing nucleoside triphosphate hydrolase; ABC transporter type 1, transmembrane domain;
Q9LZJ5	903	1.345	Up	0.0128991	S	ABC transporter C family member 14 OS=Arabidopsis thaliana OX=3702 GN=ABCC14 PE=1 SV=1	ABCC14	1	4.09489e-15	139.11	SIS(1)IES(1)PRQPKS(1)PK	3	0.56719	5	0.747031	0.936221	0.801143	1.13996	1.0651	1.13756	plasma membrane	GO:0006810 transport; GO:0042493 response to drug; GO:0055085 transmembrane transport; GO:0042221 response to chemical; GO:1902578 single-organism localization; GO:0015893 drug transport; GO:0044699 single-organism process; GO:0050896 response to stimulus; GO:0051179 localization; GO:0042908 xenobiotic transport; GO:0006855 drug transmembrane transport; GO:0044765 single-organism transport; GO:00…	GO:0043229 intracellular organelle; GO:0016020 membrane; GO:0098588 bounding membrane of organelle; GO:0031090 organelle membrane; GO:0044446 intracellular organelle part; GO:0005737 cytoplasm; GO:0031224 intrinsic component of membrane; GO:0012505 endomembrane system; GO:0044424 intracellular part; GO:0005623 cell; GO:0016021 integral component of membrane; GO:0044422 organelle part; GO:0043231 …	GO:1901265 nucleoside phosphate binding; GO:0015399 primary active transmembrane transporter activity; GO:0042910 xenobiotic transporter activity; GO:0016817 hydrolase activity, acting on acid anhydrides; GO:0016787 hydrolase activity; GO:0016887 ATPase activity; GO:0097159 organic cyclic compound binding; GO:1901363 heterocyclic compound binding; GO:0016462 pyrophosphatase activity; GO:0003824 c…				IPR003593; IPR003439; IPR027417; IPR011527;	AAA+ ATPase domain; ABC transporter-like; P-loop containing nucleoside triphosphate hydrolase; ABC transporter type 1, transmembrane domain;
F4JRF7	698	0.643	Down	0.025418	S	Chaperone DnaJ-domain superfamily protein OS=Arabidopsis thaliana OX=3702 GN=At4g12770 PE=4 SV=1	At4g12770	0.989735	0.00347717	76.619	GGS(0.99)FES(0.01)SR	2	-0.77199	1	1.21139	1.42903	1.12391	0.914168	0.646199	0.861797	nucleus							IPR001623;	DnaJ domain;
P27202	58	0.723	Down	0.0067214	S	Photosystem II 10 kDa polypeptide, chloroplastic OS=Arabidopsis thaliana OX=3702 GN=PSBR PE=1 SV=1	PSBR	1	2.30916e-24	192.25	TDKPFGINGS(1)MDLR	2	-1.1927	14	1.15504	1.13946	1.34578	0.881912	0.825976	0.924362	chloroplast	GO:0044085 cellular component biogenesis; GO:0016043 cellular component organization; GO:0034622 cellular macromolecular complex assembly; GO:0071822 protein complex subunit organization; GO:0019684 photosynthesis, light reaction; GO:0010033 response to organic substance; GO:0009735 response to cytokinin; GO:0050896 response to stimulus; GO:0010207 photosystem II assembly; GO:0044237 cellular met…	GO:0016020 membrane; GO:0009535 chloroplast thylakoid membrane; GO:0044434 chloroplast part; GO:0098796 membrane protein complex; GO:0005737 cytoplasm; GO:0009534 chloroplast thylakoid; GO:0009654 photosystem II oxygen evolving complex; GO:0042651 thylakoid membrane; GO:0032991 macromolecular complex; GO:0044424 intracellular part; GO:0005623 cell; GO:0044422 organelle part; GO:1902494 catalytic …	GO:0005515 protein binding; GO:0005488 binding;	K03541	psbR; photosystem II 10kDa protein	ath00195 Photosynthesis - Arabidopsis thaliana (thale cress);
Q9SW09	116	0.473	Down	0.044243	S	40S ribosomal protein S10-1 OS=Arabidopsis thaliana OX=3702 GN=RPS10A PE=2 SV=1	RPS10A	1	0.000600179	69.314	GPPRS(1)DGDRPR	2	-1.3972	4	0.973363	1.50245	1.96313	0.900682	0.656716	0.544379	mitochondria	GO:0044085 cellular component biogenesis; GO:0016043 cellular component organization; GO:0034622 cellular macromolecular complex assembly; GO:0022613 ribonucleoprotein complex biogenesis; GO:0022618 ribonucleoprotein complex assembly; GO:0042274 ribosomal small subunit biogenesis; GO:0042254 ribosome biogenesis; GO:0000028 ribosomal small subunit assembly; GO:0043933 macromolecular complex subuni…	GO:0005840 ribosome; GO:0043229 intracellular organelle; GO:0016020 membrane; GO:0043232 intracellular non-membrane-bounded organelle; GO:0015935 small ribosomal subunit; GO:0044446 intracellular organelle part; GO:0005737 cytoplasm; GO:0032991 macromolecular complex; GO:0044424 intracellular part; GO:0005829 cytosol; GO:0005623 cell; GO:0044422 organelle part; GO:0043228 non-membrane-bounded org…	GO:0097159 organic cyclic compound binding; GO:1901363 heterocyclic compound binding; GO:0003729 mRNA binding; GO:0003723 RNA binding; GO:0005488 binding; GO:0003676 nucleic acid binding; GO:0005198 structural molecule activity; GO:0003735 structural constituent of ribosome;	K02947	RP-S10e, RPS10; small subunit ribosomal protein S10e	ath03010 Ribosome - Arabidopsis thaliana (thale cress);	IPR005326;	Plectin/S10, N-terminal;
Q43867	203	0.783	Down	0.043704	T	Pectinesterase 1 OS=Arabidopsis thaliana OX=3702 GN=PME1 PE=1 SV=1	PME1	0.887447	0.00165157	52.149	T(0.887)EY(0.02)ANS(0.076)T(0.017)ITQNLK	3	-1.0063	1	0.990526	1.29523	1.12972	0.856884	0.94	0.877778	nucleus	GO:0016043 cellular component organization; GO:0010393 galacturonan metabolic process; GO:0000272 polysaccharide catabolic process; GO:0005975 carbohydrate metabolic process; GO:0044238 primary metabolic process; GO:0043086 negative regulation of catalytic activity; GO:0071555 cell wall organization; GO:0071704 organic substance metabolic process; GO:0016052 carbohydrate catabolic process; GO:004…	GO:0016020 membrane; GO:0030312 external encapsulating structure; GO:0031410 cytoplasmic vesicle; GO:0031090 organelle membrane; GO:0030054 cell junction; GO:0071944 cell periphery; GO:0031982 vesicle; GO:0005737 cytoplasm; GO:0044424 intracellular part; GO:0005911 cell-cell junction; GO:0005623 cell; GO:0055044 symplast; GO:0044422 organelle part; GO:0009506 plasmodesma; GO:0044464 cell part; GO…	GO:0045330 aspartyl esterase activity; GO:0052689 carboxylic ester hydrolase activity; GO:0030234 enzyme regulator activity; GO:0003824 catalytic activity; GO:0005488 binding; GO:0030599 pectinesterase activity; GO:0016788 hydrolase activity, acting on ester bonds; GO:0016787 hydrolase activity; GO:0005515 protein binding; GO:0004857 enzyme inhibitor activity; GO:0098772 molecular function regula…				IPR011050; IPR000070; IPR006501; IPR012334;	Pectin lyase fold/virulence factor; Pectinesterase, catalytic; Pectinesterase inhibitor domain; Pectin lyase fold;
O23052	197	0.832	Down	0.0186381	S	Uncharacterized TPR repeat-containing protein At1g05150 OS=Arabidopsis thaliana OX=3702 GN=At1g05150 PE=1 SV=1	At1g05150	0.999807	5.5955e-05	89.624	ELGPSSEIS(1)EKR	3	0.08874	3	1.13941	1.18041	1.0222	0.891972	0.931599	0.955823	chloroplast		GO:0016020 membrane; GO:0097708 intracellular vesicle; GO:0043229 intracellular organelle; GO:0031410 cytoplasmic vesicle; GO:0071944 cell periphery; GO:0030054 cell junction; GO:0031982 vesicle; GO:0044446 intracellular organelle part; GO:0005737 cytoplasm; GO:0012505 endomembrane system; GO:0044424 intracellular part; GO:0005623 cell; GO:0005911 cell-cell junction; GO:0055044 symplast; GO:00444…	GO:0003824 catalytic activity; GO:0005488 binding; GO:0043167 ion binding; GO:0043169 cation binding; GO:0046872 metal ion binding; GO:0005515 protein binding; GO:0016757 transferase activity, transferring glycosyl groups; GO:0005509 calcium ion binding; GO:0016740 transferase activity;				IPR011990; IPR002048; IPR011992; IPR013026;	Tetratricopeptide-like helical domain; EF-hand domain; EF-hand domain pair; Tetratricopeptide repeat-containing domain;
F4JN38	392	0.188	Down	0.0059625	S	Protein kinase superfamily protein OS=Arabidopsis thaliana OX=3702 GN=CST PE=1 SV=1	CST	0.798161	0.000304737	116.25	S(0.202)S(0.798)PHHYR	2	0.32905	3	2.36413	1.88879	0.898182	0.363842	0.314254	0.289979	chloroplast	GO:0016310 phosphorylation; GO:0044267 cellular protein metabolic process; GO:0044238 primary metabolic process; GO:0044237 cellular metabolic process; GO:0006796 phosphate-containing compound metabolic process; GO:0071704 organic substance metabolic process; GO:0008152 metabolic process; GO:0006468 protein phosphorylation; GO:0006793 phosphorus metabolic process; GO:0044260 cellular macromolecul…		GO:0005524 ATP binding; GO:1901265 nucleoside phosphate binding; GO:0016773 phosphotransferase activity, alcohol group as acceptor; GO:0001882 nucleoside binding; GO:0043167 ion binding; GO:0004672 protein kinase activity; GO:0000166 nucleotide binding; GO:0097159 organic cyclic compound binding; GO:1901363 heterocyclic compound binding; GO:0032549 ribonucleoside binding; GO:0097367 carbohydrate …	K00924	E2.7.1.-; kinase [EC:2.7.1.-]		IPR000719; IPR001245; IPR013320; IPR011009;	Protein kinase domain; Serine-threonine/tyrosine-protein kinase catalytic domain; Concanavalin A-like lectin/glucanase domain; Protein kinase-like domain;
F4JN38	118	0.661	Down	0.00086481	S	Protein kinase superfamily protein OS=Arabidopsis thaliana OX=3702 GN=CST PE=1 SV=1	CST	1	9.82316e-07	137.84	VGS(1)GMIVAIK	3	-1.6723	14	1.27803	1.17883	1.19909	0.866667	0.792368	0.757996	chloroplast	GO:0016310 phosphorylation; GO:0044267 cellular protein metabolic process; GO:0044238 primary metabolic process; GO:0044237 cellular metabolic process; GO:0006796 phosphate-containing compound metabolic process; GO:0071704 organic substance metabolic process; GO:0008152 metabolic process; GO:0006468 protein phosphorylation; GO:0006793 phosphorus metabolic process; GO:0044260 cellular macromolecul…		GO:0005524 ATP binding; GO:1901265 nucleoside phosphate binding; GO:0016773 phosphotransferase activity, alcohol group as acceptor; GO:0001882 nucleoside binding; GO:0043167 ion binding; GO:0004672 protein kinase activity; GO:0000166 nucleotide binding; GO:0097159 organic cyclic compound binding; GO:1901363 heterocyclic compound binding; GO:0032549 ribonucleoside binding; GO:0097367 carbohydrate …	K00924	E2.7.1.-; kinase [EC:2.7.1.-]		IPR000719; IPR001245; IPR013320; IPR011009;	Protein kinase domain; Serine-threonine/tyrosine-protein kinase catalytic domain; Concanavalin A-like lectin/glucanase domain; Protein kinase-like domain;
F4JN38	91	0.282	Down	0.000138484	S	Protein kinase superfamily protein OS=Arabidopsis thaliana OX=3702 GN=CST PE=1 SV=1	CST	1	5.15735e-10	121.21	NFKPDS(1)MLGQGGFGK	4	0.32887	6	1.46099	1.61833	1.65364	0.516384	0.420875	0.396588	chloroplast	GO:0016310 phosphorylation; GO:0044267 cellular protein metabolic process; GO:0044238 primary metabolic process; GO:0044237 cellular metabolic process; GO:0006796 phosphate-containing compound metabolic process; GO:0071704 organic substance metabolic process; GO:0008152 metabolic process; GO:0006468 protein phosphorylation; GO:0006793 phosphorus metabolic process; GO:0044260 cellular macromolecul…		GO:0005524 ATP binding; GO:1901265 nucleoside phosphate binding; GO:0016773 phosphotransferase activity, alcohol group as acceptor; GO:0001882 nucleoside binding; GO:0043167 ion binding; GO:0004672 protein kinase activity; GO:0000166 nucleotide binding; GO:0097159 organic cyclic compound binding; GO:1901363 heterocyclic compound binding; GO:0032549 ribonucleoside binding; GO:0097367 carbohydrate …	K00924	E2.7.1.-; kinase [EC:2.7.1.-]		IPR000719; IPR001245; IPR013320; IPR011009;	Protein kinase domain; Serine-threonine/tyrosine-protein kinase catalytic domain; Concanavalin A-like lectin/glucanase domain; Protein kinase-like domain;
Q9LQ55	895	1.452	Up	0.0006994	S	Dynamin-2B OS=Arabidopsis thaliana OX=3702 GN=DRP2B PE=1 SV=2	DRP2B	0.800794	7.92243e-37	190.92	YSDPAQNGEDS(0.005)S(0.147)GS(0.801)GGS(0.035)S(0.013)R	3	0.10426	5	0.794118	0.786528	0.863763	1.20529	1.12333	1.22153	cytoplasm	GO:0050794 regulation of cellular process; GO:0016043 cellular component organization; GO:0044707 single-multicellular organism process; GO:0001101 response to acid chemical; GO:0021700 developmental maturation; GO:0090627 plant epidermal cell differentiation; GO:0048285 organelle fission; GO:0048869 cellular developmental process; GO:1901700 response to oxygen-containing compound; GO:0044699 sin…	GO:0016020 membrane; GO:0005874 microtubule; GO:0045334 clathrin-coated endocytic vesicle; GO:0031410 cytoplasmic vesicle; GO:0030054 cell junction; GO:0071944 cell periphery; GO:0005737 cytoplasm; GO:0031982 vesicle; GO:0099512 supramolecular fiber; GO:0044424 intracellular part; GO:0005911 cell-cell junction; GO:0005623 cell; GO:0099080 supramolecular complex; GO:0055044 symplast; GO:0044422 or…	GO:1901265 nucleoside phosphate binding; GO:0016817 hydrolase activity, acting on acid anhydrides; GO:0016787 hydrolase activity; GO:0005515 protein binding; GO:1901363 heterocyclic compound binding; GO:0097159 organic cyclic compound binding; GO:0030276 clathrin binding; GO:0008092 cytoskeletal protein binding; GO:0016462 pyrophosphatase activity; GO:0032553 ribonucleotide binding; GO:0003824 ca…	K01528	DNM; dynamin GTPase [EC:3.6.5.5]	ath04144 Endocytosis - Arabidopsis thaliana (thale cress);	IPR030381; IPR003130; IPR001401; IPR027417; IPR020850; IPR001849; IPR011993; IPR000375;	Dynamin-type guanine nucleotide-binding (G) domain; Dynamin GTPase effector; Dynamin, GTPase domain; P-loop containing nucleoside triphosphate hydrolase; GTPase effector domain; Pleckstrin homology domain; PH domain-like; Dynamin central domain;
Q9ZVM9	543	1.445	Up	0.033176	S	Probable serine/threonine-protein kinase At1g54610 OS=Arabidopsis thaliana OX=3702 GN=At1g54610 PE=1 SV=1	At1g54610	0.976974	5.53931e-25	139.52	DEPPTQVQT(0.023)WS(0.977)GPLGHPITGVSR	3	0.5563	1	0.878352	0.816268	0.747328	0.961759	1.20022	1.36752	nucleus	GO:0050794 regulation of cellular process; GO:0016310 phosphorylation; GO:0044267 cellular protein metabolic process; GO:0044238 primary metabolic process; GO:0044237 cellular metabolic process; GO:0006796 phosphate-containing compound metabolic process; GO:0071704 organic substance metabolic process; GO:0008152 metabolic process; GO:0050789 regulation of biological process; GO:0006468 protein ph…	GO:0043226 organelle; GO:0043231 intracellular membrane-bounded organelle; GO:0043229 intracellular organelle; GO:0005634 nucleus; GO:0044464 cell part; GO:0005622 intracellular; GO:0044424 intracellular part; GO:0043227 membrane-bounded organelle; GO:0005623 cell;	GO:0005524 ATP binding; GO:1901265 nucleoside phosphate binding; GO:0016773 phosphotransferase activity, alcohol group as acceptor; GO:0001882 nucleoside binding; GO:0043167 ion binding; GO:0005515 protein binding; GO:0004693 cyclin-dependent protein serine/threonine kinase activity; GO:0004672 protein kinase activity; GO:0000166 nucleotide binding; GO:0097472 cyclin-dependent protein kinase acti…	K08819	CDK12_13; cyclin-dependent kinase 12/13 [EC:2.7.11.22 2.7.11.23]		IPR000719; IPR011009;	Protein kinase domain; Protein kinase-like domain;
F4JX83	138	1.211	Up	0.025341	T	Tetratricopeptide repeat (TPR)-like superfamily protein OS=Arabidopsis thaliana OX=3702 GN=MNC6.3 PE=4 SV=1	MNC6.3	0.999999	6.46539e-05	99.991	FCDYTNDQT(1)NLK	3	-0.010868	1	0.824121	0.92755	0.958	1.03607	1.09101	1.15323	chloroplast		GO:0031224 intrinsic component of membrane; GO:0016020 membrane; GO:0016021 integral component of membrane; GO:0044425 membrane part;
F4HQ17	621	0.421	Down	0.00082324	S	LEAF RUST 10 DISEASE-RESISTANCE LOCUS RECEPTOR-LIKE PROTEIN KINASE-like 1.4 OS=Arabidopsis thaliana OX=3702 GN=LRK10L-1.4 PE=2 SV=2	LRK10L-1.4	1	3.20667e-76	228	VLVKS(1)PDVVDIECGGGDDVGLLR	4	-0.21447	2	1.2494	1.42882	1.53663	0.66323	0.513483	0.597015	nucleus	GO:0050794 regulation of cellular process; GO:0044700 single organism signaling; GO:0051716 cellular response to stimulus; GO:0016310 phosphorylation; GO:0007166 cell surface receptor signaling pathway; GO:0044267 cellular protein metabolic process; GO:0044699 single-organism process; GO:0023052 signaling; GO:0050896 response to stimulus; GO:0044238 primary metabolic process; GO:0044237 cellular …	GO:0016020 membrane; GO:0044464 cell part; GO:0071944 cell periphery; GO:0044425 membrane part; GO:0031224 intrinsic component of membrane; GO:0005623 cell; GO:0016021 integral component of membrane; GO:0005886 plasma membrane;	GO:0005524 ATP binding; GO:1901265 nucleoside phosphate binding; GO:0016773 phosphotransferase activity, alcohol group as acceptor; GO:0001882 nucleoside binding; GO:0043167 ion binding; GO:0004672 protein kinase activity; GO:0000166 nucleotide binding; GO:0097159 organic cyclic compound binding; GO:1901363 heterocyclic compound binding; GO:0032549 ribonucleoside binding; GO:0097367 carbohydrate …				IPR000719; IPR032872; IPR001245; IPR013320; IPR011009;	Protein kinase domain; Wall-associated receptor kinase, C-terminal; Serine-threonine/tyrosine-protein kinase catalytic domain; Concanavalin A-like lectin/glucanase domain; Protein kinase-like domain;
F4HQ17	284	1.519	Up	0.0081958	S	LEAF RUST 10 DISEASE-RESISTANCE LOCUS RECEPTOR-LIKE PROTEIN KINASE-like 1.4 OS=Arabidopsis thaliana OX=3702 GN=LRK10L-1.4 PE=2 SV=2	LRK10L-1.4	0.80902	0.00252901	68.044	S(1)LPIT(0.106)S(0.058)YS(0.809)S(0.027)R	2	3.8088	1	0.823108	0.888889	0.722527	1.26231	1.09326	1.34204	nucleus	GO:0050794 regulation of cellular process; GO:0044700 single organism signaling; GO:0051716 cellular response to stimulus; GO:0016310 phosphorylation; GO:0007166 cell surface receptor signaling pathway; GO:0044267 cellular protein metabolic process; GO:0044699 single-organism process; GO:0023052 signaling; GO:0050896 response to stimulus; GO:0044238 primary metabolic process; GO:0044237 cellular …	GO:0016020 membrane; GO:0044464 cell part; GO:0071944 cell periphery; GO:0044425 membrane part; GO:0031224 intrinsic component of membrane; GO:0005623 cell; GO:0016021 integral component of membrane; GO:0005886 plasma membrane;	GO:0005524 ATP binding; GO:1901265 nucleoside phosphate binding; GO:0016773 phosphotransferase activity, alcohol group as acceptor; GO:0001882 nucleoside binding; GO:0043167 ion binding; GO:0004672 protein kinase activity; GO:0000166 nucleotide binding; GO:0097159 organic cyclic compound binding; GO:1901363 heterocyclic compound binding; GO:0032549 ribonucleoside binding; GO:0097367 carbohydrate …				IPR000719; IPR032872; IPR001245; IPR013320; IPR011009;	Protein kinase domain; Wall-associated receptor kinase, C-terminal; Serine-threonine/tyrosine-protein kinase catalytic domain; Concanavalin A-like lectin/glucanase domain; Protein kinase-like domain;
F4HQ17	647	0.644	Down	0.0058795	S	LEAF RUST 10 DISEASE-RESISTANCE LOCUS RECEPTOR-LIKE PROTEIN KINASE-like 1.4 OS=Arabidopsis thaliana OX=3702 GN=LRK10L-1.4 PE=2 SV=2	LRK10L-1.4	0.999738	4.55607e-19	139.49	NSVPPPIS(1)PETDK	3	0.54896	5	1.09562	1.21615	1.35623	0.875143	0.747191	0.741294	nucleus	GO:0050794 regulation of cellular process; GO:0044700 single organism signaling; GO:0051716 cellular response to stimulus; GO:0016310 phosphorylation; GO:0007166 cell surface receptor signaling pathway; GO:0044267 cellular protein metabolic process; GO:0044699 single-organism process; GO:0023052 signaling; GO:0050896 response to stimulus; GO:0044238 primary metabolic process; GO:0044237 cellular …	GO:0016020 membrane; GO:0044464 cell part; GO:0071944 cell periphery; GO:0044425 membrane part; GO:0031224 intrinsic component of membrane; GO:0005623 cell; GO:0016021 integral component of membrane; GO:0005886 plasma membrane;	GO:0005524 ATP binding; GO:1901265 nucleoside phosphate binding; GO:0016773 phosphotransferase activity, alcohol group as acceptor; GO:0001882 nucleoside binding; GO:0043167 ion binding; GO:0004672 protein kinase activity; GO:0000166 nucleotide binding; GO:0097159 organic cyclic compound binding; GO:1901363 heterocyclic compound binding; GO:0032549 ribonucleoside binding; GO:0097367 carbohydrate …				IPR000719; IPR032872; IPR001245; IPR013320; IPR011009;	Protein kinase domain; Wall-associated receptor kinase, C-terminal; Serine-threonine/tyrosine-protein kinase catalytic domain; Concanavalin A-like lectin/glucanase domain; Protein kinase-like domain;
F4HSW8	1035	1.566	Up	0.0023963	S	GYF domain-containing protein OS=Arabidopsis thaliana OX=3702 GN=At1g27430 PE=4 SV=1	At1g27430	0.999944	0.00215351	77.185	NRS(1)YQQQLR	2	0.2513	2	0.796371	0.707252	0.819578	1.32918	1.16527	1.14256	nucleus			GO:0005515 protein binding; GO:0005488 binding;				IPR003169;	GYF domain;
F4HSW8	33	1.782	Up	0.023858	S	GYF domain-containing protein OS=Arabidopsis thaliana OX=3702 GN=At1g27430 PE=4 SV=1	At1g27430	1	1.67362e-36	185.45	ELASDNSIPLS(1)PQWLYTK	3	0.62915	4	0.697581	0.698299	0.725528	1.04984	1.32845	1.40147	nucleus			GO:0005515 protein binding; GO:0005488 binding;				IPR003169;	GYF domain;
F4HSW8	50	1.534	Up	0.0006034	S	GYF domain-containing protein OS=Arabidopsis thaliana OX=3702 GN=At1g27430 PE=4 SV=1	At1g27430	0.997702	3.91208e-31	154.77	MDVRS(0.998)PT(0.002)PVPMGNPSDPNPK	3	1.2166	6	0.820565	0.784244	0.741843	1.15265	1.16946	1.27883	nucleus			GO:0005515 protein binding; GO:0005488 binding;				IPR003169;	GYF domain;
F4K6X6	108	0.718	Down	0.0088766	T	HSP20-like chaperones superfamily protein OS=Arabidopsis thaliana OX=3702 GN=At5g20970 PE=3 SV=1	At5g20970	0.982266	0.00226764	50.802	TEIPQT(0.018)KPPT(0.982)PVIMKPHDQHER	5	-2.1918	2	1.07677	1.32095	1.16995	0.795495	0.880642	0.886653	Golgi apparatus		GO:0031224 intrinsic component of membrane; GO:0016020 membrane; GO:0016021 integral component of membrane; GO:0044425 membrane part;		K13993	HSP20; HSP20 family protein	ath04141 Protein processing in endoplasmic reticulum - Arabidopsis thaliana (thale cress);	IPR002068; IPR008978;	Alpha crystallin/Hsp20 domain; HSP20-like chaperone;
O80858	94	1.288	Up	0.00076451	S	Expressed protein OS=Arabidopsis thaliana OX=3702 GN=At2g30930 PE=1 SV=1	At2g30930	0.999996	0.000130644	143.94	S(1)LLQTFEAK	2	-0.85337	1	0.871824	0.818833	0.88	1.11842	1.12371	1.06981	chloroplast		GO:0043226 organelle; GO:0043231 intracellular membrane-bounded organelle; GO:0043229 intracellular organelle; GO:0016020 membrane; GO:0005622 intracellular; GO:0044464 cell part; GO:0071944 cell periphery; GO:0005737 cytoplasm; GO:0044424 intracellular part; GO:0043227 membrane-bounded organelle; GO:0005623 cell; GO:0009536 plastid; GO:0044444 cytoplasmic part; GO:0005886 plasma membrane; GO:000…
O80858	13	0.682	Down	0.00087764	S	Expressed protein OS=Arabidopsis thaliana OX=3702 GN=At2g30930 PE=1 SV=1	At2g30930	0.997082	0.00311535	69.03	ATS(0.002)ALS(0.997)EAK	2	0.62184	1	1.19284	1.26919	1.21128	0.877193	0.773196	0.856604	chloroplast		GO:0043226 organelle; GO:0043231 intracellular membrane-bounded organelle; GO:0043229 intracellular organelle; GO:0016020 membrane; GO:0005622 intracellular; GO:0044464 cell part; GO:0071944 cell periphery; GO:0005737 cytoplasm; GO:0044424 intracellular part; GO:0043227 membrane-bounded organelle; GO:0005623 cell; GO:0009536 plastid; GO:0044444 cytoplasmic part; GO:0005886 plasma membrane; GO:000…
Q9XF88	111	0.77	Down	0.044379	T	Chlorophyll a-b binding protein CP29.2, chloroplastic OS=Arabidopsis thaliana OX=3702 GN=LHCB4.2 PE=1 SV=1	LHCB4.2	0.984762	3.18941e-19	142.41	NLYGEVIGT(0.015)RT(0.985)EAVDPK	3	-0.30174	2	1.32447	1.16366	1.01824	0.904031	0.970175	0.826341	chloroplast	GO:0009637 response to blue light; GO:0009416 response to light stimulus; GO:0009628 response to abiotic stimulus; GO:0044267 cellular protein metabolic process; GO:0019684 photosynthesis, light reaction; GO:0010218 response to far red light; GO:0010033 response to organic substance; GO:0044238 primary metabolic process; GO:0009735 response to cytokinin; GO:0050896 response to stimulus; GO:004423…	GO:0016020 membrane; GO:0009535 chloroplast thylakoid membrane; GO:0044434 chloroplast part; GO:0098796 membrane protein complex; GO:0005737 cytoplasm; GO:0009534 chloroplast thylakoid; GO:0042651 thylakoid membrane; GO:0031224 intrinsic component of membrane; GO:0032991 macromolecular complex; GO:0044424 intracellular part; GO:0005623 cell; GO:0009941 chloroplast envelope; GO:0044422 organelle p…	GO:0097159 organic cyclic compound binding; GO:1901363 heterocyclic compound binding; GO:0005488 binding; GO:0043167 ion binding; GO:0046872 metal ion binding; GO:0031409 pigment binding; GO:0043169 cation binding; GO:0046906 tetrapyrrole binding; GO:0016168 chlorophyll binding;	K08915	LHCB4; light-harvesting complex II chlorophyll a/b binding protein 4	ath00196 Photosynthesis - antenna proteins - Arabidopsis thaliana (thale cress); ath01100 Metabolic pathways - Arabidopsis thaliana (thale cress);	IPR023329;	Chlorophyll a/b binding protein domain;
A0A1I9LLZ3	116	1.27	Up	0.0100187	T	BED zinc finger and hAT dimerization domain-containing protein DAYSLEEPER OS=Arabidopsis thaliana OX=3702 GN=DAYSLEEPER PE=4 SV=1	DAYSLEEPER	0.789485	6.98491e-19	130.21	GTCPALIHTHDNDNNPLMS(0.181)T(0.026)PY(0.003)T(0.789)PK	4	1.2281	2	0.871267	0.877066	0.82227	1.03906	1.19393	1.03272	nucleus			GO:0097159 organic cyclic compound binding; GO:1901363 heterocyclic compound binding; GO:0003677 DNA binding; GO:0005488 binding; GO:0046983 protein dimerization activity; GO:0003676 nucleic acid binding; GO:0005515 protein binding;				IPR008906; IPR003656; IPR025525; IPR012337;	HAT, C-terminal dimerisation domain; Zinc finger, BED-type; hAT-like transposase, RNase-H fold; Ribonuclease H-like domain;
F4JL78	127	1.308	Up	0.042043	S	Formin-like protein (DUF1421) OS=Arabidopsis thaliana OX=3702 GN=At4g28300 PE=1 SV=1	At4g28300	0.915995	2.64005e-10	97.55	ES(0.021)S(0.019)S(0.017)S(0.015)S(0.013)HS(0.916)QHGEDRVAT(1)PVPEPK	4	0.23753	2	0.881526	0.957465	0.789943	1.03426	1.30988	1.09475	nucleus
F4JL78	136	1.447	Up	0.024104	T	Formin-like protein (DUF1421) OS=Arabidopsis thaliana OX=3702 GN=At4g28300 PE=1 SV=1	At4g28300	1	1.96173e-10	119.39	VAT(1)PVPEPK	3	-1.1666	10	0.925703	0.827257	0.746148	1.04259	1.38836	1.18493	nucleus
O48844	878	0.641	Down	0.00080023	S	26S proteasome non-ATPase regulatory subunit 1 homolog A OS=Arabidopsis thaliana OX=3702 GN=RPN2A PE=1 SV=1	RPN2A	0.985275	9.20844e-13	130.83	TSGPEKPVNES(0.015)GS(0.985)GK	4	1.1061	4	1.27556	1.29561	1.23701	0.851813	0.739218	0.850526	extracellular	GO:0050789 regulation of biological process; GO:0080090 regulation of primary metabolic process; GO:0050790 regulation of catalytic activity; GO:0060255 regulation of macromolecule metabolic process; GO:0051246 regulation of protein metabolic process; GO:0009894 regulation of catabolic process; GO:0065009 regulation of molecular function; GO:0019222 regulation of metabolic process; GO:0042176 reg…	GO:1902494 catalytic complex; GO:0000502 proteasome complex; GO:0044464 cell part; GO:0005622 intracellular; GO:0005737 cytoplasm; GO:0032991 macromolecular complex; GO:0044424 intracellular part; GO:1905368 peptidase complex; GO:0005829 cytosol; GO:0005623 cell; GO:0043234 protein complex; GO:0044444 cytoplasmic part; GO:1905369 endopeptidase complex;	GO:0030234 enzyme regulator activity; GO:0098772 molecular function regulator; GO:0005488 binding;	K03032	PSMD1, RPN2; 26S proteasome regulatory subunit N2	ath03050 Proteasome - Arabidopsis thaliana (thale cress);	IPR011989; IPR016024;	Armadillo-like helical; Armadillo-type fold;
F4IUJ0	238	1.319	Up	0.0169191	S	Uncharacterized protein OS=Arabidopsis thaliana OX=3702 GN=At2g26340 PE=4 SV=1	At2g26340	0.999393	5.20013e-06	92.098	SASEEDAGS(0.999)DDLESSEIK	3	0.29359	1	0.865616	0.815814	0.88477	1.04681	1.05876	1.27853	chloroplast
Q8VZT4	531	1.49	Up	0.032805	S	RNA polymerase II degradation factor-like protein (DUF1296) OS=Arabidopsis thaliana OX=3702 GN=At1g29370 PE=2 SV=1	At1g29370	0.999904	7.74187e-09	108.14	ELDFQYS(1)PFSAQQSMQSR	3	-1.6893	1	0.758231	0.655447	1	1.22824	1.25216	1.11551	nucleus	GO:0016310 phosphorylation; GO:0008152 metabolic process; GO:0044237 cellular metabolic process; GO:0006793 phosphorus metabolic process; GO:0009987 cellular process; GO:0006796 phosphate-containing compound metabolic process;		GO:0005515 protein binding; GO:0016301 kinase activity; GO:0003824 catalytic activity; GO:0016740 transferase activity; GO:0005488 binding; GO:0016772 transferase activity, transferring phosphorus-containing groups;				IPR009060;	UBA-like;
Q07356	454	1.227	Up	0.0099804	S	15-cis-phytoene desaturase, chloroplastic/chromoplastic OS=Arabidopsis thaliana OX=3702 GN=PDS PE=1 SV=1	PDS	0.937484	6.21257e-06	112.96	T(0.062)DS(0.937)DIIDATMK	2	2.379	1	0.836756	0.902413	0.929271	1.14387	1.10225	1.02738	chloroplast	GO:0016116 carotenoid metabolic process; GO:0046148 pigment biosynthetic process; GO:0006720 isoprenoid metabolic process; GO:0044711 single-organism biosynthetic process; GO:0042440 pigment metabolic process; GO:0055114 oxidation-reduction process; GO:0044763 single-organism cellular process; GO:0044699 single-organism process; GO:0044255 cellular lipid metabolic process; GO:0009058 biosynthetic…	GO:0043229 intracellular organelle; GO:0044434 chloroplast part; GO:0009526 plastid envelope; GO:0031967 organelle envelope; GO:0009534 chloroplast thylakoid; GO:0044446 intracellular organelle part; GO:0005737 cytoplasm; GO:0044435 plastid part; GO:0044424 intracellular part; GO:0005623 cell; GO:0009941 chloroplast envelope; GO:0044422 organelle part; GO:0009507 chloroplast; GO:0043231 intracell…	GO:0016166 phytoene dehydrogenase activity; GO:0016627 oxidoreductase activity, acting on the CH-CH group of donors; GO:0016705 oxidoreductase activity, acting on paired donors, with incorporation or reduction of molecular oxygen; GO:0003824 catalytic activity; GO:0016491 oxidoreductase activity;	K02293	PDS, crtP; 15-cis-phytoene desaturase [EC:1.3.5.5]	ath00906 Carotenoid biosynthesis - Arabidopsis thaliana (thale cress); ath01100 Metabolic pathways - Arabidopsis thaliana (thale cress); ath01110 Biosynthesis of secondary metabolites - Arabidopsis thaliana (thale cress);	IPR002937; IPR023753;	Amine oxidase; FAD/NAD(P)-binding domain;
Q9T0A0	580	0.783	Down	0.0095593	S	Long chain acyl-CoA synthetase 4 OS=Arabidopsis thaliana OX=3702 GN=LACS4 PE=2 SV=1	LACS4	1	5.99116e-37	186.92	WAAENGVS(1)GDYDALCQNEK	3	-0.58075	1	1.18151	1.06882	1.14948	0.963743	0.863046	0.834884	cytoplasm	GO:0044281 small molecule metabolic process; GO:0044763 single-organism cellular process; GO:0044699 single-organism process; GO:0044255 cellular lipid metabolic process; GO:0006631 fatty acid metabolic process; GO:0044238 primary metabolic process; GO:0044237 cellular metabolic process; GO:0071704 organic substance metabolic process; GO:0008152 metabolic process; GO:0001676 long-chain fatty acid…	GO:0016020 membrane; GO:0043229 intracellular organelle; GO:0071944 cell periphery; GO:0005737 cytoplasm; GO:0012505 endomembrane system; GO:0044424 intracellular part; GO:0005623 cell; GO:0005886 plasma membrane; GO:0043231 intracellular membrane-bounded organelle; GO:0043226 organelle; GO:0005622 intracellular; GO:0044464 cell part; GO:0005794 Golgi apparatus; GO:0043227 membrane-bounded organe…	GO:0005524 ATP binding; GO:1901265 nucleoside phosphate binding; GO:0004467 long-chain fatty acid-CoA ligase activity; GO:0016874 ligase activity; GO:0001882 nucleoside binding; GO:0043167 ion binding; GO:0016877 ligase activity, forming carbon-sulfur bonds; GO:0000166 nucleotide binding; GO:0097159 organic cyclic compound binding; GO:1901363 heterocyclic compound binding; GO:0032549 ribonucleosi…	K01897	ACSL, fadD; long-chain acyl-CoA synthetase [EC:6.2.1.3]	ath00061 Fatty acid biosynthesis - Arabidopsis thaliana (thale cress); ath00071 Fatty acid degradation - Arabidopsis thaliana (thale cress); ath01100 Metabolic pathways - Arabidopsis thaliana (thale cress); ath01212 Fatty acid metabolism - Arabidopsis thaliana (thale cress); ath04146 Peroxisome - Arabidopsis thaliana (thale cress);	IPR000873;	AMP-dependent synthetase/ligase;
[truncated: 817 more rows]
