# Supplementary material for: Quantitative Phosphoproteomics of cipk3/9/23/26 Mutant and Wild Type in Arabidopsis thaliana
Source: Genes (Basel). 2021 Nov 4;12(11):1759. doi: 10.3390/genes12111759 (PMC8623713; doi:10.3390/genes12111759)
Supplement: Supplementary file 1 [file genes-12-01759-s001.zip › Supplementary material/Supplementary Table S3.xlsx]

## Sheet: motif annotation
Supplementary Table S3 The detail information of motif analysis of cipk3/9/23/26 phosphoprotein modification
Protein accession	Position	Amino acid	Motif logo
A0A1P8BFP7	1035	S	xxxxxx_S_xGxxxx
Q9FQ24	180	S	xxxxxD_S_xxxxxx
Q9FNB0	1261	S	xxxRxx_S_xxxxxx
A0A1P8ATD2	457	S	xxxxxx_S_Pxxxxx
Q9SF86	377	S	xxxxxG_S_Pxxxxx
Q9FM74	51	S	xxxxPx_S_PKxxxx
F4IFQ0	381	S	xxxxxx_S_PRxxxx
A0A1P8BEF2	506	S	xxxxPx_S_Pxxxxx
A0A1I9LNI9	430	S	xxxxxx_S_PxxxxR
Q9LYP2	24	S	xxxRxx_S_Fxxxxx
F4J0D1	47	T	xxxxxx_T_Pxxxxx
A0A1P8B9D0	185	S	xxxxxG_S_xxxxxx
Q940P1	180	T	xxxxPx_T_Pxxxxx
O04539	279	S	xxxxxx_S_Dxxxxx
Q6NM69	100	S	xxxxxx_S_PxRxxx
F4JI11	113	S	xxxxxx_S_xRxxxx
Q9FNP0	146	S	xxxxxx_S_PRxxxx
P54144	490	S	xxxRSx_S_xxxxxx
O80653	233	S	xxxxRx_S_xSxxxx
F4K2F0	390	S	xxxxxx_S_DGExxx
Q8L7M3	109	S	xxxxxx_S_PxxxxR
P49967	482	S	xxxxxG_S_Gxxxxx
Q9LFL0	18	S	xxxxxx_S_Dxxxxx
Q9LN63	180	S	xxxxxx_S_PxxRxx
Q8GYC5	266	S	xxxxPx_S_PRxxxx
P16181	45	T	xxxxxx_T_PRxxxx
A0A1P8AXJ0	160	S	xxxRxx_S_xDxxxx
Q6A333	558	S	xxxxxx_S_PKxxxx
Q93ZV7	257	S	xxxxxx_S_xExxxx
Q9SSC6	24	S	xxxRxx_S_PxPxxx
A0A1P8B475	384	S	xxxxxx_S_PxRxxx
Q9SYX2	395	S	xxxxxx_S_Pxxxxx
A0A1P8BGS8	609	S	xxxxxD_S_xxxxxx
Q39161	363	S	xLxRxx_S_xxxxxx
A0A1I9LPG3	632	S	xxxxSx_S_xNxxxx
Q9SGN6	529	S	xxxxxx_S_Pxxxxx
F4HSW8	33	S	xxxxPx_S_Pxxxxx
Q9LHG0	122	S	xxxxxx_S_DxExxx
P57751	406	S	xxxKxx_S_Fxxxxx
Q9LYZ6	310	S	xLxKSx_S_xxxxxx
Q8GXW8	356	S	xxxxxx_S_Pxxxxx
Q9ZSA2	469	S	xxxKxx_S_xxxxxx
Q9LHF0	273	S	xxxxxx_S_xDxxxx
Q84WU5	376	S	xxxxxx_S_PxRxxx
Q9SB47	134	S	xxxxxx_S_PxxRxx
Q39258	223	S	xxxxxx_S_xxGxxx
Q9FVJ3	155	S	xxxxxx_S_xKxxxx
A0A1P8AUA0	564	S	xxxRxx_S_xGxxxx
Q8L7L5	122	S	xxxxxx_S_Pxxxxx
F4HVJ3	44	S	xxxxxx_S_PRxxxx
Q9ASQ5	202	S	xxxxxx_S_PRxxxx
Q9SE83	712	S	xxxxxx_S_xGxxxx
Q2V3B2	306	S	xxxRxx_S_Fxxxxx
Q9FZ82	439	S	xxxxxx_S_xGxxxx
Q0WVR7	134	S	xxxxxx_S_ExExxx
A0A1I9LS39	430	S	xxxxxx_S_PxRxxx
Q6NKR3	104	S	xxxxPx_S_Pxxxxx
B3H653	235	S	xxxxxx_S_PRxxxx
P43293	72	S	xxxRxx_S_xxxxxx
Q9C5S1	64	T	xxxxPx_T_Pxxxxx
Q9LFE0	567	S	xxxxxx_S_xDxxxx
Q94C69	81	S	xxxxxG_S_xxxxxx
F4IMY0	543	S	xxxRxx_S_xPxxxx
Q9T024	324	S	xxxRxx_S_xxxxxx
Q9FGK9	140	S	xxxxxG_S_Pxxxxx
F4HVJ2	207	S	xxxxPx_S_PKxxxx
F4HTN8	180	S	xxxxxR_S_Pxxxxx
P55229	267	S	xxxRxx_S_Fxxxxx
O80358	351	S	xxxxxx_S_ExExxx
Q9FZ45	125	S	xxxxxx_S_xPxxxx
F4HRH4	787	S	xxxxxx_S_xRxxxx
F4KIH8	1163	S	xxxKxx_S_xxxxxx
Q8GZ99	607	S	xxxxxx_S_xDxxxx
A0A1I9LLZ7	72	S	xxxKxx_S_Fxxxxx
F4J110	471	S	xxxxxx_S_xDxxxx
F4KG14	978	S	xxxxxG_S_xxxxxx
O65717	714	S	xxxxxx_S_xDxxxx
Q9SIT1	529	S	xxxxxx_S_xDxxxx
Q8H0V3	117	S	xxxxxx_S_xPxxxx
P56786	1178	S	xxxxxx_S_DxExxx
Q9LVG9	23	S	xxxxxx_S_PxRxxx
F4HRH4	919	S	xxxxxG_S_xxxxxx
Q9S7Z8	275	S	xxxxxx_S_xGxxxx
A0A178WMJ5	15	S	xxxKxx_S_xxxxxx
F4IG73	1835	S	xLxRxx_S_xxxxxx
Q9SLD2	31	S	xLxRxx_S_xxxxxx
C0LGN2	1013	S	xxxxxD_S_xxxxxx
Q9SMM5	237	S	xxxxxx_S_xDxxxx
Q9FIC2	849	S	xxxxxx_S_ExExxx
Q8L601	800	S	xxxxxx_S_xGxxxx
Q8S8F8	60	S	xxxKxx_S_xxxxxx
Q9FF70	14	S	xxxxxx_S_Pxxxxx
O23157	161	S	xxxxxD_S_xxxxxx
Q9FGK9	1292	S	xxxRSx_S_xxxxxx
A0A1P8AZ83	538	S	xxxxxx_S_PxRxxx
Q8LPI0	46	S	xxxRxx_S_xxxxxx
Q9LNN0	17	S	xxxxxx_S_PRxxxx
A0A1I9LT31	429	S	xxxxxx_S_xPxxxx
Q9SZI4	107	S	xLxRxx_S_xxxxxx
Q0WMJ7	24	S	xxxKxx_S_Fxxxxx
O04314	196	S	xxxxxx_S_Pxxxxx
A0A1I9LTD0	907	S	xxxxxx_S_Pxxxxx
A0A1I9LS14	126	S	xxxxxx_S_Pxxxxx
O82775	173	S	xxxRxx_S_xxxxxx
F4K460	348	S	xxxKxx_S_xxxxxx
F4IX01	150	T	xxxxxx_T_xExxxx
Q682I1	60	S	xxxxxx_S_DxGxxx
O81821	278	S	xxxxxx_S_PRxxxx
Q9FY46	7	S	xxxxxx_S_xKxxxx
Q9SGJ0	340	S	xxxxxx_S_PRxxxx
Q9SR73	33	S	xxxxxD_S_xxxxxx
A0A1P8B770	1890	S	xxxxxx_S_xExxxx
Q9MBH2	56	S	xxxxxx_S_Pxxxxx
Q7DM58	233	S	xxxxxx_S_Pxxxxx
Q9C5H5	264	S	xxxxxx_S_PxxxRx
Q56Y15	82	S	xxxxxx_S_PxxRxx
O82199	186	S	xxxxxx_S_PxRxxx
Q4V3C8	377	S	xxxRxx_S_xDxxxx
P93733	912	S	xxxxxG_S_Pxxxxx
F4JN38	69	S	xxxxxx_S_Pxxxxx
Q9XI07	800	S	xxxxxG_S_Gxxxxx
Q9XII1	33	S	xxxxxx_S_DxGxxx
Q9LM88	567	S	xLxKxx_S_xxxxxx
O22187	465	S	xxxxxx_S_PxRxxx
Q8H1F0	342	S	xxxxPx_S_Pxxxxx
Q9LKR3	665	S	xxxxxx_S_xDxxxx
Q84WV4	138	S	xxxxxG_S_xxxxxx
Q39231	20	T	xxxxxx_T_xExxxx
P93747	18	S	xxxxxx_S_PxRxxx
A0A1P8BFZ5	528	S	xxxxxx_S_Pxxxxx
A0A1I9LNJ4	584	S	xxxRSx_S_xxxxxx
Q0WNP8	236	S	xxxRxx_S_xxxxxx
A0A1P8B2X4	380	S	xxxxxx_S_Pxxxxx
Q8S8Q7	388	T	xxxxxx_T_xExxxx
Q8VZ20	182	S	xLxRxx_S_xxxxxx
P17745	377	T	xxxxxx_T_Pxxxxx
Q0V856	154	S	xxxxxx_S_PKxxxx
Q84WV1	11	S	xxxxxD_S_xxxxxx
Q9SU63	15	S	xLxRxx_S_xxxxxx
Q9FPF0	88	S	xxxxxx_S_xExxxx
O64517	296	S	xLxKxx_S_xxxxxx
P06525	229	S	xxxxxx_S_xRxxxx
A0A1R7T3G9	265	T	xxxRxx_T_xxxxxx
Q9MAC8	235	S	xxxxxx_S_Pxxxxx
Q84K38	561	S	RxxSxx_S_xxxxxx
Q9ZVD5	894	S	xxxxxx_S_xxGxxx
Q56WK6	32	T	xxxxxx_T_Pxxxxx
Q8RWY8	415	S	xxxxxx_S_xDxxxx
F4IIZ3	35	S	xxxxxx_S_xDxxxx
Q39247	449	S	xxxxxG_S_xxxxxx
Q8RWN5	232	S	xxxxxx_S_xGxxxx
F4IG73	1465	S	xLxKxx_S_xxxxxx
A0A2H1ZEA9	283	S	xxxxxD_S_xxxxxx
Q9SR18	77	T	xxxxxx_T_Pxxxxx
Q84JU6	246	S	xxxxxx_S_Pxxxxx
Q94IU8	58	S	xLxKSx_S_xxxxxx
Q9LZU7	458	S	xxxxxx_S_PxxxxR
A0A1P8BB75	54	S	xxxxxx_S_PxxRxx
Q9S814	1292	S	xxxxxG_S_xxxxxx
Q9STN3	822	S	xxxxPx_S_PxRxxx
F4JFA0	2126	S	xxxxxx_S_Pxxxxx
F4K8Y6	574	S	xxxxxx_S_PxxxxR
A0A1I9LQ10	1022	S	xxxxxx_S_Pxxxxx
Q9ZUL3	197	S	xxxRxx_S_Fxxxxx
Q94IB8	476	S	xLxRxx_S_xxxxxx
A0A1P8BH61	67	S	xxxxPx_S_Pxxxxx
Q6WWW4	526	S	xxxxxx_S_Pxxxxx
Q8VWG7	64	S	xxxxxx_S_PKxxxx
Q9LET3	216	S	xxxxxx_S_Pxxxxx
Q9LQF2	46	S	xxxRSx_S_xxxxxx
Q9LMN5	86	S	xxxxxx_S_DxDxxx
Q9LMK2	94	S	xxxxPx_S_Pxxxxx
Q9FK52	102	S	xxxxxG_S_xxxxxx
F4JXY6	1232	S	xxxxxx_S_PxxxRx
Q9FJZ0	43	S	xxxxxx_S_PKxxxx
Q9LX66	602	S	xxxxxD_S_xxxxxx
P92974	16	S	xxxxxx_S_PxxxRx
Q9FHP0	423	S	xxxxxx_S_xDxxxx
Q9ZW32	834	S	xxxxPx_S_Pxxxxx
F4K4W6	297	S	xxxxxx_S_PxxxxR
Q9FF70	3	S	xxxxxx_S_PxxxxR
Q9SN26	153	S	xxxxxx_S_xKxxxx
A0A1P8AUH0	708	S	xxxxxx_S_Pxxxxx
A0A1I9LPC3	611	S	xxxRxx_S_xxxxxx
A0A1P8BFD5	22	S	xxxxxx_S_PRxxxx
O82319	12	S	xLxKxx_S_xxxxxx
F4HRE0	16	S	xxxxxx_S_PxRxxx
O80358	344	S	xxxxxx_S_DxDxxx
Q8RWU7	22	S	xxxRxx_S_xxxxxx
Q8L586	22	S	xxxxxx_S_Pxxxxx
F4K5H6	74	S	xLxKxx_S_xxxxxx
Q9M8R7	39	S	RxxSxx_S_xxxxxx
F4HQH3	471	T	xxxxxx_T_Pxxxxx
Q9SGW5	115	S	xxxKxx_S_Fxxxxx
A0A1P8B6F6	245	S	xxxxxx_S_xExxxx
Q940B8	634	S	xxxxxx_S_DxExxx
Q9FE20	410	S	xxxxxx_S_PRxxxx
Q9FVT2	314	S	xxxxxx_S_Fxxxxx
A8MPR6	28	S	xMxRxx_S_xxxxxx
A0A178UQ15	379	S	xxxxPx_S_Pxxxxx
Q9M8K7	15	S	xxxxxx_S_xKxxxx
Q8GUM4	563	S	xxxxxx_S_FRxxxx
F4JZY4	69	S	xxxxxx_S_Pxxxxx
Q9FF91	388	S	xxxxxx_S_xDxxxx
B9DGG8	52	T	xxxRxx_T_xxxxxx
Q9LSB9	50	S	xxxxxx_S_xDxxxx
Q8GUM4	577	S	xxxxxx_S_xxGxxx
Q9ASQ5	152	S	xxxxxx_S_xExxxx
Q5W7F2	351	S	xxxxxG_S_Gxxxxx
Q06850	129	S	xxxKxx_S_xxxxxx
O23052	182	S	xxxxxx_S_DxGxxx
Q9XIF7	204	S	xxxxxG_S_Pxxxxx
F4I6G4	607	S	xxxxxx_S_xExxxx
Q9LX99	611	S	xxxxxx_S_Pxxxxx
F4JJ28	59	S	xxxxxx_S_DxDxxx
F4IZM5	86	S	xxxxxG_S_xxxxxx
A0A1P8B632	269	S	xxxxxx_S_DxDxxx
A0A1P8ATI8	189	T	xxxxPx_T_Pxxxxx
Q8VZ95	149	S	xxxxPx_S_Pxxxxx
Q9SZD0	213	S	xxxxxx_S_PxRxxx
Q9C6N3	192	S	xxxRxx_S_PxPxxx
Q9FKS0	50	S	xxxxxx_S_Pxxxxx
O48538	97	S	xMxRxx_S_xxxxxx
P0CB21	577	S	xxxxxx_S_xExxxx
Q9S9N4	15	S	xxxRxx_S_xxxxxx
A0A2H1ZE19	72	S	xxxxxG_S_Gxxxxx
Q9ASQ2	105	T	xxxxxx_T_Dxxxxx
Q93VT6	76	T	xxxxxx_T_xExxxx
Q9LZ59	152	S	xxxxxx_S_PxxxRx
O22467	104	S	xxxxxx_S_ExGxxx
Q9FXI5	78	S	xxxxxx_S_Pxxxxx
A8MR48	284	S	xxxRxx_S_xxxxxx
Q84VQ1	42	S	xxxRxx_S_xDxxxx
Q0WRA3	173	S	xxxxxx_S_xGxxxx
Q9ZTZ7	472	S	xxxxxx_S_PKxxxx
Q9FRL3	2	S	xxxxxx_S_FRxxxx
Q9SIL4	79	S	xxxxxx_S_Pxxxxx
Q8RWU7	32	S	xxxxxD_S_DxDxxx
Q9SVV6	57	S	xxxxxx_S_PRxxxx
F4HTN8	161	S	xxxxxG_S_xxxxxx
Q9LP92	251	S	xxxxxx_S_PKxxxx
Q9S7Z8	279	T	xxxxxx_T_PRxxxx
Q9LIQ9	665	S	xxxxxx_S_Pxxxxx
A0A1I9LPK3	177	S	xxxxxG_S_Fxxxxx
Q94BT0	152	S	xLxRxx_S_xxxxxx
Q2V4Q1	163	S	xxxxxx_S_Pxxxxx
Q9SJI0	64	S	xxxRxx_S_xExxxx
Q9ZW32	356	S	xxxKxx_S_Fxxxxx
F4HSW8	426	S	xxxxxx_S_PxxxRx
F4J4G3	439	S	xxxKxx_S_Fxxxxx
Q0WQK2	327	S	xxxxxx_S_Pxxxxx
Q8GY13	23	S	xxxxPx_S_Pxxxxx
F4HQ87	617	S	xxxxxx_S_xGxxxx
P10896	79	S	xxxxxx_S_xDxxxx
F4JWF3	90	T	xxxxxx_T_PxRxxx
Q3EDL4	71	S	xxxxxx_S_xExxxx
Q9LD83	86	S	xxxxxx_S_xGxxxx
Q9M2F1	80	S	xxxxxx_S_FRxxxx
B3H5T3	162	S	xxxKxx_S_xxxxxx
Q9SAD7	489	S	xxxRxx_S_xxxxxx
F4K2T3	314	S	xxxxxx_S_xExxxx
Q9LFL0	210	S	xMxRxx_S_xxxxxx
A0A1I9LTD0	917	S	xxxxxx_S_PKxxxx
Q9M2L4	517	S	xxxxxG_S_Pxxxxx
Q9LPS7	372	T	xxxxxx_T_PKxxxx
Q9FZ47	133	S	xxxxxx_S_xGxxxx
Q3ECU3	58	S	xxxxxD_S_xxxxxx
Q9FLY5	952	S	xMxRxx_S_xxxxxx
Q9S7R3	175	S	xxxxSx_S_Fxxxxx
Q94A87	734	S	xxxRSx_S_xxxxxx
Q9SEL5	127	S	xxxxxx_S_xExxxx
O81740	954	S	xLxRxx_S_xxxxxx
Q9LN03	634	S	xxxxxx_S_PxRxxx
F4J0D1	51	S	xxxxxx_S_xExxxx
A0A1P8BGG6	223	S	xxxRSx_S_xxxxxx
A0A1P8B9A5	8	S	xxRxxx_S_xPxxxx
Q8L4C5	69	S	xxxxxG_S_xxxxxx
A0A1P8B9D0	169	S	xxxxxx_S_ExExxx
Q9LYR0	269	S	xxxxxx_S_xExxxx
Q9M2J9	56	S	xxxxRx_S_xDxxxx
Q8H1D4	194	T	xxxxPx_T_Pxxxxx
Q8GW56	339	S	xxxxxx_S_PxRxxx
O48802	246	S	xxxxxG_S_xxxxxx
F4I4Z2	534	T	xxxxxx_T_Dxxxxx
A0A1P8ART2	399	S	xxxxxx_S_xRxxxx
Q8GYC5	261	S	xxxRxx_S_xPxxxx
Q9SX98	59	T	xxxxxx_T_Pxxxxx
Q9S7E6	4	S	xxxxSR_S_xxxxxx
Q9FYD1	314	T	xxxxxx_T_PxRxxx
A0A1P8AMQ8	3169	S	xxxxxx_S_xExxxx
Q9FY54	45	S	xxxxxx_S_PxRxxx
Q9ZVX3	172	S	xxxxxx_S_PxRxxx
Q9FMD5	260	S	xxxxxx_S_PxxxRx
Q39142	39	S	xxxRxx_S_xPxxxx
A0A1P8BDA9	499	S	xxxxxx_S_PxRxxx
Q94BT0	667	S	xLxRxx_S_xxxxxx
Q9LVK8	24	S	xxxxxG_S_Fxxxxx
Q03251	110	S	xxxxxx_S_xGxxxx
Q9LXV4	636	S	xLxKSx_S_xxxxxx
O23654	466	S	xxxxxx_S_Fxxxxx
Q9SSC6	7	S	xxxRSx_S_xPxxxx
Q03250	105	S	xxxxxx_S_xGxxxx
F4HXQ7	814	S	xxxxRx_S_xDxxxx
Q56YR0	231	S	xxxRxx_S_Fxxxxx
Q8S8I5	234	S	xxxxxx_S_Pxxxxx
F4HSW8	1005	S	xxxRSx_S_xxxxxx
Q9FE20	396	S	xxxxxG_S_Gxxxxx
F4JPJ7	548	S	xxxxxx_S_xPxxxx
Q9FKB6	494	S	xxxxxx_S_DxExxx
Q9SCK0	259	S	xxxxxx_S_PxRxxx
O81629	12	T	xxxxxx_T_Pxxxxx
O04539	395	S	xxxxxx_S_xDxxxx
F4IFQ0	983	T	xxxxPx_T_Pxxxxx
A0A1P8BAJ3	306	S	xxxxxx_S_PxRxxx
F4JNF8	132	S	xxxRxx_S_xxxxxx
Q6NM69	153	S	xxxRxx_S_Fxxxxx
A0A1P8B3M0	251	T	xxxxxx_T_PTxxxx
Q9FKL3	258	S	xxxxPx_S_Pxxxxx
Q9C718	47	S	xxxxxx_S_PRxxxx
Q56YR0	73	S	xxxxRx_S_xDxxxx
A0A1P8AVP2	220	S	xxxxSx_S_Fxxxxx
Q8L745	727	S	xxxxxx_S_PxxxRx
O48788	640	S	xxxxxG_S_xxxxxx
Q0WV86	808	S	xxxxxx_S_DDExxx
Q9LZ26	516	S	xxxRSx_S_xxxxxx
Q8VZF3	929	S	xxxxxG_S_xxxxxx
Q9SZR1	104	S	xxxxxx_S_Pxxxxx
Q9SZP8	270	S	xxxxxG_S_Pxxxxx
F4JNM3	1029	S	xxxxxx_S_Pxxxxx
A8MRI1	216	S	xxxxxx_S_PxxxRx
Q9LMY2	171	S	xxxxxx_S_PxRxxx
Q9CA75	6	S	xxxxxx_S_PxxxRx
Q8GYT8	189	S	xxxxxx_S_xGxxxx
Q9FLQ4	223	S	xxxxxx_S_xKxxxx
Q94AB2	452	S	xxxxxx_S_xPxSPx
F4J6F6	744	S	xxxxPx_S_Pxxxxx
O49403	309	S	xxxxPx_S_PRxxxx
Q9LMT2	570	S	xxxxxG_S_Pxxxxx
B3H6U2	371	S	xxxxxx_S_xGxxxx
Q9S7Z8	262	S	xxxxxx_S_xxGxxx
Q6NL08	43	S	xxxxxx_S_xPxxxx
Q9ZVD0	299	S	xxxxxx_S_ExExxx
F4J4X8	166	S	xxxxxx_S_Pxxxxx
Q9SVY1	76	S	xxxxxx_S_Pxxxxx
Q8L7B9	558	S	xxxRSx_S_xPxxxx
A8MRU9	70	S	xxxxxx_S_xKxxxx
Q9LZK2	33	S	xxxxxx_S_xPxSPx
Q940B9	644	S	xxxxxx_S_PxRxxx
Q9FFN7	294	S	xLxRxx_S_xxxxxx
O22764	448	S	xxxRxx_S_xGxxxx
F4I3B3	408	S	xxxRSx_S_xxxxxx
A0A1P8BD15	361	S	xxxxxx_S_PKxxxx
Q9FJP6	157	S	xxxxxD_S_xxxxxx
Q9LRP8	404	S	xxxxxx_S_xRxxxx
A0A1I9LQ78	804	S	xxxxPx_S_Pxxxxx
F4JKH6	1293	S	xxxxxx_S_PRxxxx
Q8W4K6	164	S	xxxxxR_S_Pxxxxx
F4KIY2	1188	S	xxxxxx_S_DDExxx
Q8W555	189	S	xxxxxx_S_PxxxRx
A0A1I9LMI4	113	S	xxxxxx_S_ExExxx
Q8GY23	2740	S	xxxxxG_S_xxxxxx
B3H4F6	232	S	xxxxPx_S_PRxxxx
Q9LQF2	66	S	xxxRxx_S_xxxxxx
Q9FGS7	289	S	xxxxxG_S_Pxxxxx
F4J8V5	425	S	xLxRxx_S_xxxxxx
Q9LK21	133	S	xxxRxx_S_xGxxxx
A0A1P8AQ08	875	S	xxxxxx_S_ExGxxx
A8MQH1	46	S	xxxxxx_S_xxGxxx
Q8VYG9	22	S	xLxRxx_S_xxxxxx
F4JV28	286	S	xxxxPx_S_Pxxxxx
Q9LP77	646	S	xxxRxx_S_xxxxxx
F4K464	71	S	xMxRxx_S_xxxxxx
Q9LYX4	48	S	xxxxxx_S_PxxxRx
H3K2Y6	277	S	xxxxxR_S_Pxxxxx
F4I5I6	118	S	xxxKxx_S_xxxxxx
Q6DST6	48	S	xxxxPx_S_PKxxxx
Q6NNJ2	182	S	xxxRxx_S_Fxxxxx
O82486	664	S	xxxxPx_S_PxRxxx
Q9LZ00	27	T	xxxxxx_T_PxRxxx
Q7XZU3	472	S	xLxRxx_S_xxxxxx
Q9SJI9	55	S	xxxRSx_S_xPxxxx
Q9LK99	197	S	xLxKxx_S_xxxxxx
A0A1P8B770	760	S	xxxxxx_S_PxxxRx
Q42479	38	S	xxxRxx_S_xGxxxx
Q8H104	4	S	xxxxxG_S_xxxxxx
O64858	506	S	xxxxxx_S_xKxxxx
Q9LQL0	142	S	xxxxPx_S_Pxxxxx
B3H591	122	S	xxxxxx_S_xExxxx
Q9C8G9	1485	T	xxxRxx_T_xxxxxx
A0A1P8BB14	524	S	xxxxxx_S_PKxxxx
Q9SI37	76	S	xxxxxx_S_Pxxxxx
Q93Z18	342	S	xxxRxx_S_xxxxxx
Q8VZN9	88	S	xxxxxx_S_Pxxxxx
P28185	189	S	xxxxxx_S_xDxxxx
F4K0Y2	318	S	xxxRxx_S_xExxxx
F4JL28	196	S	xxxxxx_S_DxDxxx
Q0WWX4	470	S	xLxKxx_S_xxxxxx
F4JRF7	311	S	xxxxxx_S_Pxxxxx
Q8RWN9	355	S	xxxxxx_S_Fxxxxx
P55229	252	S	xxxxxx_S_DxGxxx
A8MQY4	120	S	xxxxSx_S_Fxxxxx
O64768	491	S	xxxxxx_S_xKxxxx
A0A1I9LNZ7	65	S	xxxxxx_S_Pxxxxx
Q9M2S7	127	S	xxxxxx_S_xGxxxx
Q9LU25	35	S	xxxxxx_S_DxDxxx
F4J077	192	S	xxxxxR_S_Pxxxxx
A0A1I9LS39	341	T	xxxxxx_T_Pxxxxx
P43333	191	T	xxxxPx_T_Pxxxxx
F4JT43	561	S	xxxxxx_S_xPxxxx
Q9C9X0	460	S	xxxxxx_S_xDxxxx
A0A1P8AZ84	596	S	xxxxPx_S_Pxxxxx
A0A178UL80	176	S	xLxKxx_S_xxxxxx
Q9ZVA7	145	S	xxxxxx_S_xPxxxx
A0A1P8BH49	38	S	xxxxxx_S_Pxxxxx
Q9FID9	507	S	xxxxxx_S_Dxxxxx
A0A1I9LL89	629	S	xxxxxx_S_xGxxxx
Q9C9Y3	503	S	xxxxxx_S_PxxxRx
O23627	104	S	xxxxxx_S_xxGxxx
F4IUS3	635	S	xxxxxx_S_PxRxxx
Q9SKR5	55	T	xxxxxx_T_Pxxxxx
A0A1P8BC46	33	S	xxxxxx_S_Pxxxxx
Q9FL28	1162	S	xxxKxx_S_Fxxxxx
Q9LZJ5	911	S	xxxRxx_S_xExxxx
F4J6F6	741	T	xxxxxx_T_PRxxxx
F4ISA8	36	S	xxxxPx_S_Pxxxxx
Q9LIM3	43	S	xxRxxx_S_xPxxxx
Q9LVE0	309	S	xxxxxx_S_Pxxxxx
Q9STF2	432	S	xxxxxG_S_xxxxxx
P0C8S1	396	S	xxxxxx_S_xDxxxx
Q9LZ71	273	S	xLxRxx_S_xxxxxx
F4K6X0	120	S	xxxxxD_S_xxxxxx
F4HXV4	378	S	xxxRxx_S_xGxxxx
Q84WU5	549	S	xxxxxx_S_PKxxxx
Q9LW66	320	S	xxxxxx_S_xxGxxx
Q8W4K6	131	S	xxxxxx_S_PxxxRx
O64825	314	S	xxxxxD_S_xxxxxx
Q8GXZ3	34	S	RxxSxx_S_xxxxxx
Q9SGW5	227	T	xxxxxx_T_xExxxx
Q8RWN5	15	S	xxxxxx_S_PxxxxR
Q8VXU5	46	S	xxxxxD_S_DxDxxx
F4K4W6	240	S	xxxxxx_S_Pxxxxx
Q9ASW3	458	S	xxxxxx_S_Pxxxxx
F4K2M7	397	S	xxxxxx_S_Pxxxxx
A0A1P8AWK9	328	S	xxxxxx_S_xRxxxx
Q84JG2	308	S	xxxxxx_S_PxxRxx
O65570	863	T	xxxxPx_T_Pxxxxx
Q38953	411	S	xxxxxx_S_Pxxxxx
F4IUG7	181	S	xxxxxx_S_Dxxxxx
Q9FHB7	217	S	xxxxPx_S_Pxxxxx
F4HRB4	377	S	xxxxxx_S_Fxxxxx
F4I854	35	S	xxxxxx_S_DxExxx
O23550	77	S	xxxxxD_S_DxDxxx
Q9FLE8	168	S	xxxRSx_S_xxxxxx
F4J8L3	41	S	xxxxxx_S_Pxxxxx
Q9FZ43	52	S	xxxxxx_S_xExxxx
O65655	417	T	xxxxxx_T_PTxxxx
F4K9K4	8	S	xxxxxG_S_Fxxxxx
Q6NQI8	300	S	xxxRSx_S_xxxxxx
Q9FI32	1030	S	xxxRxx_S_xxxxxx
A0A1I9LT31	808	S	xxxxxx_S_xDxxxx
Q9FE20	21	S	xxxxxx_S_xxGxxx
B3H497	126	S	xxxxxx_S_PxxxRx
Q9LM78	925	S	RxxSxx_S_xxxxxx
Q8L3X8	204	S	xxxxRx_S_xSxxxx
Q9FX59	180	S	xxxRSx_S_xxxxxx
Q8L7M3	147	T	xxxxxx_T_Pxxxxx
Q9LK76	200	S	xxxxxx_S_xExxxx
Q9SSC1	16	S	xxxRxx_S_xGxxxx
Q8VY08	331	S	xxxxxx_S_Pxxxxx
F4I9Y9	1403	S	xxxxxR_S_Pxxxxx
Q9LIM5	145	S	xxxxxx_S_FRxxxx
Q9M354	169	S	xMxRxx_S_xxxxxx
O48538	799	T	xxxxxx_T_PxRxxx
Q94F00	353	S	xxxxxx_S_xGxxxx
A8MR97	1351	S	xLxRxx_S_xxxxxx
Q9FIE4	98	S	xxxxxx_S_PxxxxR
F4IDB2	536	S	xxxxxx_S_PRxxxx
Q9LF51	338	S	xxxxxx_S_xDxxxx
Q9LTZ4	195	S	xxxxxx_S_xExxxx
Q0WV86	996	T	xxxxxx_T_Pxxxxx
F4IWD6	495	S	xxxxxx_S_PRxxxx
Q8GXZ3	233	S	xxxxxx_S_xRxxxx
O81127	175	S	xxxxxx_S_PxxxRx
Q9ZPY1	133	S	xxxxPx_S_Pxxxxx
F4K2E9	214	S	xxxxxx_S_PxxxRx
Q9C647	135	S	xLxKSx_S_xxxxxx
Q9MB58	306	S	xxxxxx_S_Fxxxxx
Q9M8R7	441	S	xxxxxx_S_xKxxxx
Q9LHS1	3	S	xxxxxx_S_PRxxxx
Q9LUM0	1321	S	xxxxPx_S_Pxxxxx
Q94AH3	339	S	xLxRxx_S_xxxxxx
F4J8L1	445	T	xxxxxx_T_Pxxxxx
F4HXZ3	199	S	xxxxxx_S_Dxxxxx
Q9LJD8	434	S	xxxxSx_S_Fxxxxx
O49562	337	S	xxxxxG_S_xxxxxx
A8MR47	138	S	xxxxxx_S_Pxxxxx
Q9FLV9	127	S	xxxxxx_S_xPxxxx
Q9ZUM1	438	T	xxxxxx_T_xExxxx
Q9M1Q0	526	S	xxxxxx_S_xPxxxx
Q9SV55	411	S	xxxxxx_S_Pxxxxx
A0A1P8AT46	37	T	xxxxxx_T_PKxxxx
A0A1P8B7P6	400	S	xxxRxx_S_xxxxxx
A0A1I9LQU7	531	S	xxxxxx_S_xDxxxx
O04499	80	S	xxxxxx_S_ExGxxx
Q9C8E6	407	S	xxxxxx_S_xGxxxx
F4JCS8	888	S	xxxxxx_S_xGxxxx
A0A1I9LQ49	424	S	xxxxxG_S_Gxxxxx
Q9C5E4	45	S	xxxxxx_S_xPxxxx
A0A1P8B8V4	149	T	xxxxxx_T_Pxxxxx
Q56XQ0	20	T	xxxxPx_T_Pxxxxx
O82264	100	T	xxxxPx_T_Pxxxxx
Q944H0	171	S	xxxxxx_S_xPxxxx
Q42374	124	S	xxxKxx_S_xxxxxx
A0A1P8BFI4	240	S	xxxKxx_S_Fxxxxx
Q8GYB5	14	S	xxxxxx_S_PxRxxx
Q9ZV25	147	S	xxxxxx_S_xPxxxx
P92948	303	S	xxxxxx_S_DxExxx
Q9LE80	18	S	xxxxxx_S_Pxxxxx
Q9SHI0	554	S	xxxxxx_S_xDxxxx
O48767	224	T	xxxxPx_T_Pxxxxx
F4K0Z2	426	S	xxxxxx_S_xKxxxx
O80345	443	S	xxxxxx_S_PRxxxx
Q38890	18	S	xxxxxD_S_xxxxxx
A0A1P8B262	85	S	xxxxSx_S_Fxxxxx
F4J6F6	32	S	xxxxxx_S_PxRxxx
Q93ZH5	256	S	xxxxxx_S_PKxxxx
Q8H1F0	274	S	xxxxxx_S_DxExxx
Q9SIC9	900	S	xxxxxx_S_xDxxxx
A0A1P8AW94	126	T	xxxxxx_T_PTxxxx
A0A1P8B4C2	724	T	xxxxxx_T_xExxxx
A0A1P8AQS5	215	S	xxxxxx_S_PxRxxx
F4J9G1	1184	S	xxxRxx_S_Fxxxxx
A0A1P8BFZ5	1043	S	xxxxxx_S_xGxxxx
Q93YW4	363	S	xxxxxx_S_ExGxxx
Q9SVW8	147	S	RxxSxx_S_xxxxxx
Q9FNY0	156	S	xxxxxG_S_Pxxxxx
Q9M9F0	222	S	xxxxxx_S_PRxxxx
A0A1P8BCA2	790	S	xxxxPx_S_Pxxxxx
Q9LS46	502	S	xxxxxx_S_xPxxxx
Q9S841	124	S	xxxxxx_S_Fxxxxx
F4JT43	461	S	xLxRxx_S_xxxxxx
F4IDB3	377	S	xxxxxx_S_DxExxx
Q9LZ71	309	S	xxxxxx_S_GPLxxx
Q9S9M7	175	S	xxxKxx_S_xxxxxx
Q9FIT1	282	S	xxxxxx_S_Pxxxxx
Q9LUI6	25	S	xxxxxx_S_xKxxxx
A0A1I9LPQ1	382	S	xxxxxx_S_xRxxxx
F4J703	468	S	xxxxxG_S_Fxxxxx
O22907	18	S	xxxRxx_S_xxxxxx
Q9FNC2	22	S	xxxRxx_S_Fxxxxx
Q8L7W3	462	S	xxxRxx_S_PxPxxx
O23207	59	T	xxxxxx_T_Pxxxxx
Q9C5F6	125	T	xxxxxx_T_PxRxxx
A8MQH3	383	S	xxxxxD_S_xxxxxx
Q9MB58	276	S	xxxxxx_S_Pxxxxx
Q8H104	308	S	xxxxxD_S_xxxxxx
Q94AH8	17	S	xxxxxx_S_PxxxRx
Q9FGM0	93	S	xxxxxx_S_DxExxx
Q8GXD8	124	T	xxxxxx_T_PxRxxx
Q9CAE4	9	S	xxxxxx_S_DDExxx
Q9LZS3	175	S	xxxxxx_S_DxGxxx
F4JH94	124	S	xxxxxx_S_PxxRxx
P25873	104	S	xxxRxx_S_xGxxxx
Q9SV31	13	S	xxxRSx_S_xxxxxx
Q5GM68	751	S	xxxxxG_S_xxxxxx
Q8L793	454	S	xxxxxx_S_Pxxxxx
Q9LV48	648	S	xxxxxx_S_xPxxxx
Q940P1	176	S	xLxKxx_S_xxxxxx
A0A1P8B4A0	382	S	xxxxxD_S_xxxxxx
O65655	324	S	xxxxxx_S_xExxxx
Q9ZSA2	244	S	xxxxxG_S_xxxxxx
Q9LVM0	640	S	xxxxRx_S_xDxxxx
F4K956	338	S	xxxRSx_S_xxxxxx
F4JXM9	77	S	xxxxxx_S_PxxxRx
Q94A43	208	S	xxxxxx_S_xPxSPx
Q5BPM7	103	S	xxxxxx_S_PxRxxx
A8MR97	1064	S	xxxxxx_S_Pxxxxx
A0A1I9LS37	399	S	xxxxxx_S_Pxxxxx
Q9S7H1	78	S	xxxxxx_S_Pxxxxx
Q9XIC8	495	S	xxxxxx_S_xGxxxx
B9DFV2	765	S	xxxRxx_S_xPxxxx
Q9LQ55	899	S	xxxxxx_S_xRxxxx
Q8GY46	585	S	xxxxxx_S_PRxxxx
Q9LSX4	392	S	xxxRxx_S_xxxxxx
Q9LUK6	96	S	xxxxxx_S_xDxxxx
Q8LCU7	55	S	xxxxxx_S_PxxxxR
Q9C9V6	181	S	xxxxxx_S_xRxxxx
Q93ZH7	16	S	xxxxxx_S_Pxxxxx
Q9LZ83	83	S	xxxxxx_S_xDxxxx
Q93ZH7	315	S	xLxRxx_S_xxxxxx
Q0WVM7	599	S	xxxxxx_S_Pxxxxx
Q94AL2	359	S	xxxxxx_S_DDExxx
Q9SJ56	181	S	xxxxxG_S_Gxxxxx
P93017	50	T	xxxxPx_T_Pxxxxx
Q3E7I5	136	S	xxxxxG_S_xxxxxx
Q9ZVA7	150	S	xxxxxx_S_GPLxxx
O04157	72	S	xxxRxx_S_xGxxxx
Q9FV50	78	S	xxxxxx_S_PRxxxx
Q9FH40	18	S	xxxxxx_S_xPxxxx
Q9LZ82	11	S	xxxxxG_S_Pxxxxx
Q8VZJ9	34	T	xxxxPx_T_Pxxxxx
F4K5C7	110	S	xLxKxx_S_xxxxxx
Q8VXZ9	418	S	xxxRxx_S_xxxxxx
A0A1P8AUW3	111	S	xxxxxx_S_xGxxxx
Q1PEH3	48	S	xxxxxx_S_xKxxxx
F4KB73	1075	S	xxxxxx_S_PxxxRx
A0A1P8BD91	258	S	xxxxxx_S_Pxxxxx
Q940Q4	404	S	xxxxxx_S_xGxxxx
Q9SW48	94	T	xxxxxx_T_PRxxxx
F4J8L1	443	T	xxxxxx_T_PTxxxx
A0A2H1ZEH9	101	S	xxxxxx_S_DxGxxx
Q9FJW5	104	S	xxxxPx_S_Pxxxxx
Q9LZ71	243	S	xxxxxD_S_xxxxxx
Q940P1	86	S	xxxxxx_S_PxxxxR
Q9S6Z8	69	S	xxxxxD_S_DxDxxx
F4JTJ2	710	S	xxxxxx_S_xExxxx
F4IGL2	643	S	xxxxxx_S_Fxxxxx
F4JR57	49	S	xLxRxx_S_xxxxxx
Q9LJQ6	117	T	xxxxxx_T_Dxxxxx
A0A1P8B721	228	S	xxxxRx_S_xSxxxx
F4II29	750	S	xxxxxx_S_DDExxx
Q9C5S1	295	S	xxxxPx_S_Pxxxxx
Q8L7W3	472	S	xxxxxx_S_PxxxxR
F4J9Z1	149	S	xxxxPx_S_Pxxxxx
A0A1I9LRS8	665	S	xxxRxx_S_xxxxxx
Q8H1F0	174	S	xxxRSx_S_xxxxxx
Q9SA26	780	S	xxxxxx_S_DxExxx
A0A1P8BAJ3	233	S	xxxxxR_S_Pxxxxx
Q8VWF5	522	S	xxxxxG_S_xxxxxx
P27140	121	S	xxxxxx_S_Dxxxxx
Q9ZUN3	577	S	xxxxxx_S_xKxxxx
Q8RXR2	573	S	xxxxxx_S_PxxRxx
A8MR62	92	S	xxxRxx_S_xDxxxx
F4IFQ0	626	T	xxxxxx_T_Pxxxxx
Q6WWW4	22	S	xxxxxx_S_Pxxxxx
Q9SAB3	333	S	xxxxxR_S_Pxxxxx
Q8LPL8	81	S	xxxxxx_S_xDxxxx
Q9C690	240	S	xxxxxx_S_xGxxxx
A0A1P8BB14	132	S	xxxxSR_S_xxxxxx
Q94AK8	230	S	xxxxxx_S_DxExxx
Q4V3E0	269	S	xxxxPx_S_Pxxxxx
Q8GYL9	85	S	xxxxxx_S_xRxxxx
Q9T041	635	S	xxxxxx_S_PRxxxx
Q56YR0	705	S	xxxxxx_S_xGxxxx
Q1H5B2	392	S	xLxRxx_S_xxxxxx
A8MQX0	354	S	xxxxxG_S_xxxxxx
Q8LPK2	671	S	xLxRxx_S_xxxxxx
Q9ZR72	642	S	xMxRxx_S_xxxxxx
P25697	296	S	xxxxxx_S_xPxxxx
Q9SR68	125	S	xxxxxx_S_DxGxxx
Q9LZ83	505	S	xxxRxx_S_xGxxxx
Q8VYA5	239	S	xxxxxx_S_DxDxxx
F4JAF3	205	S	xxxRxx_S_Fxxxxx
O82645	45	S	xxxRSx_S_xxxxxx
Q9LXZ4	19	S	xxxxPx_S_Pxxxxx
F4HQ87	616	S	xxxxxG_S_xxxxxx
Q9S814	655	S	xxxxxG_S_Gxxxxx
Q03251	84	S	xxxxxx_S_xGxxxx
Q9C8E6	464	S	xxxxxx_S_xRxxxx
F4IM73	484	S	xxxxxx_S_DxExxx
A0A1P8B479	215	S	xxxxPx_S_PxRxxx
Q9LZ82	19	S	xxxxxR_S_Pxxxxx
O80986	140	S	xxxxxx_S_PxxxxR
Q9LPT6	168	S	xxxRxx_S_xxxxxx
Q9C690	234	S	xxxRxx_S_xGxxxx
Q9FGE4	232	S	xxRxxx_S_xPxxxx
Q8VZG8	747	S	xxxxxx_S_ExGxxx
A0A178VYH3	344	S	xxxxxx_S_PxxxxR
Q9LN61	511	T	xxxxPx_T_Pxxxxx
F4JTS7	194	S	xxxxxx_S_PxxxxR
Q8RWU9	475	S	xxxxxx_S_xKxxxx
Q67XD9	79	T	xxxxxx_T_Pxxxxx
A0A1P8BH75	407	T	xxxxxx_T_Pxxxxx
F4KDZ4	323	S	xxxxxG_S_xxxxxx
P93758	10	S	xxxxxR_S_Pxxxxx
F4KDN1	739	S	xxxxxx_S_Pxxxxx
Q9C5E7	30	S	xxxRSx_S_xPxxxx
O82279	117	S	xxxRxx_S_xDxxxx
O22607	377	S	xxxxxG_S_Pxxxxx
Q9FLP2	129	S	xxxxxx_S_Pxxxxx
Q67YI9	282	S	xLxRxx_S_xxxxxx
Q39183	96	S	xxxKxx_S_xxxxxx
Q9ZNT0	82	S	xxxxxG_S_xxxxxx
Q9C5F6	240	S	xxxxPx_S_Pxxxxx
O81283	281	S	xxxxxx_S_xExxxx
Q8H1E3	390	S	xxxRxx_S_xxxxxx
Q9ZR72	631	S	xxxxRx_S_xSxxxx
A0A1I9LRS8	142	S	xxxxxx_S_xPxxxx
Q9SZ53	335	S	xxxxxx_S_ExExxx
O48802	216	S	xxxxxx_S_Pxxxxx
Q9ZQC7	132	S	xxxxxx_S_Fxxxxx
A0A1P8BFZ5	524	S	xxxxxx_S_xExxxx
O22755	77	S	xxxxxx_S_xPxxxx
Q9LTT9	131	S	xxxxxG_S_Gxxxxx
A0A1R7T3J2	581	S	xxxxxx_S_PRxxxx
Q8L6Y1	31	T	xxxxxx_T_PRxxxx
Q9FIL6	150	S	xxxxxx_S_Fxxxxx
A0A1P8APH4	280	S	xxxxxx_S_xRxxxx
Q9SKZ5	67	S	xxxRxx_S_xExxxx
Q0WVF5	65	T	xxxxxx_T_Pxxxxx
P28186	81	T	xxxRxx_T_xxxxxx
F4KDE6	154	S	xMxRxx_S_xxxxxx
A0A1P8AXJ0	48	S	xxxRxx_S_xGxxxx
Q9FX32	14	S	xLxKSx_S_xxxxxx
A0A1P8BA79	248	S	xxxxxx_S_DxExxx
A0A2H1ZEI4	4	S	xxxxxx_S_xDxxxx
Q9FKA5	112	S	xxxxxx_S_ExGxxx
F4K9L4	148	S	xxxxxG_S_Pxxxxx
O82645	466	S	xxxxxx_S_PKxxxx
Q6EVK6	2089	S	xxxxxx_S_Pxxxxx
F4K0X5	188	S	xxxxxx_S_Pxxxxx
Q9ZT82	1024	S	xxxxxG_S_xxxxxx
Q38890	37	S	xxRxxx_S_xPxxxx
A0A1P8B2Y3	1389	S	xxxxPx_S_Pxxxxx
Q8LE63	238	S	xxxxxx_S_Pxxxxx
Q9C5F6	32	S	xxxxPx_S_Pxxxxx
P56757	478	S	xxxxxx_S_xKxxxx
O49485	497	S	xxxxxx_S_ExGxxx
F4J9A0	398	S	xxxxxx_S_Pxxxxx
Q8L7E9	264	S	xxxxxx_S_PKxxxx
Q42404	282	S	xxxRxx_S_xExxxx
Q9ZVA7	64	S	xxxxxx_S_xPxxxx
A0A1P8AUW3	124	S	xxxRxx_S_xExxxx
F4I420	696	S	xxxxxx_S_xExxxx
Q5GM68	260	T	xxxRxx_T_xxxxxx
Q0WQB7	9	S	xLxRxx_S_xxxxxx
B6EUA9	892	S	xxxxxx_S_DxDxxx
F4KHD8	1891	T	xxxxPx_T_Pxxxxx
F4K3E4	532	S	xxxxxx_S_PxRxxx
Q9XIB5	90	S	xxxxxD_S_xxxxxx
Q9C6N3	898	S	xxxxxx_S_PxxxRx
Q8GYM6	307	S	xxxxSx_S_xNxxxx
F4JJ15	576	S	xxxKxx_S_Fxxxxx
F4HS98	1566	S	xxxxPx_S_Pxxxxx
A0A2H1ZE58	466	S	xxxxxx_S_xExxxx
Q9S7P9	47	S	xxxRxx_S_xPxxxx
P51430	229	S	xxxxRx_S_xSxxxx
Q9LJX0	611	S	xxxRxx_S_xPxxxx
Q8L748	1100	S	xxxxxx_S_Pxxxxx
A0A1I9LPR6	29	S	xxxxxx_S_Pxxxxx
A0A1P8BDB5	591	S	xxxxxx_S_DxGxxx
Q9FKL3	111	S	xxxxxG_S_Gxxxxx
F4HYR4	30	S	xxxxxx_S_Pxxxxx
F4JWM1	29	S	xxxxxG_S_Gxxxxx
Q9XEA1	750	T	xxxxxx_T_Pxxxxx
P18616	1740	S	xxxxxx_S_PxxxRx
Q9SKB2	394	S	xxxxxD_S_xxxxxx
Q8L3X8	206	S	xxxRSx_S_xxxxxx
Q8VYP7	56	S	xxxxxx_S_xExxxx
Q9SUE7	460	S	xxxxxx_S_DxExxx
Q94A82	81	S	xxxxxx_S_xPxxxx
Q93VQ0	661	S	xxxxxx_S_PxxxxR
Q8L5Y3	518	S	xxxxxx_S_PxxxRx
Q94C48	139	S	xxxKxx_S_Fxxxxx
Q494Q0	310	S	xxxxPx_S_PRxxxx
Q8RY18	661	S	xxxxPx_S_PKxxxx
P0CB16	1190	T	xxxxxx_T_PTxxxx
Q8GY60	147	S	xxxRxx_S_xxxxxx
Q9LM88	164	S	xxxxxG_S_Pxxxxx
P93009	127	S	xxxxxx_S_DxExxx
Q9S7I0	899	S	xxxxxx_S_PRxxxx
O80653	364	S	xxxRSx_S_xxxxxx
B9DHK3	104	S	xxxxxG_S_xxxxxx
Q9ASR1	499	S	xxxKxx_S_xxxxxx
O23654	116	S	xxxxRx_S_xDxxxx
Q9C8W5	107	S	xxxRxx_S_Fxxxxx
Q8GYQ9	81	S	xxxxxx_S_Pxxxxx
A0A1P8BES5	296	S	xxxxxx_S_PKxxxx
Q8VY47	132	S	xxxxxx_S_Pxxxxx
Q9SKY9	119	S	xxxxxx_S_PxxxxR
Q9LZU5	19	T	xxxxxx_T_PRxxxx
O82199	214	S	xxxxxx_S_PxxxxR
Q9LUN2	391	S	xxxxxx_S_Pxxxxx
O80585	361	S	xxxRSx_S_xxxxxx
Q8GYX6	109	S	xxxxxx_S_Pxxxxx
A0A1P8ASJ0	23	T	xxxxPx_T_Pxxxxx
A0A1P8AMT7	21	S	RxxSxx_S_xxxxxx
O49378	107	S	xxxxxx_S_xExxxx
A0A1P8B8F3	239	S	xxxxxG_S_Gxxxxx
P39207	117	S	xxxxxG_S_xxxxxx
F4ILJ1	195	S	xxxKxx_S_xxxxxx
B3H4F6	143	S	xxxRxx_S_PxPxxx
O80500	48	S	xxxxxx_S_Pxxxxx
Q9MB58	226	T	xxxxxx_T_PKxxxx
F4JKH6	151	S	xxxxxx_S_Pxxxxx
Q93ZH7	339	T	xxxxPx_T_Pxxxxx
Q8H181	249	S	xxxxxx_S_xExxxx
Q9LY15	205	S	xxxxxx_S_Pxxxxx
Q9FMZ0	63	S	xxxxxR_S_Pxxxxx
Q6EJ98	35	S	xxxRSx_S_xxxxxx
F4KE83	183	T	xxxxxx_T_Pxxxxx
A0A1P8B539	277	S	xxxxxx_S_PxxxRx
O80500	59	S	xxxxxx_S_PxxxxR
F4K0R0	467	T	xxxxPx_T_Pxxxxx
Q02971	27	S	xxxxxx_S_xRxxxx
F4IG73	2040	S	xxxRxx_S_xxxxxx
A0A1P8B2V6	388	S	xxxxxx_S_xKxxxx
Q9LQ71	111	S	xxxxPx_S_Pxxxxx
Q9MB58	234	S	xxxxRx_S_xDxxxx
A0A178VEL3	406	S	xxxxxx_S_DxDxxx
Q9SS47	305	T	xxxxxx_T_Pxxxxx
Q9C9X0	475	S	xxxxxx_S_Fxxxxx
Q9M8R7	481	T	xxxRxx_T_xxxxxx
Q9C9X0	435	S	xxxxxx_S_Fxxxxx
F4ILI9	195	S	xxxxxx_S_xGxxxx
Q9C9Q8	17	S	xxxxxx_S_xDxxxx
Q9C865	342	S	xxxxxx_S_Pxxxxx
A0A1P8BCA2	152	S	xxxxxx_S_Pxxxxx
F4KGG0	41	S	xxxxxx_S_PxRxxx
F4IVN6	80	T	xxxxxx_T_Dxxxxx
Q9XFM0	168	S	xxxxxx_S_PRxxxx
F4IG73	2059	S	xxxxxx_S_DxGxxx
A0A1P8BA88	191	S	xxxRxx_S_xPxxxx
Q8L9M8	104	S	xxxRxx_S_Fxxxxx
F4IA20	106	S	xLxRxx_S_xxxxxx
Q9M2P9	137	S	xxxxxx_S_xDxxxx
Q9C9U5	902	S	xxxxxx_S_xKxxxx
A0A1I9LSE1	258	T	xxxxxx_T_Pxxxxx
F4K3E4	369	S	xxxxxx_S_xRxxxx
F4J0U7	317	S	xxxxxx_S_xPxxxx
Q9SCY0	501	S	xxxxxx_S_xGxxxx
Q9C8X0	36	S	xxxxxx_S_PxxxxR
Q8RWN7	189	S	xxxxxx_S_GPLxxx
Q9LQ98	16	S	xxxRSx_S_xxxxxx
Q8VZL1	132	S	xxxRSx_S_xxxxxx
A0A178WIS2	245	S	xxxRxx_S_xExxxx
Q682S0	245	S	xxxxxx_S_DxGxxx
F4I1B4	178	S	xxxxxx_S_xExxxx
Q9C5E4	80	S	xxxxxx_S_PxRxxx
O80685	405	S	xxxRxx_S_xDxxxx
B9DFV2	388	S	xxxxxx_S_Pxxxxx
Q0WUF6	10	S	xxxRxx_S_Fxxxxx
A0A1P8BC78	849	T	xxxxxx_T_PTxxxx
Q9LX99	123	S	xxxxxx_S_Pxxxxx
A0A1I9LLZ2	671	S	xxxxxx_S_PRxxxx
F4JE18	387	S	xxxxxG_S_xxxxxx
A0A178VYH3	113	S	xxxxxx_S_Pxxxxx
Q8VZC3	525	T	xxxxxx_T_Pxxxxx
Q9ZNU3	65	S	xxxxPx_S_PxRxxx
Q9M9A3	90	S	xxxxxx_S_PxxRxx
F4IVL6	1900	S	xxxxxx_S_Fxxxxx
Q9FH17	141	S	xxxxRx_S_xSxxxx
F4K8T6	1103	S	xxxxxx_S_PxxxRx
F4K3F4	18	S	xxxxxD_S_DxDxxx
Q9LFC0	10	S	xxxxxx_S_Pxxxxx
Q8L768	43	S	xxxxxx_S_xGxxxx
Q93ZL5	280	S	xxxxxx_S_Pxxxxx
Q9ZUC1	261	S	xxxxxx_S_xExxxx
Q9SMM5	276	T	xxxxxx_T_PKxxxx
A0A1P8BEK7	157	S	xxxxxx_S_Pxxxxx
F4JXK3	978	S	xxxxxx_S_PxxxxR
Q9SKH2	125	S	xxxRSx_S_xxxxxx
F4HZB5	1732	S	xxxxPx_S_Pxxxxx
Q9LQI8	706	S	xxxxxx_S_xPxxxx
A0A1P8BDJ0	662	S	xxxxPx_S_Pxxxxx
Q8GXK6	483	S	xxxxxx_S_xPxxxx
A0A1P8AXJ0	172	S	xxxxxD_S_xxxxxx
Q93W28	235	S	xxxxPx_S_PxRxxx
Q6R3K4	398	S	xxxxPx_S_Pxxxxx
F4ICW0	593	S	xxxxxx_S_PxRxxx
F4JFU7	329	S	xxxxSx_S_xNxxxx
B3H4F6	128	S	xxxRxx_S_PxPxxx
Q84WV4	35	S	xxxxPx_S_Pxxxxx
Q9LEX1	494	S	xxxRSx_S_xxxxxx
F4JL78	136	T	xxxxxx_T_Pxxxxx
A0A1P8AYB1	147	S	xxxxxx_S_xDxxxx
Q9ZU23	285	S	xxxxxx_S_xxGxxx
Q39142	47	S	xxxxxG_S_Pxxxxx
Q9SAC6	470	S	xxxxxD_S_xxxxxx
Q84L08	320	S	xxxxxx_S_ExGxxx
Q8W4N1	494	S	xxxxxx_S_PxxRxx
O23034	20	S	xLxKSx_S_xxxxxx
Q9FG81	18	S	xxxxxx_S_Pxxxxx
F4K3J6	254	S	xxxRxx_S_xGxxxx
P25864	166	S	xxxRxx_S_xPxxxx
F4HRT5	870	S	xxxxxx_S_Dxxxxx
Q9ZSY2	380	S	xxxxxx_S_xGxxxx
Q944G9	379	T	xxxxxx_T_xExxxx
Q66GN3	150	S	xxxxxx_S_Pxxxxx
Q9FKS0	32	S	xxxxxx_S_Pxxxxx
F4K7F4	764	S	xxxxxx_S_Pxxxxx
A0A1P8BCE3	12	S	xxxxxx_S_xExxxx
A0A1P8AQK5	537	S	xxxRxx_S_xDxxxx
O49545	996	S	xxxxxx_S_Pxxxxx
Q9CAJ1	158	S	xxxRxx_S_xxxxxx
B3H609	425	S	xxxxxx_S_xGxxxx
Q944G9	85	S	xxxRxx_S_xGxxxx
Q5XF79	21	S	xxxxxG_S_xxxxxx
Q9SMM8	52	S	xxxxxx_S_Pxxxxx
Q9C865	326	S	xxxxxx_S_Pxxxxx
Q9LTF2	110	S	xxxxxx_S_xGxxxx
A0A1R7T3J2	642	S	xxxxxx_S_ExExxx
Q9FY46	671	S	xxxxSx_S_xNxxxx
Q9FVW3	63	S	xxxxxx_S_xRxxxx
A0A1P8B2J1	215	S	xxxxxx_S_PxxxRx
Q0WLC7	52	S	xxxxxx_S_xxGxxx
C0Z2J1	208	S	xxxxxx_S_xGxxxx
P93025	109	S	RxxSxx_S_xxxxxx
A0A1P8ATA1	732	S	xxxxxx_S_Pxxxxx
A0A1P8B1R0	762	S	xxxxxx_S_Pxxxxx
Q9LYB4	157	S	xxxxxx_S_Pxxxxx
A0A1P8BB62	287	S	xLxRxx_S_xxxxxx
B3H4F6	113	S	xxxxxx_S_PRxxxx
Q940H7	72	S	RxxSxx_S_xxxxxx
A0A1P8AQI9	606	T	xxxxxx_T_Pxxxxx
Q9LK91	17	S	xxxxxG_S_xxxxxx
Q6NQK2	249	T	xxxxxx_T_Pxxxxx
Q9SZW3	179	S	xxxxxx_S_Pxxxxx
Q8GXZ3	394	S	xxxxxR_S_Pxxxxx
F4J3J5	73	S	xxxxRx_S_xSxxxx
Q8L7U5	491	S	xxxRxx_S_xDxxxx
A0A1P8BFW7	366	S	xxxxxx_S_PxRxxx
Q84TI3	1001	S	xxxxxG_S_Pxxxxx
Q9FZK5	71	S	xxxxxx_S_xDxxxx
Q944C1	280	S	xxxxxD_S_DxDxxx
A0A1P8AXG2	268	S	xxxRxx_S_xDxxxx
A0A1P8AQ09	789	S	RxxSxx_S_xxxxxx
Q93Z18	380	S	xxxxxx_S_Pxxxxx
A0A1I9LR41	185	S	xxxRxx_S_xxxxxx
Q9S841	225	S	xxxKxx_S_Fxxxxx
P55034	233	S	xxxxxx_S_xExxxx
Q93W28	217	S	xxxxPx_S_Pxxxxx
Q9FV71	465	S	xxxxxR_S_Pxxxxx
Q9LP18	235	S	xxxxxx_S_Pxxxxx
Q9ZPV9	195	S	xxxxxG_S_xxxxxx
Q8GZ87	626	S	xxxxxx_S_PRxxxx
F4J0D1	401	S	xxxRSx_S_xxxxxx
Q9C505	10	S	xxxxxx_S_xDxxxx
Q9SL96	253	S	xxxxxG_S_xxxxxx
P40283	16	S	xxxKxx_S_xxxxxx
O81644	858	S	xxRxxx_S_xPxxxx
Q9FGG8	78	S	xLxRxx_S_xxxxxx
Q9SS47	442	S	xxxRxx_S_xxxxxx
P27323	219	S	xxxxxx_S_DDExxx
F4JCF9	1043	S	xxxxxx_S_Dxxxxx
Q9LPV8	425	S	xxxxxx_S_DxExxx
F4JPJ7	932	S	xxxxxG_S_xxxxxx
Q8LPI7	378	S	xxxxxx_S_Pxxxxx
Q9M2X8	305	S	xxxxxx_S_PKxxxx
Q9S814	598	S	xxxxPx_S_Pxxxxx
A0A1P8BCY2	1145	T	xxxRxx_T_xxxxxx
Q94K05	264	S	xxxxxx_S_xExxxx
Q84MD7	239	S	xxxxPx_S_Pxxxxx
Q9FGF3	12	S	xxxxxx_S_xDxxxx
Q9LJE6	238	S	xxxKxx_S_xxxxxx
A0A1P8BC24	656	T	xxxxxx_T_Pxxxxx
Q9LKW9	995	S	xxxRSx_S_xxxxxx
Q94K73	240	S	xxxxxG_S_xxxxxx
O80934	100	S	xxxKxx_S_xxxxxx
Q7DM58	906	S	xxxxxx_S_Dxxxxx
Q0WR59	859	T	xxxxxx_T_PxRxxx
Q9LQ98	298	S	xLxRxx_S_xxxxxx
Q8VYN9	21	S	xxxxPx_S_PRxxxx
A0A1P8AYN7	252	S	xxxxxR_S_Pxxxxx
F4J6F6	663	S	xxxxxx_S_Pxxxxx
Q0WVM7	152	S	xxxxxx_S_PxxRxx
Q93YP4	285	S	xLxRxx_S_xxxxxx
P10797	135	S	xxxxxD_S_xxxxxx
Q9FHK4	564	S	xxxxxx_S_Pxxxxx
A0A2H1ZE22	348	S	xxxxPx_S_Pxxxxx
P49597	76	S	xxxxxx_S_Pxxxxx
Q43316	123	S	xxxxxx_S_xPxxxx
Q39008	119	S	xxxRxx_S_Fxxxxx
A0A1P8ARU4	843	S	xxxxxx_S_PKxxxx
Q42404	278	S	xxxRxx_S_xExxxx
O64572	512	S	xxxxxx_S_Pxxxxx
F4JV21	294	S	xxxxxx_S_PxRxxx
Q8GZ87	570	S	xxxxxx_S_xRxxxx
Q9M9T4	156	S	xxxKxx_S_xxxxxx
Q8GUM4	560	S	xxxRxx_S_xxxxxx
F4JAE0	127	S	xxxxxG_S_Fxxxxx
Q8L9W8	121	S	xxxKxx_S_Fxxxxx
F4HQQ0	51	S	xxxxxx_S_PRxxxx
Q9SCY0	232	S	xxxxxx_S_xxGxxx
F4J8L7	256	S	xxxRxx_S_xPxxxx
Q8GYE3	60	S	xxxxxx_S_DxGxxx
A0A1P8BDJ5	1374	S	xxxxxx_S_Pxxxxx
A0A1P8B9D0	382	S	xxxxxx_S_Dxxxxx
O48963	412	S	xxxxSx_S_Fxxxxx
Q9STF2	268	S	xxxxxx_S_Pxxxxx
Q9FF65	209	S	xxxxxx_S_Pxxxxx
Q940Y8	19	S	xxxRxx_S_xxxxxx
A0A1I9LLR7	85	S	xxxRSx_S_xxxxxx
F4JP79	444	S	xxxxxx_S_PxRxxx
A0A1I9LNN0	1134	S	xxxxxx_S_DxExxx
P42734	26	S	xxxxxx_S_PxxxxR
F4JFK4	99	S	xLxRxx_S_xxxxxx
Q8W4K5	32	S	xxxxPx_S_PRxxxx
H3K2Y6	2012	S	xxxxxx_S_PRxxxx
F4IDB3	652	S	RxxSxx_S_xxxxxx
Q8VZE9	272	S	xxxxxx_S_xDxxxx
A0A1P8B2W3	206	T	xxxxxx_T_Dxxxxx
Q9ZUP4	390	S	xxxxxG_S_xxxxxx
Q9M8T0	626	S	xxxxxx_S_Dxxxxx
Q9LFC0	21	S	xxxxxx_S_Pxxxxx
F4K0X5	151	S	xxxxxx_S_PRxxxx
O81905	643	S	xxxxxD_S_xxxxxx
Q9XII1	64	S	xxxxxx_S_xExxxx
O24496	241	S	xxxxxx_S_PxxxxR
Q6DBG0	138	S	xxxxxx_S_PxRxxx
A4GSN8	659	S	xxxxSR_S_xxxxxx
Q8RWU9	576	S	xLxKSx_S_xxxxxx
Q944G9	282	T	xxxxxx_T_Pxxxxx
F4I2H1	614	S	xxxxxx_S_GPLxxx
F4JVN6	238	S	xxxRxx_S_xDxxxx
A0A1P8AZ70	295	S	xxxxxx_S_Pxxxxx
Q9SK92	201	S	xxxxxx_S_PxxRxx
F4JSH1	661	S	xxxxxx_S_PRxxxx
A0A1P8B6K1	143	S	xLxRxx_S_xxxxxx
Q5HZ03	313	S	xxxxxx_S_ExExxx
O22607	38	S	xxxxxD_S_xxxxxx
A0A1I9LPB0	799	S	xxxxSx_S_Fxxxxx
Q8LGS1	157	S	xxxxxx_S_Pxxxxx
Q9FPS3	85	S	xxxRxx_S_xDxxxx
Q9SYT0	14	S	xxxxxx_S_xDxxxx
Q9LFF9	28	S	xxxRxx_S_xxxxxx
Q9SJI7	90	S	xxxxxx_S_xPxxxx
Q9C5E5	463	S	xxxxxD_S_xxxxxx
Q8LA01	41	S	xxxxxx_S_ExExxx
Q8VYA5	219	S	xxxxxx_S_PKxxxx
O82302	78	S	xxxxxx_S_Pxxxxx
F4KHT9	7	S	xxxxxx_S_xGxxxx
Q0WNP8	259	S	xxxRxx_S_Fxxxxx
Q9C9Y3	120	S	xxxxxx_S_PRxxxx
Q9LPJ1	78	T	xxxxPx_T_Pxxxxx
P93740	265	S	xxxxxx_S_PxxxRx
Q9FKI9	71	T	xxxxPx_T_Pxxxxx
Q9LZ71	587	S	xxxxxx_S_xKxxxx
Q8GUH5	478	S	xxxxxx_S_xExxxx
P27202	58	S	xxxxxG_S_xxxxxx
P93006	365	S	xxxRSx_S_xxxxxx
B3H4F6	499	S	xxxxxx_S_Pxxxxx
A0A1P8B4I3	287	S	xxxxxx_S_DxExxx
Q8LPQ5	525	S	xxxxxx_S_Pxxxxx
F4JA10	489	S	xxxxxG_S_Fxxxxx
F4K0A1	163	S	xxxxxD_S_DxDxxx
Q9LEY4	184	S	xxxxxx_S_Pxxxxx
Q9FKA5	160	S	xxxxxG_S_Gxxxxx
Q9ZVX8	274	S	xxxxxx_S_xPxxxx
P92964	255	S	xxxRxx_S_xxxxxx
Q9LY88	127	S	xxxxxx_S_xPxxxx
Q9LT11	162	S	xxxxxx_S_Dxxxxx
Q9SY56	157	S	xxxRSx_S_xxxxxx
Q9XI45	138	S	xxxxxx_S_DxDxxx
O23176	659	S	xxxRxx_S_Fxxxxx
Q6IMT1	2469	S	xxxxxx_S_DxDxxx
A0A1I9LTC2	62	S	xxxxRx_S_xDxxxx
Q9C5N3	105	S	xxxxxx_S_PxxxRx
Q8RXF1	150	S	xxxxxx_S_ExGxxx
Q9LFA2	148	S	xxxxxx_S_PRxxxx
O48837	511	S	xxxxSx_S_Fxxxxx
Q9C685	75	S	xxxRxx_S_xxxxxx
Q8H1G0	267	S	xxxxxx_S_Pxxxxx
Q9FNN2	579	S	xxxxxx_S_xGxxxx
A0A1P8BC78	152	S	xxxxxx_S_PRxxxx
Q56YR0	432	S	xLxKxx_S_xxxxxx
A8MQQ1	294	S	xxxxxx_S_xExxxx
Q8VYK4	22	S	xxxxxx_S_PRxxxx
Q8VY70	229	S	xxxKxx_S_xxxxxx
Q84JU4	94	S	xxxxxx_S_Fxxxxx
Q94AI7	203	S	xxxxxx_S_xGxxxx
Q8LPS1	399	S	xxxxxx_S_PxxxRx
F4JIP3	45	S	xxxxxx_S_PRxxxx
Q94BT9	12	T	xxxxxx_T_xExxxx
O65628	438	S	xxxxxD_S_xxxxxx
Q84VQ1	57	S	xxxxxR_S_Pxxxxx
Q9SA50	217	S	xxxxxx_S_PxRxxx
Q9SUT4	1005	S	RxxSxx_S_xxxxxx
A0A1R7T3G9	114	S	xxxRxx_S_xPxxxx
Q9MB58	16	S	xxxxxG_S_xxxxxx
F4IDB3	649	S	xLxRxx_S_xxxxxx
Q9LHH5	242	S	xxxxxx_S_xDxxxx
Q8L471	154	S	xxxxxx_S_PRxxxx
Q9C5K8	101	S	xxxxxx_S_PxxxRx
B3H733	358	S	xxxxxx_S_Pxxxxx
A2RVJ8	420	S	xxxxxx_S_PxxxRx
A0A1P8BA79	303	S	xxxxxx_S_PxxRxx
F4JV37	62	S	xxxxxx_S_xRxxxx
F4J6F6	234	S	xxxxxx_S_xxGxxx
Q6NPP4	410	S	xxxKxx_S_Fxxxxx
Q9M1C3	70	S	xxxxxx_S_DxGxxx
F4JKH6	146	S	xxxxxG_S_xxxxxx
Q6XJG8	343	T	xxxxxx_T_Pxxxxx
O81071	24	S	xxxxxx_S_xxGxxx
Q8L4D8	316	S	xxxRxx_S_xxxxxx
Q9LSL6	9	S	xxxxxx_S_PKxxxx
A8MR97	1044	T	xxxxxx_T_Pxxxxx
A0A1P8B1L4	31	S	xxxxSx_S_Fxxxxx
Q8GWR1	43	S	xxxxxx_S_Pxxxxx
O64580	67	S	xxxRSx_S_xxxxxx
Q6NQM0	229	S	xxxxxx_S_xPxxxx
Q6NQK2	423	T	xxxxxx_T_Pxxxxx
Q9LID3	445	S	xxxxxx_S_xGxxxx
A0A1P8BFI4	599	S	xxxxxx_S_xExxxx
P19366	99	S	xxxxxx_S_xPxxxx
F4KCQ9	245	S	xxxxxx_S_Fxxxxx
A6QR87	84	T	xxxRxx_T_xxxxxx
Q2V3X5	203	S	xxxxxx_S_PKxxxx
A0A1P8AU89	336	S	xxxxxG_S_Gxxxxx
Q8S8S1	187	S	xxxxxx_S_xGxxxx
Q9FJ79	301	S	xxxxxx_S_DxDxxx
Q9SZP8	102	S	xxxRxx_S_xExxxx
Q9SK32	490	T	xxxxxx_T_Pxxxxx
O65655	436	S	xxxRSx_S_xxxxxx
F4I2H1	177	S	xxxxxx_S_PKxxxx
A0A178WKC3	194	S	xxxxxx_S_DxGxxx
A0A1P8BD74	226	S	xxxxxx_S_xDxxxx
Q9FFV8	88	S	xxxxxx_S_Pxxxxx
O64903	173	T	xxxxxx_T_Dxxxxx
Q39183	111	S	xxxxxx_S_xGxxxx
P93755	510	S	xxxxxx_S_Pxxxxx
Q9LPC5	1399	S	xxxxxx_S_xDxxxx
Q94A09	234	S	xxxxPx_S_Pxxxxx
Q5HZ60	75	S	xxxxxx_S_xRxxxx
Q7XJ64	13	S	xxxxxx_S_xExxxx
O81126	174	S	xxxxxx_S_PxxxRx
Q6ICW8	73	S	xxxxxx_S_PxxxRx
Q9ZVX8	271	S	xxxxxx_S_FRxxxx
Q0WPK4	206	S	xxxxxG_S_xxxxxx
Q9FZ45	383	S	xxxxxG_S_xxxxxx
Q9LSL6	263	S	xxxxPx_S_Pxxxxx
F4INH0	219	S	xxxxxx_S_Pxxxxx
Q9XI93	139	S	xxxxxx_S_xGxxxx
Q9LF98	21	T	xxxxxx_T_Pxxxxx
Q9M8R7	11	S	xxxxxx_S_PRxxxx
Q9ZU38	24	S	xxxxxx_S_Pxxxxx
A0A1P8AXJ9	691	S	xxxxxx_S_xPxxxx
Q9SMN1	48	S	xxxxxx_S_PxRxxx
Q9C5F6	153	S	xxxxxx_S_PxxxxR
Q9LX66	822	S	xxxKxx_S_xxxxxx
A0A1P8B0L1	18	S	xxxxPx_S_Pxxxxx
Q8RWV9	119	S	xxxxxR_S_Pxxxxx
A0A1P8BAJ3	301	S	xxxxxx_S_PxRxxx
F4K464	146	S	xxxxxx_S_DxGxxx
A0A1P8AMX7	241	S	xxxxxx_S_Pxxxxx
Q9FZ48	28	S	xxxxxx_S_Pxxxxx
A0A1P8AY74	67	S	xxxxxG_S_xxxxxx
Q5XF24	352	S	xxxxxG_S_Gxxxxx
F4I4Z6	506	S	xxxxxx_S_DDExxx
P25697	215	S	RxxSxx_S_xxxxxx
A0A1P8B2Y3	1386	S	xxxxxx_S_Pxxxxx
Q9SKH9	46	S	xxxxPx_S_Pxxxxx
F4HS98	1389	S	xLxKSx_S_xxxxxx
Q9M8Z7	82	T	xxxRxx_T_xxxxxx
Q9LP52	502	S	xxxxPx_S_PxRxxx
O04342	131	S	xxxxPx_S_PxRxxx
F4IG73	2126	S	xxxxxx_S_xPxxxx
A0A1P8BAF1	456	S	xxxxxx_S_PxxxRx
A0A1I9LM87	940	S	xxxxxx_S_ExExxx
A0A2H1ZEK6	385	S	xxxxPx_S_Pxxxxx
O23487	260	S	xxxxxx_S_PKxxxx
Q9ZVD0	103	S	xxxxxx_S_PxxxRx
Q9SXC7	41	S	xLxRxx_S_xxxxxx
Q9SG79	22	S	xxxxxx_S_xExxxx
O81629	40	T	xxxxxx_T_Pxxxxx
F4JNM3	1034	T	xxxxPx_T_Pxxxxx
Q56Z59	108	S	xxxxxG_S_Fxxxxx
Q8VYV3	112	S	xxxxxx_S_xGxxxx
F4K703	384	S	xxxxxx_S_xDxxxx
Q4V3D1	334	S	xxxxxx_S_xGxxxx
P92964	215	S	xxxxxx_S_PxxxRx
A0A1P8AMQ8	957	S	xxxxxx_S_DxDxxx
A0A1P8AXF1	95	S	xxxxPx_S_PxRxxx
Q8L471	148	S	xxxxxx_S_ExGxxx
O48683	58	S	xxxxxx_S_Pxxxxx
A0A1P8B633	292	S	xxxRSx_S_xxxxxx
A0A1P8B9J5	88	S	xLxRxx_S_xxxxxx
Q9ZV07	13	S	xxxxxx_S_xKxxxx
Q6EVK6	1641	S	xxxxxD_S_xxxxxx
A0A1P8ANR5	225	S	xxxxxx_S_xGxxxx
Q8L7C9	179	S	xxxxxx_S_PKxxxx
Q9C9U5	107	S	xxxxxx_S_Fxxxxx
A0A1P8BAJ3	198	S	xxxxxx_S_PxxxRx
Q8VWK4	208	S	xxxRxx_S_xPxxxx
Q8RWU7	34	S	xxxxxD_S_DxDxxx
Q1G3R7	18	T	xxxRxx_T_xxxxxx
Q9FL12	39	S	xxxxPx_S_Pxxxxx
Q94AH8	7	S	xxxRSx_S_xxxxxx
Q93ZS6	199	S	xxxxxx_S_Pxxxxx
Q9SGW5	170	S	xxxxxx_S_xKxxxx
Q8VY73	191	S	xxxxxG_S_Gxxxxx
Q9SRH5	95	S	xxxxxx_S_Fxxxxx
Q6NKZ9	87	S	xxxxxx_S_xGxxxx
F4IZM8	501	S	xxxxxx_S_Pxxxxx
Q9LXG1	187	S	xxxxxx_S_xGxxxx
A0A1P8AY74	486	S	xxxxxx_S_xxGxxx
Q9LQF2	11	S	xxxxxG_S_xxxxxx
Q9LM78	974	S	xLxRxx_S_xxxxxx
Q84W56	805	S	xxxxxx_S_DxExxx
A0A1I9LQD4	379	S	xxxxxx_S_xRxxxx
Q9FZ97	10	S	xxxRSx_S_xxxxxx
F4J153	348	S	xxxxxx_S_xExxxx
A0A1P8B6A6	494	S	xxxRxx_S_Fxxxxx
F4JIP3	82	S	xxxxPx_S_PxRxxx
F4K639	1124	S	xxxxxx_S_PxRxxx
F4JMZ7	86	S	xxxxxx_S_xxGxxx
O23654	227	T	xxxxxx_T_Pxxxxx
Q93XZ6	30	S	xxxxPx_S_Pxxxxx
Q93Z13	675	S	xxxRxx_S_Fxxxxx
Q9SGS4	237	S	xLxRxx_S_xxxxxx
F4IUD7	30	S	xxxxxx_S_xGxxxx
B3H588	415	T	xxxxxx_T_PxRxxx
Q9C9M7	162	S	xxxxxx_S_PxRxxx
F4KG14	20	S	xxxxxx_S_PRxxxx
A0A1P8B721	167	S	xxxxxx_S_Fxxxxx
Q9XI07	798	S	xxxxxG_S_Gxxxxx
Q93XY1	15	S	xxxxxG_S_xxxxxx
Q9C5W7	196	S	xxxxxx_S_DDExxx
Q9SS47	60	S	xxxRSx_S_xPxxxx
Q8VY07	241	S	xxxxxx_S_xGxxxx
Q93XX4	548	S	xxxxxx_S_PRxxxx
F4J9B1	253	T	xxxxxx_T_PKxxxx
Q940P1	101	S	xxxxxx_S_Pxxxxx
A0A1P8B9D0	314	S	xxxxxx_S_PKxxxx
P93025	63	S	xxxxxD_S_xxxxxx
F4K180	142	T	xxxxxx_T_PxRxxx
Q9S814	924	S	xxxxxx_S_xPxxxx
A0A1P8BD90	812	S	xxxRxx_S_xExxxx
A0A1P8APP7	436	S	xxxRxx_S_xxxxxx
Q94CF4	373	S	xxxxRx_S_xDxxxx
Q39079	49	S	xxxxxx_S_Pxxxxx
B3H4I6	26	S	xxxxPx_S_PKxxxx
F4HQA2	100	S	xxxxPx_S_Pxxxxx
Q9ZVT6	143	S	xxxRxx_S_Fxxxxx
Q9SYM5	376	S	xxxxxx_S_xGxxxx
O23404	916	S	xxxxxx_S_xKxxxx
Q93V99	49	S	xxxxxx_S_xExxxx
Q9LXU9	141	S	xxxxxR_S_Pxxxxx
A8MQ78	69	S	xxxRxx_S_xPxxxx
Q8S9J2	78	S	xxxxxx_S_xRxxxx
Q9LEX1	496	T	xxxxxx_T_Pxxxxx
Q8VZC7	398	S	xLxKSx_S_xxxxxx
O80925	191	S	xxxxxx_S_xExxxx
Q8VZS8	9	S	xxxxxx_S_Pxxxxx
A0A1P8B8L0	20	S	xxxxxx_S_PxxxRx
Q8L708	242	S	xxxxSR_S_xxxxxx
Q8H1U4	552	S	xxxxxx_S_PxxxxR
A0A1P8AVI7	137	S	xxxxxG_S_Gxxxxx
F4I2F8	354	S	xxxxxx_S_xGxxxx
A0A1I9LPZ5	59	S	xxxxxx_S_xPxxxx
Q9LFJ7	191	S	xxxxxx_S_Fxxxxx
A0A1P8AV18	416	S	xxxxPx_S_Pxxxxx
Q9C9V6	598	T	xxxxxx_T_PxRxxx
O81126	162	S	xxxRxx_S_PxPxxx
Q8GY23	910	S	xxxxxD_S_xxxxxx
A0A1I9LPJ0	75	S	xxxxPx_S_Pxxxxx
Q8L7L1	324	S	xxxxRx_S_xSxxxx
A0A1P8AUR4	161	S	xxxxxx_S_PxRxxx
Q94AR4	31	S	xxxxxx_S_PKxxxx
Q42139	203	S	xxxxxD_S_xxxxxx
P49209	15	S	xxxxxD_S_xxxxxx
F4II92	13	S	xxxRxx_S_xGxxxx
Q9CAF4	95	S	xxxxxx_S_Pxxxxx
Q8SAB7	1095	S	xxxxxx_S_Pxxxxx
F4K1C7	251	S	xxxxxx_S_Pxxxxx
Q93W23	32	S	xxxxxx_S_PxxxxR
A0A1P8ANR5	196	S	xxxxxx_S_PxRxxx
F4J6F6	865	S	xxxxxx_S_xRxxxx
P10896	465	S	xxxxxx_S_DxGxxx
Q9FN48	373	S	xxxxSx_S_Fxxxxx
F4I062	521	S	xxxxPx_S_Pxxxxx
Q9SMY8	147	S	xxxRxx_S_Fxxxxx
Q06850	605	S	xLxKSx_S_xxxxxx
Q93YN5	862	S	xxxxxx_S_xRxxxx
Q0WQK2	404	S	xxxxRx_S_xSxxxx
A0A1I9LSP8	21	S	xxxxxx_S_PRxxxx
F4JXW2	102	S	xLxKxx_S_xxxxxx
Q9SKB2	390	T	xxxxxx_T_xExxxx
F4J5M9	44	S	xxxxxx_S_Fxxxxx
A0A1P8B4J0	63	S	xxxxxx_S_PRxxxx
Q93VK9	41	S	xxxxxx_S_PxRxxx
Q9FKB6	520	S	xxxxxx_S_PKxxxx
P33543	334	S	xxxxxx_S_xDxxxx
A0A1P8BA88	84	S	xxxxxx_S_PRxxxx
Q94BR1	28	S	xxxxxx_S_xPxxxx
O81728	181	S	xxxRSx_S_xPxxxx
B9DFV2	866	S	xxxxxR_S_Pxxxxx
Q9M2D8	13	S	xxxxxx_S_Pxxxxx
O64545	311	S	xxxRSx_S_xPxxxx
A8MRD5	175	S	xxxxxx_S_PKxxxx
A0A1P8B0B7	267	S	xxxKxx_S_Fxxxxx
Q6NL08	32	S	xxxxxG_S_xxxxxx
Q9S9P0	836	S	xxxxxx_S_DGExxx
Q8H0T4	2756	S	xxxRxx_S_xxxxxx
F4JRF7	486	S	xxxxSR_S_xxxxxx
O04646	179	S	xxxxSx_S_Fxxxxx
Q8L8X4	199	S	xxxxxx_S_DxExxx
Q9LXU9	163	S	xxxRSx_S_xxxxxx
Q9ASQ5	188	S	xxxxPx_S_PxRxxx
P93755	613	S	xxxxxG_S_Pxxxxx
F4JPD9	242	S	xxxxxG_S_xxxxxx
A0A1I9LNM7	283	S	xxxxxx_S_DDExxx
Q9M324	25	S	xxxxxx_S_Pxxxxx
F4JI11	472	S	xxxxxx_S_Dxxxxx
Q9ASZ4	209	S	xxxxxx_S_DGExxx
Q9C5F6	232	T	xxxxxx_T_PRxxxx
Q8L5Y0	392	S	xxxxxx_S_xDxxxx
Q8RWU9	501	S	xxxxxx_S_GPLxxx
F4KE63	829	S	xxxxxx_S_xExxxx
Q8L7A9	903	S	xxxxxx_S_xGxxxx
O23372	163	S	xxxxxx_S_Pxxxxx
Q9ZVD5	166	S	xxxxxG_S_Pxxxxx
Q8H1G6	78	S	xxxxxG_S_xxxxxx
Q8VYJ4	236	S	xxxxxD_S_xxxxxx
Q9SCS2	98	S	xxxxPx_S_Pxxxxx
Q9SJW3	76	T	xxxxxx_T_Pxxxxx
Q9LI77	40	S	xxxxxx_S_Pxxxxx
O80500	247	S	xxxRSx_S_xxxxxx
O64768	588	S	xxxxxx_S_xDxxxx
Q8H0W0	204	S	xxxRxx_S_Fxxxxx
Q9LKF9	422	S	xxxxxG_S_xxxxxx
F4K2E9	198	T	xxxxxx_T_PxRxxx
F4J9G1	1161	S	xxxxxx_S_xDxxxx
Q8VYB7	606	S	xxxxxx_S_Pxxxxx
Q9SYP2	384	S	xxxxxx_S_xDxxxx
Q6AWT8	37	S	xxxxPx_S_Pxxxxx
F4K4Y6	410	S	xxxxxx_S_xxGxxx
F4IP94	20	S	xxxxSR_S_xxxxxx
Q8L5Z7	144	S	xxxxxR_S_Pxxxxx
Q8VYL4	283	S	xxxxxx_S_Pxxxxx
Q8VY80	16	S	xxxRxx_S_xxxxxx
F4JV21	300	S	xxxxxx_S_PxxxxR
Q9SGP2	990	S	xxxxxx_S_DxGxxx
A0A1I9LPC3	740	S	xxxRxx_S_xxxxxx
Q93Y22	248	S	xxxxxx_S_xKxxxx
Q9FK13	159	S	xxxxxx_S_Pxxxxx
A0A1P8BG37	287	S	xxxxxx_S_xRxxxx
Q9SJQ5	49	S	xxxxPx_S_Pxxxxx
Q9S7P8	115	S	xxxxxx_S_Pxxxxx
Q9FH18	74	S	xLxRxx_S_xxxxxx
Q9FF81	148	S	xxxxxx_S_ExExxx
Q9ZVI3	273	S	xxxxxx_S_Pxxxxx
Q9SLF3	459	S	xxxxxx_S_Pxxxxx
P54144	499	T	xxxxxx_T_Pxxxxx
Q9C9Y3	79	S	xxxxxx_S_xxGxxx
A0A1P8BGU1	265	S	xxxxxx_S_ExGxxx
A0A1P8AYX4	835	S	xxxxxG_S_xxxxxx
F4JV35	21	S	xLxRxx_S_xxxxxx
Q9LVV6	71	S	xxxxxx_S_DxExxx
A0A1P8AVQ1	18	S	xxxxxx_S_Pxxxxx
Q8VZ31	36	T	xxxRxx_T_xxxxxx
Q8SAB7	1051	S	xxxxxx_S_PKxxxx
Q1PF01	537	S	xxxxxx_S_xExxxx
F4K3F4	122	S	xxxxxx_S_xDxxxx
B7ZWR6	423	S	xxxxxx_S_Fxxxxx
Q9LVN1	410	S	xxxxxx_S_PKxxxx
F4HTN8	175	T	xxxxxx_T_Pxxxxx
Q9LE80	237	S	xxxxxx_S_xPxxxx
Q8GZB6	69	S	xxxxxx_S_PxRxxx
Q940N7	173	S	xxxxxD_S_xxxxxx
Q9LYA9	136	S	xxxxxx_S_xGxxxx
Q9FXG3	44	S	xxxKxx_S_xxxxxx
Q9ASS2	279	S	xxxRSx_S_xxxxxx
O64768	564	S	xxxxxx_S_xKxxxx
P46286	31	S	xxxxxx_S_xDxxxx
Q9S7V5	531	S	xxxxxx_S_PRxxxx
P51430	37	S	xxxxxx_S_xDxxxx
Q9C9Y9	208	T	xxxxPx_T_Pxxxxx
A0A1I9LSY6	250	T	xxxRxx_T_xxxxxx
Q9LW57	151	S	xxxxSR_S_xxxxxx
O22812	296	S	xxxxxx_S_xPxxxx
O48683	466	S	xxxxxR_S_Pxxxxx
Q8W4K6	143	S	xxxxxR_S_Pxxxxx
Q9M8X0	598	S	xxxxxx_S_xExxxx
Q9FNN6	76	S	xxxxxG_S_Pxxxxx
Q9LX66	808	S	xxxxxx_S_xDxxxx
Q9SZD0	203	S	xxxxxx_S_PRxxxx
F4KE59	1159	S	xxxxxG_S_Pxxxxx
F4IMJ8	76	S	xxxxxx_S_xGxxxx
F4J9G1	991	S	xxxxxx_S_PxRxxx
Q9SJ62	89	S	xxxxxx_S_PRxxxx
A0A1P8AMY7	482	S	xxxxxx_S_xExxxx
B3H4F6	492	T	xxxxxx_T_PxRxxx
Q9STI6	10	T	xxxxPx_T_Pxxxxx
F4K867	319	S	xxxxxx_S_xExxxx
F4K948	92	S	xxxxxD_S_DxDxxx
A0A1P8ASK1	653	S	xxxxRx_S_xSxxxx
Q9FMZ0	109	S	xxxxxx_S_xGxxxx
Q9ZUM1	303	S	xxxxPx_S_PxRxxx
A0A1P8AY74	483	S	xxxxxR_S_Pxxxxx
Q9FMM3	1541	S	xLxRxx_S_xxxxxx
Q9SEL6	25	S	xxxKxx_S_xxxxxx
F4JCZ8	109	T	xxxxxx_T_Pxxxxx
O23034	412	T	xxxxxx_T_xExxxx
O80897	11	S	xxxxxG_S_Gxxxxx
Q8GYC9	638	T	xxxxPx_T_Pxxxxx
Q9ZSA2	417	S	xxxxxx_S_ExExxx
A0A1P8AUK8	94	S	xxxxxx_S_DxDxxx
A0A1I9LPC8	26	S	xxxxxx_S_Pxxxxx
F4HRE0	35	S	xxxxRx_S_xDxxxx
F4JXH8	974	S	xxxxxx_S_Pxxxxx
F4HPG6	193	T	xxxxxx_T_PTxxxx
A0A1P8B137	58	S	xxxxxR_S_Pxxxxx
Q9M2F1	29	S	xxxxxx_S_Pxxxxx
Q9C9W5	229	S	xxxRxx_S_xExxxx
F4JHB6	27	S	xxxxxx_S_xDxxxx
A0A1P8BFD3	9	S	xMxRxx_S_xxxxxx
Q84JE8	594	S	xxxRxx_S_Fxxxxx
Q9STN3	684	S	xxxxPx_S_PxRxxx
Q8L745	793	S	xxxRxx_S_xGxxxx
F4JDC2	633	S	xxxxxx_S_Pxxxxx
A0A1P8AW07	32	S	xxxxSR_S_xxxxxx
Q9ZV25	57	S	xxxxxx_S_ExExxx
Q5XF24	406	S	xxxxxx_S_xDxxxx
A0A1P8B1N0	172	S	xxxxxx_S_PKxxxx
Q9LYH6	32	S	xxxRSx_S_xxxxxx
A0A1P8ANR5	236	S	xxxxxx_S_Pxxxxx
Q9LUM0	1249	S	xxxRxx_S_xGxxxx
A0A1P8B8B3	662	S	xxxxxx_S_PRxxxx
B3H541	214	S	xxxxxx_S_Pxxxxx
O80585	338	S	xxxRxx_S_xxxxxx
Q93ZS6	379	S	xxxRxx_S_Fxxxxx
Q9LNN0	61	S	xxxxxx_S_xKxxxx
A0A1P8BGW8	61	S	xxxxxx_S_PxxRxx
F4JV78	69	S	xxxxxx_S_xPxxxx
F4JCS8	732	S	xxxxxx_S_xGxxxx
Q9LJ94	273	T	xxxxxx_T_Pxxxxx
Q9LJD8	533	S	xxxxxx_S_xDxxxx
Q9ZVC6	109	S	xxxxxx_S_Pxxxxx
A0A1I9LQ18	44	S	xxxxxx_S_xExxxx
A0A1P8B0T4	127	S	xxxRxx_S_xGxxxx
P93755	569	S	xxxxxx_S_xRxxxx
Q9C6M2	8	S	xxxxPx_S_Pxxxxx
Q9FL12	51	S	xxxxxx_S_PxRxxx
F4II29	605	S	xxxxxx_S_xPxxxx
Q9LM78	792	S	xxxxxx_S_xGxxxx
A0A1P8AUE3	664	S	xxxxxx_S_xRxxxx
Q8L4N1	31	T	xxxxxx_T_Pxxxxx
Q9C508	25	S	xxxxxx_S_PRxxxx
Q9SYM1	38	S	xxxRxx_S_xDxxxx
A0A1P8B0X5	532	T	xxxxxx_T_Pxxxxx
Q8H1E1	296	S	xxxxxx_S_Pxxxxx
Q9ZPR4	270	S	xxxxPx_S_Pxxxxx
A0A1P8B752	193	S	xxxxxD_S_xxxxxx
Q9FV71	117	S	xxxxxG_S_Pxxxxx
Q8W4N1	555	S	xxxxPx_S_Pxxxxx
A0A1P8B250	12	S	xxxxxx_S_PxxxRx
Q8RY22	763	S	xxxxxx_S_PRxxxx
Q9ZVX3	147	S	xxxxPx_S_PRxxxx
Q9LRZ0	1125	S	xxxxxx_S_xDxxxx
Q0WUZ1	35	S	xxxRxx_S_xExxxx
O80837	14	S	xxxxxx_S_Pxxxxx
A0A1P8B6K1	220	S	xxxRxx_S_xxxxxx
Q9C6N3	737	S	xxxRxx_S_xxxxxx
F4HZS8	261	S	xxxxxx_S_Pxxxxx
O49339	17	S	xxxxxx_S_xExxxx
Q8GZ14	89	S	xxxxxx_S_xExxxx
A0A1I9LM37	235	S	xxxxxx_S_DxExxx
Q9LF88	104	S	xxxxxD_S_xxxxxx
O23372	278	T	xxxxxx_T_Pxxxxx
A0A1I9LMJ4	201	T	xxxxxx_T_PTxxxx
Q8GXA4	217	S	xxxRxx_S_xDxxxx
Q9LF97	43	S	xxxxxx_S_xPxSPx
Q9SYA9	49	S	xxxxxx_S_Pxxxxx
Q8RWD5	30	S	xxxxxx_S_PxxRxx
Q9FF49	126	S	xxxxxx_S_Pxxxxx
F4JL28	210	S	xxxxxx_S_Pxxxxx
A0A1P8AW07	17	S	xxxRxx_S_xxxxxx
Q9XIE0	180	S	xxxxxx_S_PxRxxx
F4K0R0	755	S	xxxxxx_S_Pxxxxx
Q9C521	310	T	xxxxPx_T_Pxxxxx
Q0WQK2	377	S	xxxxxx_S_PxxRxx
F8S296	1804	S	xxxxxx_S_xGxxxx
A0A1I9LQ38	169	S	xLxRxx_S_xxxxxx
Q9ASZ4	595	S	xxxxxx_S_xPxxxx
Q94F46	269	S	xxxRxx_S_xExxxx
Q8RXM3	131	S	xxxRxx_S_PxPxxx
F4HRE0	20	S	xxxxxx_S_PRxxxx
A8MS79	144	S	xxxxxG_S_xxxxxx
F4I4B0	561	S	xxxRxx_S_xxxxxx
O03042	321	S	xxxxxx_S_xGxxxx
P25070	14	S	xxxxxG_S_xxxxxx
Q9FMF5	223	S	xxxxxx_S_PRxxxx
Q9CAI5	379	S	xxxxSx_S_Fxxxxx
H3K2Y6	883	S	xxxxxx_S_DxExxx
F4IA41	8	S	xxxKxx_S_xxxxxx
Q9XIC8	314	S	xxxxxx_S_Pxxxxx
O81148	229	S	xxxxxx_S_Pxxxxx
O80500	129	S	xxxRxx_S_xDxxxx
Q9FKV6	62	S	xxxRxx_S_xPxxxx
A0A1P8BDK4	213	S	xxxxxx_S_xDxxxx
Q38872	249	S	xxxxxG_S_Pxxxxx
A0A1P8AQ08	867	S	xxxxxx_S_PRxxxx
F4JBN0	153	S	xxxxxx_S_Pxxxxx
Q9LYH6	85	S	xxxxxG_S_Fxxxxx
Q8L4C5	278	S	xxxxxx_S_PxxxxR
F4JNE3	1048	S	xxxxxx_S_ExExxx
Q9LIE5	741	S	xxxxxx_S_PRxxxx
F4IJ77	481	S	xxxKxx_S_Fxxxxx
F4HQD4	536	S	xxxxxD_S_xxxxxx
Q9FY58	146	T	xxxRxx_T_xxxxxx
Q944A7	359	S	xxxxPx_S_Pxxxxx
Q93YN6	35	S	xxxxxx_S_PRxxxx
Q9XIC8	469	S	xxxRxx_S_xxxxxx
Q8GYF9	164	S	xxxxxx_S_xDxxxx
Q9FN48	264	S	xxxRxx_S_xPxxxx
F4K7C4	1349	S	xxxxxx_S_xGxxxx
F4JL11	106	S	xxxxxx_S_xExxxx
A8MR62	535	S	xxxxSx_S_Fxxxxx
Q84JY4	54	S	xxxxxx_S_xDxxxx
F4JFV6	158	T	xxxxxx_T_PRxxxx
F4HRK0	269	S	xxxxxx_S_xPxxxx
O81629	35	T	xxxxPx_T_Pxxxxx
A0A2H1ZEI5	62	S	xxxRSx_S_xPxxxx
O81439	110	S	xxxRxx_S_xxxxxx
A0A1P8AUY4	5055	S	xxxxxx_S_Pxxxxx
A0A1P8BC59	194	S	xxxKxx_S_Fxxxxx
F4I1L9	396	S	xxxxxD_S_xxxxxx
Q944L3	185	S	xxxRxx_S_Fxxxxx
Q9SD86	1080	S	xxxxxx_S_xGxxxx
F4JJ02	323	S	xxxRSx_S_xxxxxx
Q0WV86	990	S	xxxxxx_S_xxGxxx
F4I7B6	142	S	xxxxxG_S_Pxxxxx
C0Z2J1	205	S	xxxxxx_S_xDxxxx
A0A1P8BCE3	492	S	xxxxxD_S_xxxxxx
A0A1P8B6X9	820	T	xxxxxx_T_xExxxx
Q9LD40	634	T	xxxRxx_T_xxxxxx
Q93ZM0	727	S	xxxRxx_S_xGxxxx
F4JCS8	866	S	xxxRxx_S_xxxxxx
B7ZWR6	322	S	xxxxxx_S_xxGxxx
O81915	264	S	xxxRxx_S_xGxxxx
Q7DM58	890	S	xxxxPx_S_Pxxxxx
Q9LZ21	25	S	xxxxxx_S_PxRxxx
F4K2E9	246	S	xxxxxx_S_Pxxxxx
Q9SLM4	270	S	xxxxxx_S_ExGxxx
Q9SS31	29	S	xxxxxx_S_xGxxxx
B3H497	182	S	xxxRSx_S_xxxxxx
Q9SH69	62	S	xxxxxx_S_PRxxxx
A0A1P8AP63	194	S	xxxxxx_S_PxRxxx
Q93YP4	305	S	xxxxxx_S_PxxxxR
A0A1P8BHR8	371	S	xxxxxD_S_xxxxxx
Q9LQ98	71	S	xLxRxx_S_xxxxxx
Q940B8	45	S	xxxxxx_S_Pxxxxx
A0A1I9LMJ4	92	S	xxxxxx_S_xExxxx
Q9M0G2	198	S	xxxxxx_S_PxRxxx
Q9XGZ2	989	S	xxxxxx_S_xRxxxx
Q9ZPV9	8	S	xxxxxx_S_Fxxxxx
Q9LFP7	471	S	xxxRxx_S_xPxxxx
Q9SJ56	469	T	xxxxxx_T_Pxxxxx
C0LGD7	783	S	xxxxxx_S_Pxxxxx
F4KGP6	27	S	xxxxSx_S_Fxxxxx
Q9S9P1	109	S	xLxKxx_S_xxxxxx
Q9C9Y9	374	S	xxxRxx_S_xPxxxx
A0A1P8BAW5	52	S	xxxxxG_S_xxxxxx
Q9LYK2	12	S	xxxKxx_S_Fxxxxx
O65655	108	T	xxxxxx_T_Pxxxxx
Q70E96	193	S	xxxxxx_S_PxxxRx
Q8VYS8	393	S	xxxxxx_S_xRxxxx
Q84WU5	525	S	xxxxRx_S_xDxxxx
A0A1P8AP48	532	S	xxxKxx_S_Fxxxxx
O23144	540	S	xxxxxx_S_ExExxx
A0A1P8BBD6	465	S	xxxxxx_S_Pxxxxx
Q8W104	99	S	xLxRxx_S_xxxxxx
Q94AB1	351	S	xxxRxx_S_xxxxxx
O48847	339	S	xxxxxG_S_Pxxxxx
Q9LS46	21	S	xxxRxx_S_xxxxxx
Q8RX89	44	S	xxxxxx_S_Pxxxxx
A0A2H1ZE37	111	S	xxxxxx_S_PKxxxx
F4JE18	467	S	xxxxxx_S_PxxxRx
A0A2H1ZE50	699	S	xxxRxx_S_xxxxxx
F4K8T6	1093	S	xxxxxR_S_Pxxxxx
F4J2Z0	126	S	xxxxxx_S_PRxxxx
Q501D2	292	S	xxxKxx_S_xxxxxx
Q9SE83	887	S	xxxxxx_S_Pxxxxx
O48802	263	S	xxxxxx_S_PKxxxx
F4J9F7	172	S	xxxxxx_S_Pxxxxx
Q84R15	1133	S	xxxxxx_S_xGxxxx
Q9SEX2	147	S	xxxxxx_S_Pxxxxx
P54144	488	S	xxxxPx_S_Pxxxxx
Q9LYP2	274	S	xxxxxx_S_PxxxxR
Q9S7Z8	427	S	xxxxxx_S_Fxxxxx
F4K9A6	258	S	xxxxxx_S_PKxxxx
Q8RWU9	440	S	xxxxxx_S_Pxxxxx
P56792	116	S	xxxKxx_S_xxxxxx
Q8L7W3	393	S	xxxxxx_S_PxxxRx
Q9C9Q4	367	S	xxxxxx_S_Fxxxxx
O81126	172	S	xxxRSx_S_xxxxxx
P93758	58	S	xxxxxx_S_PxRxxx
F4KDI1	182	S	xxxxxD_S_xxxxxx
Q5GM68	759	S	xxxRxx_S_xGxxxx
Q9ZSD4	18	S	xxxxxx_S_PRxxxx
A0A1P8B2J1	165	S	xxxxxx_S_PxxxRx
Q8VY05	497	T	xxxxxx_T_PKxxxx
A0A178VCD6	33	S	xLxRxx_S_xxxxxx
A0A1P8B3P8	928	S	xxxxxx_S_xxGxxx
Q9LYP2	364	S	xxxxxx_S_DxGxxx
F4JD57	88	S	xxxxxx_S_xGxxxx
Q9LM78	960	S	RxxSxx_S_xxxxxx
F4IZK5	74	S	xxxxxR_S_Pxxxxx
Q94KD0	257	S	xxxxxx_S_xExxxx
Q6NKR3	106	T	xxxRxx_T_xxxxxx
A8MQG2	94	S	xxxxPx_S_Pxxxxx
Q8RWZ5	786	S	xxxxxx_S_Fxxxxx
Q93W28	213	T	xxxxxx_T_Pxxxxx
Q6NQ48	541	S	xxxxxR_S_Pxxxxx
Q0WM46	124	S	xxxRSx_S_xxxxxx
Q9S9K7	139	S	xxxxxx_S_xExxxx
Q9ASS2	533	S	xxxxxx_S_xExxxx
Q58G10	145	S	xxxxxx_S_Pxxxxx
O80910	596	S	xxxxSx_S_Fxxxxx
F4JQY4	248	T	xxxxxx_T_Pxxxxx
A0A1P8AQ08	1083	S	xxxRxx_S_Fxxxxx
A0A1P8B0X3	645	S	xxxxxx_S_PxxRxx
Q8VYV0	197	S	xxxxSx_S_Fxxxxx
A0A1P8AU01	851	S	xxxRxx_S_xxxxxx
F4I133	36	S	xxxxxx_S_PxxxRx
A0A1P8BAJ0	104	S	xxxRxx_S_Fxxxxx
Q93YS4	71	S	xxxxxx_S_xxGxxx
Q8L428	140	S	xxxRxx_S_xxxxxx
F4IUL5	21	S	xxxxxx_S_xPxSPx
Q9LNQ4	1200	S	xLxKxx_S_xxxxxx
F4J077	471	S	xxxxxG_S_Gxxxxx
Q9LZ71	350	T	xxxxxx_T_PxRxxx
A0A1P8AXC2	138	S	xLxRxx_S_xxxxxx
O48963	170	S	xxxxxx_S_DxDxxx
Q93ZT6	542	S	xxxxxx_S_Pxxxxx
Q9FGR1	545	S	xxxxxx_S_Pxxxxx
Q9LM88	168	S	xxxxxx_S_xPxxxx
Q9LYA5	255	S	xxxxxx_S_Dxxxxx
Q8H0T4	912	S	xxxxxD_S_xxxxxx
Q8L7W3	403	S	xxxxxx_S_PxxxRx
Q9SLT5	182	S	xxxxxx_S_PxxxRx
A0A1P8AN11	87	S	xxxxxx_S_PxxxRx
F4IUH2	210	S	xxxxxx_S_PRxxxx
Q8W4D8	280	S	xxxxxx_S_PxxxxR
Q9LQF2	547	S	xxxRSx_S_xPxxxx
Q93ZH7	363	S	xxxxxx_S_xRxxxx
F4HR02	235	S	xxxxxD_S_DxDxxx
Q9LES3	81	S	xLxRxx_S_xxxxxx
F4JDC2	19	S	xxxxxx_S_Pxxxxx
Q9LNN0	133	S	xxxRxx_S_Fxxxxx
Q8LE63	234	S	xxxKxx_S_Fxxxxx
A0A1P8B9J9	669	S	xxxxRx_S_xSxxxx
A0A1P8BB52	515	S	xxxxxx_S_Pxxxxx
Q8VYN9	41	T	xxxxxx_T_PTxxxx
Q9C5X3	588	S	xxxxxx_S_Dxxxxx
Q9SJI0	107	S	xxxxxx_S_xKxxxx
Q8W555	474	S	xxxRSx_S_xxxxxx
A0A1P8AWY1	95	S	xxxxPx_S_Pxxxxx
Q9C787	56	S	xxxxxx_S_xDxxxx
Q9LSL6	262	S	xxxxxx_S_xPxxxx
A0A1P8B137	34	S	xxxRxx_S_xDxxxx
P11832	537	S	xLxKSx_S_xxxxxx
Q8S307	182	S	xxxxxx_S_Pxxxxx
O81749	200	S	xxxRSx_S_xxxxxx
Q84JS8	151	S	xxxRSx_S_xxxxxx
A0A1P8AW50	439	S	xxxxxx_S_PKxxxx
Q0WLC7	49	S	xxxxSR_S_xxxxxx
Q9FYE2	184	S	xxxxxx_S_PxxxRx
Q8W4N1	70	S	xxxxxx_S_xKxxxx
Q944G9	191	S	xxRxxx_S_xPxxxx
A0A1P8B0X3	290	S	xxxRSx_S_xxxxxx
Q9M0A4	64	S	xxxxxG_S_Fxxxxx
A8MR97	1365	S	xxxxxx_S_PRxxxx
Q94A79	30	S	xxxxxx_S_PxxRxx
Q9FIN7	1206	S	xxxxxx_S_Pxxxxx
A0A1P8BCU0	325	S	xxxxxx_S_ExExxx
Q9LJX0	614	S	RxxSxx_S_xxxxxx
Q9FKA5	244	S	xxxxxx_S_ExExxx
Q9SA78	279	S	xxxRxx_S_xExxxx
A8MR97	708	S	xxxxxx_S_Pxxxxx
Q9SUG6	33	S	xxxxxD_S_DxDxxx
Q9SLT9	192	S	xxxRxx_S_xExxxx
A0A1I9LMJ4	107	S	xxxxxG_S_xxxxxx
P11832	27	S	xxxxxx_S_PRxxxx
Q9T023	32	S	xxxxxx_S_PxxxxR
O04922	148	S	xxxxxx_S_PRxxxx
Q9LD55	935	S	xxxxxG_S_xxxxxx
Q8VZQ4	92	S	xxxxPx_S_PRxxxx
Q9C865	318	S	xxxxxx_S_PKxxxx
Q8RX77	18	S	xxxRSx_S_xxxxxx
Q9T041	370	S	xxxxxx_S_Pxxxxx
A0A1P8B267	220	S	xxxxxx_S_Pxxxxx
A0A1P8BFI4	603	S	xxxxxx_S_Pxxxxx
Q9LTA2	219	S	xxxxxx_S_xGxxxx
Q9FMF5	472	S	xxxxxx_S_Pxxxxx
Q9ZW06	269	T	xxxxxx_T_Pxxxxx
F4JA42	258	S	xxxxxx_S_ExGxxx
Q9XIG1	84	S	xxxxxG_S_Pxxxxx
F4ICA1	115	T	xxxxPx_T_Pxxxxx
F4JPL6	77	S	xxxxxx_S_PxxxRx
Q941L0	151	S	xxxxxx_S_PxRxxx
F4IDY7	432	S	xxxxxx_S_Pxxxxx
A0A1P8AQ01	38	S	xxxxPx_S_PKxxxx
B0F9L7	43	S	xxxxxx_S_PKxxxx
Q84JE7	31	S	xxxxPx_S_PRxxxx
Q9LHS5	549	S	xxxxxx_S_PxxxRx
Q9C5X3	587	S	xxxxxx_S_xDxxxx
Q0WWX4	515	S	xxxxxx_S_DxExxx
F4J703	465	S	xxxxxx_S_xGxxxx
A0A1P8AQS5	131	S	xxxxxx_S_Fxxxxx
Q9FJC9	398	S	xxxxxx_S_xGxxxx
Q9C660	414	S	xxxxxx_S_xExxxx
Q9SY97	179	S	xxxxxG_S_xxxxxx
Q8RXX9	357	S	xxxRxx_S_Fxxxxx
Q9SZN5	211	S	xxxxxx_S_Pxxxxx
F4JZ12	47	S	xxxxxx_S_Pxxxxx
F4K180	631	S	xxxRxx_S_Fxxxxx
Q0WNX3	42	S	xxxxxD_S_xxxxxx
Q9S7U5	4	S	xxxxxx_S_xDxxxx
O03042	208	S	xxxxxx_S_xPxxxx
Q9FFW5	667	S	xxxRSx_S_xxxxxx
Q9M9S3	70	S	xxxxxx_S_Pxxxxx
A4FVS9	64	T	xxxxxx_T_PxRxxx
Q9LKA1	157	S	xxxxxx_S_xPxxxx
F4IPV6	465	S	xxxxxx_S_xPxSPx
Q9FMF9	390	T	xxxxxx_T_PxRxxx
Q6NPP4	172	S	xxxxxx_S_Pxxxxx
Q9FT53	405	S	xxxxxx_S_PxxxRx
Q9LNB2	501	S	xxxxxx_S_Pxxxxx
Q9FZD2	26	S	xxxxxx_S_Pxxxxx
O23569	6	S	xxxKxx_S_xxxxxx
P93031	22	S	xxxxxD_S_xxxxxx
Q9LQI8	750	S	xxxxxx_S_PxxxRx
Q84K38	328	S	xxxxxx_S_xPxxxx
Q9XIE2	825	S	xxxRSx_S_xxxxxx
Q9SDA2	164	S	xxxxxx_S_Pxxxxx
F4J703	18	S	xLxRxx_S_xxxxxx
F4I9N7	24	S	xxxxxx_S_xDxxxx
Q8LBB2	19	S	xxxxxx_S_Dxxxxx
Q9LTT9	724	S	xxxxxR_S_Pxxxxx
O82201	134	S	xxxxxx_S_Pxxxxx
A0A1P8BES5	874	S	xxxRSx_S_xxxxxx
Q9LY75	466	S	xxxxxx_S_PRxxxx
A0A1P8BET2	10	S	xxxxPx_S_Pxxxxx
Q9LRX9	185	T	xxxxPx_T_Pxxxxx
P93025	22	S	xxxxxx_S_xExxxx
Q9C9U5	484	S	xxxxxx_S_Fxxxxx
O23339	46	S	xxxxxx_S_DxDxxx
Q8LPF5	171	S	xxxxPx_S_PxRxxx
Q8GXK6	416	S	xxxxxx_S_GPLxxx
Q9C9Y8	629	S	xxxxxx_S_PxxxRx
Q9ZUM1	148	S	xxxxxx_S_PxxxRx
Q9LM88	317	S	xxxRxx_S_xxxxxx
Q8GYR4	261	S	xxxRxx_S_PxPxxx
Q93YP4	236	S	xxxRSx_S_xxxxxx
Q9C829	33	S	xxxxxx_S_xExxxx
Q9STT2	188	S	xxxxxx_S_xPxxxx
Q8W4K6	217	S	xxxxxG_S_xxxxxx
Q7X9V3	160	S	xxxxxD_S_xxxxxx
Q8W4J2	527	S	xxxxxx_S_xRxxxx
Q94AI4	123	S	xxxxxx_S_xExxxx
P23321	121	S	xxxxxG_S_xxxxxx
Q8GUM0	53	S	xLxRxx_S_xxxxxx
Q9SF53	15	S	xxxKxx_S_xxxxxx
O80386	15	T	xxxxxx_T_PxRxxx
Q8LA90	7	S	xLxRxx_S_xxxxxx
A0A1P8BBU0	674	S	xxxxxR_S_Pxxxxx
F4HS98	1414	S	xxxxxx_S_Dxxxxx
F4J0N1	180	S	xxxxxx_S_xPxxxx
Q9FMZ0	270	S	xxxxxx_S_xPxxxx
Q9SN95	15	S	xxxxPx_S_Pxxxxx
Q9MA92	41	S	xxxRSx_S_xxxxxx
Q9LYK2	14	S	xxxxxx_S_Dxxxxx
Q93YP9	24	S	xxxxxG_S_xxxxxx
Q94CK1	89	S	xxxxxx_S_ExExxx
Q8L864	12	S	xxxxSR_S_xxxxxx
B3H4F6	148	S	xxxxPx_S_PRxxxx
Q9SV09	352	S	xxxxxx_S_Pxxxxx
A0A1P8AUA0	569	S	xxxxxx_S_Pxxxxx
Q8VZ10	129	S	xxxxxx_S_xKxxxx
P25819	439	T	xxxxxx_T_PxRxxx
F4J8Q4	389	S	xxxxxx_S_Pxxxxx
Q9C8E6	41	S	xxxRxx_S_xxxxxx
O82746	57	S	xxxxxx_S_xPxxxx
F4JVA7	395	S	xxxxxx_S_PKxxxx
A0A1R7T396	18	S	xxxxxx_S_PxRxxx
Q94CF4	530	T	xxxxxx_T_Pxxxxx
Q9SIJ8	33	S	xxxxxx_S_xExxxx
F4JBY2	384	S	xxxxxx_S_Dxxxxx
Q8RWD5	128	S	xxxRxx_S_PxPxxx
Q9FIL6	145	S	xxxxxx_S_xDxxxx
Q9SS96	209	T	xxxxxx_T_PTxxxx
Q8RWU2	275	S	xxxxxx_S_xKxxxx
Q8L7W3	444	S	xxxxxx_S_PxxxxR
Q9LIM5	112	S	xxxxPx_S_PKxxxx
F4HX14	1050	S	xxxxPx_S_PxRxxx
F4IVU7	793	S	xxxxxx_S_Pxxxxx
F4JRD9	239	S	RxxSxx_S_xxxxxx
A0A1P8BH61	58	S	xxxxxx_S_Pxxxxx
F4K0Z2	38	S	xxxxxx_S_xxGxxx
Q1PDV6	507	S	xxxxxG_S_Fxxxxx
F4J8Q4	898	S	xxxxxx_S_PKxxxx
F4J8D3	1100	S	xxxxxx_S_ExExxx
Q94JM3	849	S	xxxxxx_S_xPxxxx
Q9SKR5	204	T	xxxxPx_T_Pxxxxx
A2RVK1	95	S	xxxRxx_S_xExxxx
Q42479	39	S	xxxRxx_S_xxxxxx
Q9XIG1	149	S	xxxxxx_S_FRxxxx
F4JES7	1044	S	xxxxxx_S_PKxxxx
Q9LSB9	85	S	xxxxxx_S_PxRxxx
Q0WPH8	506	T	xxxxxx_T_Pxxxxx
Q9FJR0	76	S	xxxxxx_S_Pxxxxx
Q9M086	1252	S	xxxRxx_S_Fxxxxx
Q8RUF8	346	S	xxxRxx_S_xPxxxx
Q9FXT6	73	S	xxxxxx_S_PxxxRx
F4JAE0	107	S	xxxRxx_S_Fxxxxx
Q8L7B9	350	S	xxxxxx_S_Fxxxxx
A0A1P8AWI2	64	S	xxxxxx_S_PxxxxR
Q9LK21	142	S	xxxxxx_S_Pxxxxx
F4I8B3	97	S	xxxxxx_S_Pxxxxx
F4I5I6	10	S	xxxxSx_S_Fxxxxx
A0A1P8B2V6	446	S	xxxRxx_S_Fxxxxx
Q8RWU7	181	S	xxxRxx_S_Fxxxxx
A0A1P8B1N0	72	S	xxxxxx_S_DxExxx
A0A1P8B5M2	1275	S	xLxKxx_S_xxxxxx
Q9LJD8	922	S	xxxRxx_S_xxxxxx
Q9SK69	637	S	xxxxxx_S_DDExxx
Q9SZP8	387	S	xxxxxx_S_xExxxx
Q6NQ63	375	S	xxxxxx_S_Pxxxxx
F4JAA1	757	S	xxxxxx_S_xGxxxx
Q9M0X3	13	S	xxxxxx_S_PxxRxx
F4JES7	1040	S	xxxxxx_S_xxGxxx
Q9LVN2	481	S	xxxxPx_S_Pxxxxx
A0A1P8ARU4	873	S	xxxxxx_S_Pxxxxx
Q9T024	320	S	xxxxxx_S_xExxxx
F4IGL2	486	S	xxxRSx_S_xxxxxx
F4K973	96	S	xxxxxx_S_DxDxxx
Q9SLM4	615	S	xxxxxx_S_xGxxxx
A0A1P8B6K1	73	S	xxxxxx_S_PRxxxx
Q8GXW8	435	S	xxxxxx_S_PxRxxx
F4J6A8	538	S	xxxxxx_S_PxxxRx
Q8GX84	266	S	xxxxxD_S_DxDxxx
Q947D2	994	S	xxxxxx_S_xRxxxx
Q9ZTZ7	120	S	xxxxxx_S_xDxxxx
A0A1P8BDG9	900	S	xxxxxx_S_PxxxxR
Q9LN10	283	T	xxxxxx_T_Pxxxxx
Q9LQL0	121	S	xxxxxx_S_Pxxxxx
F4IFQ0	611	S	xxxRxx_S_xDxxxx
Q8RWI0	141	S	xxxxxx_S_Fxxxxx
Q93WJ8	401	S	xxxxxG_S_Pxxxxx
F4KF27	173	S	xxxxPx_S_PxRxxx
Q8L5Y0	403	S	xLxRxx_S_xxxxxx
Q8VZV6	220	S	xxxxxx_S_PRxxxx
Q9LZF8	17	S	xxxxxx_S_PKxxxx
P48731	71	S	xxxxxx_S_PRxxxx
A0A1P8B770	1223	S	xxxxxx_S_Pxxxxx
A0A1P8B5Y3	116	S	xMxRxx_S_xxxxxx
Q494N5	155	T	xxxxPx_T_Pxxxxx
Q9SZN5	157	S	xxxxPx_S_Pxxxxx
A0A1P8B8J7	205	S	xxxxxG_S_Pxxxxx
Q38871	552	S	xxxxxx_S_xRxxxx
Q67YI9	305	S	xxxxxx_S_xRxxxx
Q9FKI9	73	S	xxxxxx_S_PxxxRx
P51430	237	S	xLxKxx_S_xxxxxx
P04778	48	S	xxxxxG_S_Pxxxxx
Q94JQ3	501	S	xxxxxx_S_Pxxxxx
Q6R8G2	56	S	xxxRxx_S_xxxxxx
Q9LUB7	557	S	xxxxxx_S_PKxxxx
F4JKH6	165	S	xxxxxx_S_PKxxxx
Q9XIE0	193	S	xxxxxx_S_PxRxxx
Q9FZI4	325	S	xxxxxx_S_xDxxxx
Q9ZVC9	694	S	xxxRxx_S_xxxxxx
Q8LEG3	532	S	xxxRxx_S_xxxxxx
B3H733	540	S	xxxxxG_S_Gxxxxx
F4JNM3	963	S	xxxxxx_S_Pxxxxx
F4HPN2	156	S	xxxRxx_S_xxxxxx
Q9FML2	429	S	xxxxxD_S_DxDxxx
A0A1P8BBU0	534	S	xxxxxG_S_Pxxxxx
O65570	773	S	xxxRSx_S_xxxxxx
A0A1P8B1D0	1266	S	xxxxxx_S_PRxxxx
O64903	199	S	xxxxxG_S_xxxxxx
O23157	50	S	xxxxxG_S_Fxxxxx
F4JF82	178	S	xxxxSx_S_Fxxxxx
A0A1P8ASK1	655	S	xxxxSx_S_xNxxxx
Q8LED9	113	S	xxxxxx_S_PxxxxR
Q9ZPY1	119	S	xxxxxx_S_xRxxxx
Q9SIV0	456	S	xxxxxx_S_Dxxxxx
Q9LU44	189	S	xxxRxx_S_PxPxxx
O65554	416	T	xxxxxx_T_xExxxx
Q9SAG7	213	S	xxxxxx_S_DxDxxx
A0A1P8B9A5	503	T	xxxxxx_T_xExxxx
Q9T041	414	S	xLxRxx_S_xxxxxx
Q8GUJ5	51	S	xxxxSx_S_xNxxxx
Q9FY58	137	S	xxxxPx_S_Pxxxxx
Q9FQ08	553	S	xxxxxx_S_DxGxxx
Q9M3B9	720	S	xxxxxx_S_Pxxxxx
F4JCS8	1097	S	xxxxxx_S_DxDxxx
Q9SGS5	27	S	xxxKxx_S_Fxxxxx
Q8RWJ7	347	S	xxxxxG_S_xxxxxx
Q9SJA6	168	S	xxxRxx_S_xxxxxx
Q9FIJ0	8	S	xMxRxx_S_xxxxxx
Q6NQ63	380	S	xxxxxx_S_xDxxxx
O82645	59	S	xxxxxx_S_DxExxx
Q9FT53	138	S	xLxRxx_S_xxxxxx
A0A1P8AQ09	786	S	xxxRxx_S_xxxxxx
F4JVN6	830	S	xxxxxx_S_Pxxxxx
F4JV48	873	S	xxxxxx_S_PKxxxx
Q9FGK5	185	S	xxxKxx_S_xxxxxx
Q9SEL5	30	S	xxxxxx_S_xGxxxx
O22847	178	T	xxxxPx_T_Pxxxxx
Q56ZI2	236	T	xxxxxx_T_Pxxxxx
F4JB86	688	S	xxxxxx_S_ExExxx
Q1PDV6	31	S	xxxxxG_S_xxxxxx
Q9FFD8	74	T	xxxxxx_T_xExxxx
F4J5V3	324	S	xxxRxx_S_xxxxxx
A0A1I9LMJ4	135	S	xxxxxx_S_xDxxxx
F4KHD5	847	S	xxxxxx_S_Pxxxxx
F4IXP2	102	S	xxxRSx_S_xxxxxx
Q9LFD5	249	S	xxxxxx_S_Pxxxxx
P28186	182	S	xxxxxx_S_DxDxxx
O65233	28	S	xxxxxx_S_PxRxxx
Q93ZH7	323	S	xxxxxx_S_xRxxxx
A8MQH3	377	S	xxxRxx_S_Fxxxxx
F4I4N5	96	S	xxxxxx_S_DxGxxx
P40940	10	S	xxxRxx_S_xxxxxx
Q9C9Q4	115	S	xxxxxG_S_xxxxxx
F4JB65	59	S	xxxxxx_S_PKxxxx
F4KGH1	274	S	xxxRxx_S_xPxxxx
Q9LU59	15	S	xxxxxx_S_Pxxxxx
F4J0L7	1528	S	xxxxxx_S_PKxxxx
Q9SF36	525	S	xxxxPx_S_PKxxxx
F4IQ11	75	T	xxxxPx_T_Pxxxxx
F4KEU1	9	S	xxxxxx_S_PRxxxx
Q9SSB5	96	S	xxxxxx_S_Pxxxxx
O80446	22	S	xxxxxx_S_Pxxxxx
A0A1I9LQ38	631	S	xxxRxx_S_Fxxxxx
Q940N7	281	S	xxxxxG_S_xxxxxx
Q9FKA5	267	S	xxxxxG_S_xxxxxx
Q39140	11	S	xxxxxx_S_xDxxxx
A0A1P8AXY9	473	S	xxxxxx_S_xPxxxx
A0A1P8BES5	992	S	xxxxxx_S_Pxxxxx
Q9MA92	271	S	xxxxxx_S_Dxxxxx
Q94BT0	677	S	xxxxxx_S_DxGxxx
Q9ZU52	57	S	xxxxxx_S_PxRxxx
Q8GUP3	558	S	xxxxxx_S_xGxxxx
Q8RX89	50	S	xxxxxx_S_PKxxxx
Q9M272	105	S	xxxxxG_S_xxxxxx
Q9SDA2	168	S	xxxxxx_S_PxxRxx
Q1G3L1	184	S	xxxxxG_S_Pxxxxx
F4I3P5	186	S	xxxxxx_S_PKxxxx
F4K9K7	89	S	xxxxxx_S_PKxxxx
A0A1P8B4J0	53	T	xxxxxx_T_Pxxxxx
F4JF18	19	S	xxxxxx_S_PxRxxx
F4JI11	117	S	xxxxxx_S_xGxxxx
O80345	208	S	xxxxxx_S_PRxxxx
Q9CAJ1	116	S	xxxxxx_S_PxxxxR
Q9XIE2	841	S	xxxxRx_S_xDxxxx
Q9LQM5	144	S	xLxRxx_S_xxxxxx
Q96529	454	S	xxxRxx_S_xxxxxx
Q9C9N6	545	S	xxxxxx_S_PxxxRx
A0A1I9LL89	377	S	xxxxxx_S_xDxxxx
A0A1P8AU30	30	S	xxxRSx_S_xPxxxx
Q9LKA1	147	S	xxxxSx_S_Fxxxxx
Q0WR59	720	S	xxxxRx_S_xSxxxx
F4KBV6	19	S	xxxxxx_S_Pxxxxx
A0A1P8B9Q7	370	S	xxxxPx_S_Pxxxxx
Q9ZSI7	34	S	xxxxxx_S_PxxRxx
O22683	147	S	xxxKxx_S_xxxxxx
A0A1P8B4N3	546	T	xxxxxx_T_Pxxxxx
Q93YN3	165	S	xxxxxx_S_Pxxxxx
Q8LEG3	577	S	xxxxxx_S_Pxxxxx
A0A1P8BAJ3	178	T	xxxRxx_T_xxxxxx
A0A1P8B5K0	975	S	xxxxPx_S_PKxxxx
P54144	475	S	xxxxxx_S_xKxxxx
A0A1I9LRS8	672	T	xxxxxx_T_Pxxxxx
Q9FGS7	310	S	xxxxPx_S_Pxxxxx
A0A1P8B1N0	38	S	xxxRSx_S_xxxxxx
O23088	248	S	xxxxPx_S_Pxxxxx
Q9M3A3	258	S	xxxRxx_S_xPxxxx
Q93Z49	93	S	xxxxxx_S_Pxxxxx
Q9SW09	116	S	xxxxxx_S_DxDxxx
O23144	42	S	xxxxxG_S_xxxxxx
Q84TI3	78	S	xxxRSx_S_xxxxxx
Q9SGW5	81	S	xxxxxx_S_xExxxx
Q6NPP4	404	S	xLxKxx_S_xxxxxx
Q2LAE1	1512	S	xxxxxx_S_xExxxx
Q9XI12	51	S	xxxKxx_S_Fxxxxx
Q0WNZ8	18	S	xxxRxx_S_xxxxxx
P83484	417	S	xLxRxx_S_xxxxxx
A0A1I9LRS8	692	S	xxxxxx_S_xDxxxx
F4K9L4	319	S	xxxxSR_S_xxxxxx
Q9LIM3	259	S	xLxKxx_S_xxxxxx
O22886	49	S	xxxRxx_S_xxxxxx
Q9ZVW2	29	T	xxxxxx_T_Pxxxxx
O65573	515	S	xxxxxx_S_DxDxxx
Q94AC3	252	S	xxxxxx_S_xDxxxx
Q9FFS0	31	S	xxxxxD_S_DxDxxx
O82264	110	T	xxxRxx_T_xxxxxx
F4JWB3	513	S	xxxxPx_S_PxRxxx
O22886	52	S	RxxSxx_S_xxxxxx
A0A1P8B481	300	S	xxxxxG_S_xxxxxx
O80739	47	S	xxxRxx_S_Fxxxxx
Q8GYY1	265	S	xxxxxx_S_Pxxxxx
Q9FKM4	581	S	xxxxxx_S_PxRxxx
F4JYV3	73	S	xxxxxG_S_xxxxxx
Q8L557	29	T	xxxxxx_T_PKxxxx
P53492	326	S	xxxxxx_S_xKxxxx
A0A1P8AP48	515	S	xxxxxx_S_xGxxxx
Q93YW4	462	S	xxxxSR_S_xxxxxx
Q9FLV9	601	S	xxxRxx_S_xExxxx
Q0WL38	227	S	xxxxxx_S_PRxxxx
Q0WUK0	496	S	xxxRSx_S_xxxxxx
Q8VY11	535	S	xxxxxD_S_DxDxxx
F4IA41	16	S	xxxxxG_S_xxxxxx
Q9ZQC7	11	S	xxxxxx_S_PxRxxx
Q5BPG9	367	S	xxxxPx_S_Pxxxxx
F4K464	19	S	xxxxxx_S_PRxxxx
[truncated: 6,472 more rows]
