# Supplementary material for: Quantitative Phosphoproteomics of cipk3/9/23/26 Mutant and Wild Type in Arabidopsis thaliana
Source: Genes (Basel). 2021 Nov 4;12(11):1759. doi: 10.3390/genes12111759 (PMC8623713; doi:10.3390/genes12111759)
Supplement: Supplementary file 1 [file genes-12-01759-s001.zip › Supplementary material/Supplementary Table S4.xlsx]

## Sheet: Node Information
Supplementary Table 4 Node Information of PPI
ID	Degree	No.Sites	Log2Ratio	Protein accession	Position	Ratio	Regulated Type	P value	Amino acid	Protein description	Gene name	Localization probability	PEP	Score	Modified sequence	Charge	Mass error [ppm]	MS/MS Count	cipk3/9/23/26_1	cipk3/9/23/26_2	cipk3/9/23/26_3	Control_1	Control_2	Control_3
0	56	2	-0.364013	P49209	6	0.777	Down	0.0108847	S	60S ribosomal protein L9-1 OS=Arabidopsis thaliana OX=3702 GN=RPL9B PE=1 SV=3	RPL9B	0.838551	6.79207e-34	146.67	T(0.019)ILS(0.839)S(0.142)ETMDIPDSVTIK	3	-1.1523	2	1.04599	1.23535	1.15572	0.93046	0.845401	0.895098
1	28	1	0.290424	B3H6L9	435	1.223	Up	0.033717	T	Transcription activator OS=Arabidopsis thaliana OX=3702 GN=PIR121 PE=4 SV=1	PIR121	1	4.75878e-26	175.56	DAGET(1)PEASGSYSDYEK	3	0.12285	1	0.964497	0.807502	0.916911	1.02705	1.09904	1.16356
2	8	6	0.538041	Q9LQ55	895	1.452	Up	0.0006994	S	Dynamin-2B OS=Arabidopsis thaliana OX=3702 GN=DRP2B PE=1 SV=2	DRP2B	0.800794	7.92243e-37	190.92	YSDPAQNGEDS(0.005)S(0.147)GS(0.801)GGS(0.035)S(0.013)R	3	0.10426	5	0.794118	0.786528	0.863763	1.20529	1.12333	1.22153
3	22	2	1.07176	P27521	47	2.102	Up	0.038681	S	Chlorophyll a-b binding protein 4, chloroplastic OS=Arabidopsis thaliana OX=3702 GN=LHCA4 PE=1 SV=1	LHCA4	0.803221	0.0217331	42.031	T(0.039)S(0.158)S(0.803)FKVEAK	3	2.7224	1	0.701111	0.551331	0.612096	1.32304	1.76762	0.829175
4	32	3	-0.617056	P38418	286	0.652	Down	0.0039618	S	Lipoxygenase 2, chloroplastic OS=Arabidopsis thaliana OX=3702 GN=LOX2 PE=1 SV=1	LOX2	0.767333	0.00861437	45.614	KPCET(0.039)DPS(0.767)S(0.193)EQR	3	0.1922	1	1.29192	1.27467	1.18841	0.885714	0.711132	0.851256
5	30	6	-0.828793	Q9ZNZ7	322	0.563	Down	0.0035437	S	Ferredoxin-dependent glutamate synthase 1, chloroplastic/mitochondrial OS=Arabidopsis thaliana OX=3702 GN=GLU1 PE=1 SV=3	GLU1	0.987976	0.000433583	86.592	YST(0.001)NT(0.011)S(0.988)PR	2	-0.00087784	3	1.34815	1.38901	1.30753	0.876567	0.635854	0.765835
6	8	4	-1.07097	P27140	121	0.476	Down	0.00026384	S	Beta carbonic anhydrase 1, chloroplastic OS=Arabidopsis thaliana OX=3702 GN=BCA1 PE=1 SV=2	BCA1	0.972838	5.71386e-94	271.55	VEQITAALQTGT(0.001)S(0.026)S(0.973)DKK	4	-0.14413	4	1.40381	1.57465	1.32298	0.702087	0.637774	0.708498
7	14	3	-0.332789	Q9SAC6	1090	0.794	Down	0.037902	S	Alpha-glucan water dikinase 1, chloroplastic OS=Arabidopsis thaliana OX=3702 GN=GWD1 PE=1 SV=2	GWD1	0.96616	9.2656e-19	142.39	YAISSEEFT(0.034)S(0.966)DLVGAK	3	-1.4224	1	0.995868	1.11017	1.27893	0.903518	0.914234	0.868606
8	14	4	-0.650635	Q39024	195	0.637	Down	0.00033993	S	Mitogen-activated protein kinase 4 OS=Arabidopsis thaliana OX=3702 GN=MPK4 PE=1 SV=2	MPK4	0.908061	1.61826e-25	186.9	T(0.036)KS(0.908)ET(0.056)DFMTEYVVTR	3	-0.83156	3	1.24879	1.28302	1.19739	0.84188	0.748209	0.784823
9	20	3	-0.358454	F4I2F8	354	0.78	Down	0.0079752	S	NADPH-protochlorophyllide oxidoreductase OS=Arabidopsis thaliana OX=3702 GN=POR C PE=3 SV=1	POR	0.999937	0.000101635	81.632	LAQVVSDPS(1)LGK	3	1.1129	1	1.06722	1.16631	1.20559	0.903883	0.836215	0.942561
10	44	1	-0.378944	P25856	138	0.769	Down	0.020358	S	Glyceraldehyde-3-phosphate dehydrogenase GAPA1, chloroplastic OS=Arabidopsis thaliana OX=3702 GN=GAPA1 PE=1 SV=3	GAPA1	1	0.0308831	48.188	IIQVVS(1)NR	2	1.1171	1	1.22553	1.05474	1.2103	0.989433	0.846911	0.846989
11	10	3	-0.494109	Q39255	129	0.71	Down	0.00124433	T	SKP1-like protein 1A OS=Arabidopsis thaliana OX=3702 GN=SKP1A PE=1 SV=1	SKP1A	1	0.00984042	57.164	GKT(1)PEEIR	3	1.1493	1	1.22144	1.2159	1.16966	0.91269	0.794297	0.85259
12	38	1	-0.610433	Q96254	67	0.655	Down	0.0027205	S	Guanosine nucleotide diphosphate dissociation inhibitor 1 OS=Arabidopsis thaliana OX=3702 GN=GDI1 PE=1 SV=1	GDI1	0.987053	0.000684542	81.002	APAHLGS(0.987)S(0.013)R	2	-0.33217	2	1.23375	1.25226	1.20286	0.842275	0.706751	0.866044
13	64	9	-0.524915	P25857	158	0.695	Down	0.000179237	S	Glyceraldehyde-3-phosphate dehydrogenase GAPB, chloroplastic OS=Arabidopsis thaliana OX=3702 GN=GAPB PE=1 SV=2	GAPB	1	0.00478424	57.164	VVS(1)NRDPLK	3	-0.63126	1	1.19438	1.26535	1.22832	0.849289	0.824931	0.88806
14	10	2	1.0895	O82299	276	2.128	Up	0.0105436	S	Putative chloroplast RNA binding protein OS=Arabidopsis thaliana OX=3702 GN=At2g35410 PE=1 SV=1	At2g35410	0.848408	8.12993e-152	294.44	S(0.147)AS(0.848)ES(0.005)EDGDSVEANNASEDGDTVEDK	3	0.41783	1	0.609073	0.547438	0.676568	0.981443	1.65265	1.26623
15	10	1	-0.592919	F4K0T6	63	0.663	Down	0.0047641	T	Ethylene-dependent gravitropism-deficient and yellow-green-like 2 OS=Arabidopsis thaliana OX=3702 GN=EGY2 PE=4 SV=1	EGY2	0.96907	6.71065e-119	284.59	VT(0.969)ET(0.031)QTEPEGNDDEDNKEGK	3	0.71176	1	1.10532	1.34796	1.24284	0.856865	0.746884	0.845401
16	26	3	-0.537424	A0A1P8BG37	174	0.689	Down	0.00043817	S	Photosystem II stability/assembly factor, chloroplast (HCF136) OS=Arabidopsis thaliana OX=3702 GN=HCF136 PE=4 SV=1	HCF136	0.997875	0.0306763	49.358	FNS(0.002)IS(0.998)FK	2	-0.7685	2	1.26434	1.14467	1.23154	0.81068	0.836529	0.862903
17	58	2	-0.652901	Q9LYK9	96	0.636	Down	0.0087609	T	40S ribosomal protein S26-3 OS=Arabidopsis thaliana OX=3702 GN=RPS26C PE=2 SV=1	RPS26C	1	0.00609229	66.568	VRT(1)PPPR	3	-0.13011	11	1.21084	1.23849	1.3805	0.875242	0.677757	0.883272
18	26	6	-0.364013	F4K2E9	214	0.777	Down	0.043416	S	Pre-mRNA-splicing factor ATP-dependent RNA helicase DEAH7 OS=Arabidopsis thaliana OX=3702 GN=CUV PE=1 SV=1	CUV	1	2.34092e-05	84.125	SDWDDGQDEWERS(1)PHGDR	3	-0.14895	2	1.0506	1.09458	1.3248	0.941121	0.938124	0.815275
19	36	3	-0.648372	Q8H112	62	0.638	Down	0.027924	T	PGR5-like protein 1A, chloroplastic OS=Arabidopsis thaliana OX=3702 GN=PGRL1A PE=1 SV=1	PGRL1A	0.933006	2.32079e-36	163.87	AT(0.933)T(0.067)EQSGPVGGDNVDSNVLPYCSINK	4	0.35241	4	1.09778	1.13166	1.59226	0.846383	0.732639	0.859168
20	40	6	-0.666576	Q8H0T4	2756	0.63	Down	0.0031828	S	E3 ubiquitin-protein ligase UPL2 OS=Arabidopsis thaliana OX=3702 GN=UPL2 PE=1 SV=3	UPL2	0.936002	0.000936262	83.877	DVS(0.936)S(0.06)S(0.004)ADGLK	2	0.84213	1	1.23194	1.32399	1.26508	0.814259	0.700095	0.892108
21	8	1	0.276199	F4JX83	138	1.211	Up	0.025341	T	Tetratricopeptide repeat (TPR)-like superfamily protein OS=Arabidopsis thaliana OX=3702 GN=MNC6.3 PE=4 SV=1	MNC6.3	0.999999	6.46539e-05	99.991	FCDYTNDQT(1)NLK	3	-0.010868	1	0.824121	0.92755	0.958	1.03607	1.09101	1.15323
22	2	3	-0.298673	O49339	25	0.813	Down	0.0196787	S	PTI1-like tyrosine-protein kinase 2 OS=Arabidopsis thaliana OX=3702 GN=PTI12 PE=1 SV=1	PTI12	0.999994	1.16753e-34	162.45	KGDSDLSNEEVHLKS(1)PWQNSEANQK	5	-3.9588	2	1.09082	1.20638	1.02941	0.951887	0.889518	0.863462
23	68	4	-0.32916	P25697	72	0.796	Down	0.0053177	S	Phosphoribulokinase, chloroplastic OS=Arabidopsis thaliana OX=3702 GN=At1g32060 PE=1 SV=1	At1g32060	0.965995	1.20445e-05	97.904	LT(0.034)S(0.966)VFGGAAKPPK	3	-0.95743	3	1.06836	1.19335	1.13499	0.886578	0.869403	0.948113
24	54	7	-0.325539	P23321	125	0.798	Down	0.00122045	S	Oxygen-evolving enhancer protein 1-1, chloroplastic OS=Arabidopsis thaliana OX=3702 GN=PSBO1 PE=1 SV=2	PSBO1	0.990897	5.25104e-55	191.51	GTGTANQCPTIDGGSET(0.009)FS(0.991)FKPGK	4	-0.024591	3	1.17115	1.14421	1.0824	0.897608	0.92924	0.884501
25	6	2	0.304511	Q94A06	27	1.235	Up	0.0383	S	Mitogen-activated protein kinase kinase 1 OS=Arabidopsis thaliana OX=3702 GN=MKK1 PE=1 SV=2	MKK1	0.899671	2.39115e-05	88.282	FLT(0.096)QS(0.9)GT(0.005)FKDGDLR	3	-0.20569	2	0.958835	0.878428	0.862037	1.0298	1.24784	1.05646
26	6	5	-0.320126	Q9STW6	389	0.801	Down	0.0020972	T	Heat shock 70 kDa protein 6, chloroplastic OS=Arabidopsis thaliana OX=3702 GN=HSP70-6 PE=1 SV=1	HSP70-6	0.999983	0.000708439	77.22	VRT(1)PVENSLR	3	-0.19987	3	1.13797	1.08896	1.19302	0.944234	0.898338	0.897749
27	16	3	0.800745	Q9C9U4	530	1.742	Up	0.00134013	S	Mitogen-activated protein kinase 15 OS=Arabidopsis thaliana OX=3702 GN=MPK15 PE=1 SV=3	MPK15	1	3.69363e-36	181.43	ASQQAEGTENGGGGGYS(1)AR	2	-2.1196	4	0.743867	0.720477	0.660396	1.37859	1.12928	1.19319
28	26	4	-0.836501	P55229	267	0.56	Down	0.0037977	S	Glucose-1-phosphate adenylyltransferase large subunit 1, chloroplastic OS=Arabidopsis thaliana OX=3702 GN=ADG2 PE=1 SV=3	ADG2	0.990593	0.00233826	64.121	VIS(0.991)FS(0.009)EKPK	3	2.295	1	1.33158	1.34355	1.34252	0.7909	0.700183	0.759013
29	2	2	0.789103	Q9M214	272	1.728	Up	0.0030776	S	At3g60450 OS=Arabidopsis thaliana OX=3702 GN=T8B10_110 PE=2 SV=1	T8B10_110	0.993502	1.24366e-19	145.48	FSHDPVSYEPVIS(0.006)HS(0.994)PV	3	1.3803	1	0.742401	0.745735	0.828663	1.13892	1.45494	1.40969
30	18	3	0.358396	P93028	48	1.282	Up	0.00024289	S	Ubiquitin-activating enzyme E1 1 OS=Arabidopsis thaliana OX=3702 GN=UBA1 PE=1 SV=1	UBA1	0.929707	0.000247301	79.235	SSSILAS(0.024)GS(0.93)S(0.046)R	2	0.06971	3	0.894027	0.847262	0.883239	1.14629	1.11562	1.1015
31	14	5	1.01006	P10797	32	2.014	Up	0.0167201	S	Ribulose bisphosphate carboxylase small chain 2B, chloroplastic OS=Arabidopsis thaliana OX=3702 GN=RBCS-2B PE=2 SV=2	RBCS-2B	0.988875	0.00325363	67.999	S(0.003)S(0.008)AS(0.989)FPVTR	2	0.00019733	1	0.732047	0.522581	0.636752	1.1294	1.64961	1.0311
32	46	2	-0.646112	Q9LD55	953	0.639	Down	0.027357	S	Eukaryotic translation initiation factor 3 subunit A OS=Arabidopsis thaliana OX=3702 GN=TIF3A1 PE=1 SV=1	TIF3A1	1	0.00037248	66.826	ERS(1)GPPAEGGDR	3	0.099011	1	0.997124	1.4501	1.32721	0.907908	0.747348	0.757956
33	40	3	0.288063	O82233	33	1.221	Up	0.00171645	S	Eukaryotic translation initiation factor isoform 4G-2 OS=Arabidopsis thaliana OX=3702 GN=EIF(ISO)4G2 PE=1 SV=1	EIF(ISO)4G2	0.973899	2.85963e-76	227.44	FSSS(0.003)S(0.023)S(0.974)FDLTNGGSEETPFPVKR	3	0.28452	6	0.861507	0.870877	0.933972	1.10437	1.07275	1.07917
34	44	2	-1.45008	O49160	38	0.366	Down	0.031377	S	Eukaryotic translation initiation factor 3 subunit C OS=Arabidopsis thaliana OX=3702 GN=TIF3C1 PE=1 SV=2	TIF3C1	0.999986	2.41852e-25	170.11	YLQS(1)GS(1)EDDDDTDTKR	3	-0.37346	2	1.42816	2.05421	1.07356	0.554555	0.324873	0.785789
35	22	9	0.415759	O03042	330	1.334	Up	0.0077025	T	Ribulose bisphosphate carboxylase large chain OS=Arabidopsis thaliana OX=3702 GN=rbcL PE=1 SV=1	rbcL	1	8.21227e-09	112.74	LSGGDHIHAGT(1)VVGK	2	-0.86446	5	0.867229	0.843617	0.808377	1.03613	1.08513	1.24015
36	2	11	-0.883635	Q9MB58	16	0.542	Down	0.00127899	S	6-phosphofructo-2-kinase/fructose-2,6-bisphosphatase OS=Arabidopsis thaliana OX=3702 GN=FKFBP PE=1 SV=1	FKFBP	0.999974	1.79112e-23	140.9	NTEEDDDGS(1)NGGGGQLYVSLK	3	1.7085	2	1.35698	1.45766	1.34755	0.675238	0.719488	0.859684
37	6	11	0.45628	Q93W28	213	1.372	Up	0.0021558	T	Uncharacterized protein At4g15545 OS=Arabidopsis thaliana OX=3702 GN=At4g15545 PE=1 SV=1	At4g15545	1	9.39337e-30	179.7	LT(1)PPGS(1)PPILSASGTPK	3	0.57034	10	0.8742	0.791232	0.822335	1.07929	1.12079	1.21224
38	62	2	-0.314733	P25873	276	0.804	Down	0.045185	S	50S ribosomal protein L15, chloroplastic OS=Arabidopsis thaliana OX=3702 GN=RPL15 PE=1 SV=2	RPL15	0.999944	1.12462e-06	99.055	AAAAEAATSEPAAS(1)A	2	-0.34703	1	1.06429	1.14934	1.16368	1.02214	0.796625	0.897996
39	20	1	1.19787	Q9SD79	73	2.294	Up	0.00052065	T	Wiskott-aldrich syndrome family protein, putative (DUF1118) OS=Arabidopsis thaliana OX=3702 GN=F13G24.250 PE=1 SV=1	F13G24.250	0.997628	1.35391e-05	132.5	SGFSLS(0.002)T(0.998)IER	2	-0.43728	4	0.620135	0.562009	0.721586	1.35865	1.54681	1.46135
40	2	6	1.29514	Q8GZA4	164	2.454	Up	0.00131814	S	CBS domain-containing protein CBSX6 OS=Arabidopsis thaliana OX=3702 GN=CBSX6 PE=1 SV=1	CBSX6	0.838256	1.82956e-28	147.26	NSENS(0.005)S(0.053)S(0.838)S(0.079)S(0.025)GLSADSTNRPTTSMTSSR	3	0.62303	1	0.53668	0.478075	0.651934	1.54247	1.31532	1.2316
41	16	2	1.08814	Q39026	221	2.126	Up	0.0026389	T	Mitogen-activated protein kinase 6 OS=Arabidopsis thaliana OX=3702 GN=MPK6 PE=1 SV=1	MPK6	1	4.73568e-32	195.57	VTSESDFMT(1)EY(1)VVTR	3	0.41002	14	0.647654	0.596491	0.68622	1.4083	1.58428	1.11146
42	8	1	-0.272297	Q9SA73	389	0.828	Down	0.0148228	S	Obg-like ATPase 1 OS=Arabidopsis thaliana OX=3702 GN=YchF1 PE=1 SV=1	YchF1	1	0.0390676	45.829	FNVS(1)GGGK	2	-2.0779	1	1.13725	1.14782	1.06839	0.98873	0.859267	0.927419
43	22	1	0.885184	F4IX01	150	1.847	Up	0.0079637	T	Plant/protein OS=Arabidopsis thaliana OX=3702 GN=At3g61870 PE=4 SV=1	At3g61870	0.789764	1.26506e-87	214.03	QLKPTPVSPDGSTAVDSSSPPS(0.172)T(0.79)T(0.038)ELQIQR	3	-0.37201	1	0.612335	0.637736	0.835468	1.12941	1.24242	1.4797
44	36	4	-0.62371	P16127	355	0.649	Down	0.00103605	S	Magnesium-chelatase subunit ChlI-1, chloroplastic OS=Arabidopsis thaliana OX=3702 GN=CHLI1 PE=1 SV=1	CHLI1	1	1.29829e-06	138.28	VCS(1)ELNVDGLR	2	-2.1695	1	1.2636	1.34312	1.17926	0.865613	0.822674	0.770308
45	32	2	-0.428566	P56794	23	0.743	Down	0.0088775	S	50S ribosomal protein L20, chloroplastic OS=Arabidopsis thaliana OX=3702 GN=rpl20 PE=3 SV=1	rpl20	0.994722	0.000681021	102.46	LFAS(0.005)S(0.995)FR	2	0.79287	1	1.09989	1.17037	1.31687	0.919137	0.832263	0.914688
46	68	7	-1.40354	P51430	231	0.378	Down	0.0033621	S	40S ribosomal protein S6-2 OS=Arabidopsis thaliana OX=3702 GN=RPS6B PE=1 SV=3	RPS6B	0.985283	0.0065289	57.267	RS(0.015)ES(0.985)LAK	3	0.60926	1	1.89746	1.59497	1.20133	0.670192	0.51234	0.591304
47	12	8	-0.913216	Q5GM68	260	0.531	Down	0.000159358	T	Phosphoenolpyruvate carboxylase 2 OS=Arabidopsis thaliana OX=3702 GN=PPC2 PE=1 SV=2	PPC2	1	0.00808043	63.076	RVDT(1)ALK	2	-0.053756	2	1.32215	1.41387	1.37134	0.781711	0.677024	0.723569
48	24	1	0.499782	P56756	12	1.414	Up	0.022617	T	NAD(P)H-quinone oxidoreductase subunit K, chloroplastic OS=Arabidopsis thaliana OX=3702 GN=ndhK PE=3 SV=1	ndhK	0.991437	0.00306232	65.179	FPILDRT(0.991)T(0.009)K	3	0.47985	1	0.785346	0.762397	0.817356	1.00599	1.32757	1.01121
49	8	10	0.689746	Q9XIC8	547	1.613	Up	0.036843	S	F23M19.10 OS=Arabidopsis thaliana OX=3702 GN=At1g34220 PE=1 SV=1	At1g34220	0.837952	0.000163818	46.943	FPS(0.001)MEKPQFDHQNS(0.838)S(0.127)VS(0.022)S(0.01)Y(0.002)GDLPELQRPETSPLDR	4	0.15739	1	0.756705		0.656702	1.02886	1.36056	1.03002
50	18	4	-0.397828	O80934	100	0.759	Down	0.00031915	S	Uncharacterized protein At2g37660, chloroplastic OS=Arabidopsis thaliana OX=3702 GN=At2g37660 PE=1 SV=2	At2g37660	1	6.8121e-05	110.9	ERS(1)EQFVAR	3	-0.22014	2	1.19418	1.13864	1.19684	0.916582	0.864097	0.899316
51	70	5	-0.345564	A0A1P8ATL2	200	0.787	Down	0.0070753	S	Chloroplast RNA binding protein OS=Arabidopsis thaliana OX=3702 GN=CRB PE=4 SV=1	CRB	1	7.16614e-07	117.18	GKLETESLLQS(1)K	3	1.0313	3	1.07039	1.13311	1.23858	0.930233	0.908526	0.868837
52	8	1	-0.32916	A0A178W0D3	96	0.796	Down	0.0197767	S	Plastid transcriptionally active 4 OS=Arabidopsis thaliana OX=3702 GN=PTAC4 PE=4 SV=1	PTAC4	1	6.99654e-07	119.46	RKS(1)FADNATALK	3	0.54818	3	1.06953	1.23046	1.09494	0.948617	0.826886	0.926758
53	4	9	1.16543	F4IFQ0	611	2.243	Up	0.0081563	S	Serine/threonine-protein phosphatase OS=Arabidopsis thaliana OX=3702 GN=BSL3 PE=1 SV=1	BSL3	1	5.00391e-59	238.01	QLS(1)IDQFENEGRR	3	0.9624	8	0.609091	0.615182	0.93666	1.80135	1.70315	1.34179
54	10	7	-0.592919	O65282	253	0.663	Down	0.00132457	S	20 kDa chaperonin, chloroplastic OS=Arabidopsis thaliana OX=3702 GN=CPN20 PE=1 SV=2	CPN20	0.999995	0.0131543	53.237	ASDVMAILS(1)	2	-2.5561	1	1.31753	1.15005	1.29709	0.835378	0.87037	0.790029
55	56	3	-0.286304	Q9C9W5	229	0.82	Down	0.0024638	S	Glycerate dehydrogenase HPR, peroxisomal OS=Arabidopsis thaliana OX=3702 GN=HPR PE=1 SV=1	HPR	0.996098	4.46312e-07	160.88	AS(0.004)S(0.996)MEEVLR	2	-0.65696	4	1.11721	1.10108	1.14772	0.967836	0.907664	0.884726
56	16	2	0.458382	Q8W4J2	527	1.374	Up	0.0163633	S	Mitogen-activated protein kinase 16 OS=Arabidopsis thaliana OX=3702 GN=MPK16 PE=2 SV=2	MPK16	0.762667	0.000269465	54.167	T(0.237)QPCKS(0.763)NRGDEDCATAAEGPSR	4	0.70245	2	0.894942	0.815763	0.797195	0.99311	1.21528	1.23761
57	8	2	0.366252	Q9FMA3	308	1.289	Up	0.0155625	S	Peroxisome biogenesis protein 5 OS=Arabidopsis thaliana OX=3702 GN=PEX5 PE=1 SV=1	PEX5	0.999989	1.59955e-09	122.97	LAHTLS(1)QDGNPK	3	0.3145	5	0.811966	0.932749	0.871668	1.19714	1.02101	1.15337
58	64	1	-0.867752	Q8L953	80	0.548	Down	0.00089978	S	40S ribosomal protein S27-3 OS=Arabidopsis thaliana OX=3702 GN=RPS27D PE=2 SV=2	RPS27D	1	0.00337193	77.062	LQEGCS(1)FR	2	-1.1951	1	1.42319	1.31155	1.37156	0.763566	0.823582	0.661594
59	72	2	-0.62371	Q8VZB9	142	0.649	Down	0.00066216	S	60S ribosomal protein L10a-1 OS=Arabidopsis thaliana OX=3702 GN=RPL10AA PE=1 SV=1	RPL10AA	0.999814	9.84572e-07	106.44	FPTLVSHQES(1)LESK	3	0.19354	1	1.21209	1.24704	1.28528	0.756121	0.801205	0.873643
60	64	2	-0.281036	Q8W4H7	176	0.823	Down	0.043597	S	Elongation factor 1-alpha 2 OS=Arabidopsis thaliana OX=3702 GN=A2 PE=1 SV=2	A2	0.921705	0.00431316	81.525	EVS(0.078)S(0.922)YLK	2	1.562	1	1.09766	1.03422	1.23684	0.978216	0.940695	0.85259
61	10	1	-0.422752	F4JD57	88	0.746	Down	0.00116326	S	Rad23 UV excision repair protein family OS=Arabidopsis thaliana OX=3702 GN=RAD23C PE=4 SV=1	RAD23C	0.997829	1.19542e-11	118.54	SKPASAAASS(0.002)AS(0.998)AGTSQAK	3	-1.0715	2	1.22973	1.12888	1.15696	0.908821	0.879041	0.83499
62	6	1	-0.298673	Q9SRE0	111	0.813	Down	0.033902	S	5-formyltetrahydrofolate cyclo-ligase-like protein COG0212 OS=Arabidopsis thaliana OX=3702 GN=COG0212 PE=2 SV=1	COG0212	0.998085	0.00905259	47.869	NY(0.002)AMS(0.998)PR	2	-3.0301	3	1.0637	1.13295	1.16365	1.00611	0.815047	0.909828
63	6	4	-0.793357	Q8LA96	279	0.577	Down	0.00022272	S	Putative RRM-containing protein OS=Arabidopsis thaliana OX=3702 GN=At4g17720 PE=1 SV=1	At4g17720	0.989411	0.00392065	74.751	LS(0.011)ES(0.989)PEAK	2	2.2274	2	1.34184	1.28766	1.21207	0.728922	0.702871	0.783724
64	14	1	0.484396	Q9FVQ4	74	1.399	Up	0.00087754	S	Plastidal glycolate/glycerate translocator 1, chloroplastic OS=Arabidopsis thaliana OX=3702 GN=PLGG1 PE=1 SV=1	PLGG1	1	1.66016e-31	159.89	KLS(1)VQAMDGAGTGNTSTISR	3	-0.58279	2	0.793689	0.797968	0.810251	1.07533	1.20472	1.08103
65	8	11	-0.9771	Q9SE83	712	0.508	Down	0.00033736	S	Dynamin-2A OS=Arabidopsis thaliana OX=3702 GN=DRP2A PE=1 SV=2	DRP2A	0.950809	4.63822e-08	156.2	QS(0.049)LS(0.951)EGSLDK	3	0.34163	3	1.47348	1.43959	1.22732	0.705128	0.682902	0.714851
66	24	5	0.435095	Q9LZ82	25	1.352	Up	0.045119	S	Protein BTR1 OS=Arabidopsis thaliana OX=3702 GN=BTR1 PE=1 SV=1	BTR1	0.999986	1.75477e-51	202.91	RS(1)PEPHDS(1)S(1)EADS(0.998)AEKPT(0.002)HIR	3	-0.83077	15	0.907772	0.772257	0.803629	1.04028	1.32734	0.990557
67	20	2	-0.617056	P34066	178	0.652	Down	0.0041983	S	Proteasome subunit alpha type-1-A OS=Arabidopsis thaliana OX=3702 GN=PAF1 PE=1 SV=3	PAF1	0.999989	0.00026866	92.636	RFES(1)FGDSSR	3	0.5761	2	1.33713	1.09309	1.32121	0.866204	0.784274	0.796627
68	26	4	-2.26534	P30188	44	0.208	Down	0.00198088	S	Probable calcium-binding protein CML35 OS=Arabidopsis thaliana OX=3702 GN=CML35 PE=2 SV=2	CML35	0.999556	2.93112e-68	219.96	SEPSSFSSNASSSSSDGS(1)YGNLK	3	0.57728	1	1.61149	1.36501	1.45382	0.387994	0.342857	0.190798
69	24	1	-0.680382	P56778	346	0.624	Down	0.0049192	T	Photosystem II CP43 reaction center protein OS=Arabidopsis thaliana OX=3702 GN=psbC PE=1 SV=3	psbC	0.925844	0.00233816	59.252	S(0.074)PT(0.926)GEVIFGGETMR	2	-3.2175	1	1.40355	1.31804	1.12228	0.880268	0.745573	0.772461
70	14	2	-0.430509	Q9T074	62	0.742	Down	0.0169155	S	Phosphoenolpyruvate carboxykinase (ATP) OS=Arabidopsis thaliana OX=3702 GN=PCKA PE=1 SV=1	PCKA	0.99178	2.1154e-54	187.49	KRS(0.992)APT(0.737)T(0.271)PINQNAAAAFAAVSEEER	3	-0.62827	5	1.04112	1.25823	1.21224	0.954222	0.822157	0.828408
71	38	1	-0.26708	Q9XJ27	174	0.831	Down	0.030198	S	30S ribosomal protein S9, chloroplastic OS=Arabidopsis thaliana OX=3702 GN=RPS9 PE=2 SV=1	RPS9	0.999832	0.00154638	59.248	VSADHRS(1)PLKK	5	-2.2586	3	1.07955	1.1714	1.06826	1.0067	0.853893	0.896552
72	12	3	-0.567041	P0DKC4	356	0.675	Down	0.00043741	S	Phosphoglycolate phosphatase 1B, chloroplastic OS=Arabidopsis thaliana OX=3702 GN=PGLP1B PE=1 SV=1	PGLP1B	0.999999	0.000354659	105.13	ISDFLS(1)PK	2	-1.359	6	1.26333	1.17872	1.27311	0.875712	0.796226	0.835777
73	66	2	-0.477944	Q9CAV0	177	0.718	Down	0.0098808	S	40S ribosomal protein S3a-1 OS=Arabidopsis thaliana OX=3702 GN=RPS3AA PE=1 SV=3	RPS3AA	0.916619	4.27919e-11	141.6	EAS(0.917)S(0.083)CDLK	2	-0.089659	4	1.3453	1.13473	1.11648	0.893924	0.893064	0.794547
74	10	1	-0.296899	Q8W575	428	0.814	Down	0.0048389	S	COP9 signalosome complex subunit 3 OS=Arabidopsis thaliana OX=3702 GN=CSN3 PE=1 SV=2	CSN3	0.999987	6.91256e-09	108.45	YDFGDDFDTVPQKFS(1)M	2	-1.8632	3	1.0936	1.0796	1.20211	0.910387	0.938553	0.898622
75	2	3	-0.494109	Q8RWL6	445	0.71	Down	0.00072133	T	Serine/threonine-protein kinase STY17 OS=Arabidopsis thaliana OX=3702 GN=STY17 PE=1 SV=1	STY17	0.99995	1.07191e-18	146.34	VQTESGVMT(1)AETGTYR	3	-0.27598	8	1.19468	1.18117	1.21103	0.795878	0.847591	0.901688
76	10	1	0.871055	Q8VZ56	185	1.829	Up	0.00072325	S	Alpha-amylase 1 OS=Arabidopsis thaliana OX=3702 GN=AMY1 PE=1 SV=1	AMY1	1	0.0012669	58.885	VQKELS(1)EWMNWLK	4	2.0608	1	0.809663	0.679743	0.814022	1.33936	1.46734	1.40634
77	18	1	0.52306	B3H5T3	162	1.437	Up	0.0040384	S	Mov34/MPN/PAD-1 family protein OS=Arabidopsis thaliana OX=3702 GN=BRCC36A PE=4 SV=1	BRCC36A	0.989	0.000277547	136.27	S(0.011)MS(0.989)LVLANK	2	1.2254	6	0.885957	0.816257	0.792549	1.18813	1.30435	1.09348
78	40	1	-1.074	O22173	318	0.475	Down	0.0078004	S	Polyadenylate-binding protein 4 OS=Arabidopsis thaliana OX=3702 GN=PAB4 PE=1 SV=1	PAB4	0.921323	0.00141132	58.824	RYEQGS(0.921)S(0.079)DGGNK	3	0.11799	1	1.53704	1.6119	1.05136	0.648816	0.605749	0.741641
79	20	1	0.276199	P62090	73	1.211	Up	0.00181802	T	Photosystem I iron-sulfur center OS=Arabidopsis thaliana OX=3702 GN=psaC PE=3 SV=2	psaC	0.786561	0.000482337	96.604	VYLWHET(0.787)T(0.213)R	2	-0.27678	2	0.895669	0.918846	0.914077	1.04811	1.13371	1.12327
80	44	3	-0.53952	P17745	377	0.688	Down	0.0165588	T	Elongation factor Tu, chloroplastic OS=Arabidopsis thaliana OX=3702 GN=TUFA PE=1 SV=1	TUFA	0.99641	0.00117642	87.568	PGS(0.004)IT(0.996)PHTK	3	-0.082217	1	1.32881	1.26571	1.07629	0.91448	0.72973	0.880583
81	34	3	-0.492079	Q9S831	54	0.711	Down	0.0156966	S	Photosystem I reaction center subunit IV A, chloroplastic OS=Arabidopsis thaliana OX=3702 GN=PSAE1 PE=1 SV=1	PSAE1	0.960085	1.22714e-15	170.48	AAEDPAPAS(0.037)S(0.96)S(0.003)SK	2	0.68316	2	1.09905	1.1609	1.31977	0.954449	0.763326	0.827263
82	66	1	-0.698998	Q9SSA5	240	0.616	Down	0.0078001	S	Peptidyl-prolyl cis-trans isomerase CYP38, chloroplastic OS=Arabidopsis thaliana OX=3702 GN=CYP38 PE=1 SV=1	CYP38	1	0.00583465	62.088	GRAS(1)VDMK	2	-1.3135	5	1.25128	1.36719	1.21606	0.905941	0.657841	0.798165
83	4	3	0.42975	Q9SUT5	322	1.347	Up	0.00089514	S	Protein SGT1 homolog B OS=Arabidopsis thaliana OX=3702 GN=SGT1B PE=1 SV=1	SGT1B	0.99818	3.65754e-06	90.757	AMNKS(0.998)FAES(0.002)NGTVLSTNWK	3	2.2262	1	0.798913	0.8829	0.857414	1.1169	1.17551	1.12693
84	2	1	0.569491	Q9LK65	637	1.484	Up	0.028342	S	Putative DUF21 domain-containing protein At3g13070, chloroplastic OS=Arabidopsis thaliana OX=3702 GN=CBSDUFCH1 PE=4 SV=1	CBSDUFCH1	0.999999	7.69499e-149	290.59	KWSSEEDDGNLS(1)NEEDQSENAVLDEHVLADNSK	4	-0.48049	2	0.835267	0.83956	0.632924	0.985366	1.25632	1.18406
85	28	1	-0.456009	O23593	258	0.729	Down	0.0057837	S	RGG repeats nuclear RNA binding protein B OS=Arabidopsis thaliana OX=3702 GN=RGGB PE=1 SV=1	RGGB	1	4.44449e-05	106.3	KS(1)NNDEVFIK	3	1.0042	1	1.08678	1.22676	1.29001	0.926854	0.850701	0.849275
86	6	1	0.353888	Q9LK99	197	1.278	Up	0.0144155	S	Ras-related protein RABA1g OS=Arabidopsis thaliana OX=3702 GN=RABA1G PE=2 SV=1	RABA1G	0.97234	1.69212e-10	121.25	GQS(0.972)INVGS(0.028)KDDVSEVK	3	0.93873	1	0.784483	0.927165	0.918707	1.15983	1.06599	1.13691
87	42	2	-1.1016	Q94BS2	194	0.466	Down	0.002719	Y	Protein MET1, chloroplastic OS=Arabidopsis thaliana OX=3702 GN=MET1 PE=1 SV=1	MET1	0.983002	0.00579861	75.571	NAGY(0.983)IS(0.017)SR	2	-0.19402	1	1.52474	1.49126	1.29123	0.784449	0.547337	0.676266
88	56	1	0.43082	P22954	82	1.348	Up	0.0070799	S	Probable mediator of RNA polymerase II transcription subunit 37c OS=Arabidopsis thaliana OX=3702 GN=MED37D PE=1 SV=2	MED37D	0.999533	0.00225725	56.473	RFS(1)DASVQSDR	3	0.33501	3	0.886057	0.883543	0.961012	1.1243	1.21417	1.34343
89	54	1	-0.378944	Q9SSB5	96	0.769	Down	0.0052585	S	26S proteasome regulatory subunit 7 homolog A OS=Arabidopsis thaliana OX=3702 GN=RPT1A PE=1 SV=1	RPT1A	0.979687	0.000638435	71.176	IIS(0.98)PNT(0.02)EDAK	3	-0.91008	1	1.05769	1.24032	1.1381	0.890383	0.863591	0.889788
90	2	1	0.655352	P42644	238	1.575	Up	0.0153005	T	14-3-3-like protein GF14 psi OS=Arabidopsis thaliana OX=3702 GN=GRF3 PE=1 SV=2	GRF3	0.999993	2.46604e-33	176.1	DNLTLWTSDMT(1)DEAGDEIK	3	-2.6819	3	0.859281	0.640611	0.794947	1.11897	1.3792	1.11616
91	6	2	0.703987	P28187	186	1.629	Up	0.0002151	S	Ras-related protein RABA5c OS=Arabidopsis thaliana OX=3702 GN=RABA5C PE=1 SV=1	RABA5C	0.970245	1.24997e-12	128.67	QLNS(0.003)DS(0.97)Y(0.027)KEELTVNR	2	0.21769	6	0.734201	0.803996	0.725948	1.22301	1.27432	1.19003
92	62	6	-0.268817	Q9LD57	339	0.83	Down	0.025176	S	Phosphoglycerate kinase 1, chloroplastic OS=Arabidopsis thaliana OX=3702 GN=PGK1 PE=1 SV=1	PGK1	0.996577	0.000852531	59.585	GVS(0.997)LLLPT(0.003)DVVVADK	3	0.4235	1	1.05654	1.07757	1.19487	0.991168	0.888046	0.885356
93	8	2	-0.26708	Q94JQ3	490	0.831	Down	0.0165024	S	Serine hydroxymethyltransferase 3, chloroplastic OS=Arabidopsis thaliana OX=3702 GN=SHM3 PE=1 SV=2	SHM3	1	0.0100359	45.873	AAPGS(1)KLQDFNK	3	-0.6955	1	1.01439	1.14497	1.16038	0.94685	0.891602	0.920949
94	6	1	-0.32916	Q8VYA4	440	0.796	Down	0.0167781	T	At4g18810 OS=Arabidopsis thaliana OX=3702 GN=At4g18810 PE=2 SV=1	At4g18810	1	1.95703e-05	119.88	AYIQDPVT(1)PR	3	-0.85191	5	1.13651	1.10062	1.17954	0.993191	0.904939	0.821289
95	6	7	-0.356606	Q6ZY51	477	0.781	Down	0.021098	S	Phosphoglucan, water dikinase, chloroplastic OS=Arabidopsis thaliana OX=3702 GN=GWD3 PE=1 SV=1	GWD3	0.971141	4.11782e-16	139.9	LDTSGES(0.029)S(0.971)NVLELIK	2	1.422	2	1.02367	1.1483	1.24322	0.951346	0.846751	0.869521
96	48	2	-0.662004	Q9SSJ0	290	0.632	Down	0.0024987	T	Eukaryotic translation initiation factor 3 subunit G OS=Arabidopsis thaliana OX=3702 GN=F24K9.7 PE=2 SV=1	F24K9.7	0.969965	0.0095678	57.175	VEWAT(0.97)PRPT(0.03)	2	0.68836	1	1.32373	1.17437	1.28028	0.884956	0.725873	0.777555
97	2	3	-0.365871	A1L4X7	400	0.776	Down	0.034862	S	AT-hook motif nuclear-localized protein 14 OS=Arabidopsis thaliana OX=3702 GN=AHL14 PE=1 SV=1	AHL14	0.90883	1.10244e-35	197.1	IGHES(0.091)S(0.909)ENGDYEQQIPD	2	-0.71151	6	1.25677	1.01143	1.2125	0.974104	0.839744	0.88716
98	38	3	0.332278	Q39247	449	1.259	Up	0.0128039	S	Serine/threonine protein phosphatase 2A 55 kDa regulatory subunit B beta isoform OS=Arabidopsis thaliana OX=3702 GN=PP2AB2 PE=1 SV=1	PP2AB2	0.829367	0.00621245	74.376	S(0.001)IGS(0.829)MT(0.17)R	2	1.0253	1	0.872082	0.92678	0.853634	1.22153	1.05804	1.061
99	48	3	-0.816037	Q9SZJ5	350	0.568	Down	0.00105861	S	Serine hydroxymethyltransferase 1, mitochondrial OS=Arabidopsis thaliana OX=3702 GN=SHM1 PE=1 SV=1	SHM1	0.940235	0.00387063	74.962	QAT(0.007)T(0.053)S(0.94)EYK	2	0.90816	1	1.38858	1.36831	1.29622	0.828627	0.674054	0.799616
100	18	3	-1.05889	O23404	916	0.48	Down	0.0053206	S	Pyruvate, phosphate dikinase 1, chloroplastic OS=Arabidopsis thaliana OX=3702 GN=PPDK PE=1 SV=2	PPDK	1	0.00389586	66.692	AARPS(1)LK	3	0.16279	1	1.44772	1.35635	1.30644	0.818182	0.515982	0.63787
101	8	1	0.353888	Q9LP37	106	1.278	Up	0.044878	T	50S ribosomal protein L34, chloroplastic OS=Arabidopsis thaliana OX=3702 GN=RPL34 PE=2 SV=1	RPL34	1	0.0290904	45.368	AALCQT(1)KR	3	0.064916	1	0.778466	0.873717	1.04752	1.16287	1.17027	1.11706
102	16	4	0.43189	O81148	13	1.349	Up	0.0129629	S	Proteasome subunit alpha type-4-A OS=Arabidopsis thaliana OX=3702 GN=PAC1 PE=1 SV=1	PAC1	0.958633	0.0188611	50.484	T(0.011)T(0.03)IFS(0.959)PEGR	2	0.80371	1	0.94862	0.827183	0.793307	1.26082	1.11016	1.0942
103	6	2	0.725087	Q9C5E5	446	1.653	Up	6.3459e-05	T	Diacylglycerol kinase 5 OS=Arabidopsis thaliana OX=3702 GN=DGK5 PE=2 SV=1	DGK5	0.998593	0.00106971	120.06	SVFDPS(0.001)T(0.999)PR	2	-0.20128	4	0.768267	0.703967	0.722449	1.21816	1.17759	1.23168
104	18	6	-1.07704	A0A1I9LT03	405	0.474	Down	0.00030221	T	UTP--glucose-1-phosphate uridylyltransferase OS=Arabidopsis thaliana OX=3702 GN=UGP1 PE=1 SV=1	UGP1	0.999951	0.00148237	84.479	KVAT(1)FLSR	3	-1.39	2	1.43988	1.37563	1.4439	0.758759	0.630754	0.6286
105	2	1	-0.409278	A0A1P8B582	170	0.753	Down	0.0082589	S	Cytosol aminopeptidase family protein OS=Arabidopsis thaliana OX=3702 GN=At4g30910 PE=3 SV=1	At4g30910	0.836618	6.94846e-51	199.67	S(0.027)AS(0.023)T(0.113)PS(0.837)AFQSLGEAVAAAAK	4	-0.8721	2	1.26559	1.10532	1.14082	0.941284	0.887512	0.81561
106	6	1	-0.467932	Q9SN35	189	0.723	Down	0.00023918	S	Ras-related protein RABA1d OS=Arabidopsis thaliana OX=3702 GN=RABA1D PE=2 SV=1	RABA1D	0.999995	4.07929e-05	80.412	AMEAGEDS(1)GNVPSKGEK	3	0.80005	5	1.20794	1.21735	1.22708	0.856759	0.858291	0.926136
107	12	1	-0.395929	O22914	48	0.76	Down	0.022655	T	Calvin cycle protein CP12-1, chloroplastic OS=Arabidopsis thaliana OX=3702 GN=CP12-1 PE=1 SV=1	CP12-1	0.814832	0.00153302	88.224	AT(0.815)S(0.185)EGEISEK	2	0.96742	1	1.27871	1.07256	1.13996	0.801484	0.876087	0.974253
108	12	3	-0.401635	Q43316	340	0.757	Down	0.00037771	S	Porphobilinogen deaminase, chloroplastic OS=Arabidopsis thaliana OX=3702 GN=HEMC PE=1 SV=1	HEMC	0.948431	0.00163444	66.989	GLVAS(0.948)PDGT(0.052)K	2	0.524	1	1.1366	1.19675	1.15541	0.868317	0.915287	0.857553
109	4	1	-0.671164	Q9SMQ6	193	0.628	Down	4.583e-06	S	Ras-related protein RABA4b OS=Arabidopsis thaliana OX=3702 GN=RABA4B PE=1 SV=1	RABA4B	0.998616	1.99161e-05	87.352	NLAS(0.001)EGDS(0.999)NNPGSLAGK	3	-0.74681	1	1.28618	1.3001	1.24923	0.789474	0.797841	0.819923
110	6	1	-0.432455	Q9M2S7	127	0.741	Down	0.024775	S	Peptidyl-prolyl cis-trans isomerase FKBP20-1 OS=Arabidopsis thaliana OX=3702 GN=FKBP20-1 PE=1 SV=1	FKBP20-1	0.992974	0.0164409	46.892	KGAS(0.993)VGS(0.006)VS(0.001)EER	2	-0.70993	1	1.16594	1.29162	1.06967	0.980488	0.780019	0.852093
111	4	1	0.399445	Q9SSB8	142	1.319	Up	0.017418	S	Cytochrome c oxidase subunit 5b-2, mitochondrial OS=Arabidopsis thaliana OX=3702 GN=COX5B-2 PE=1 SV=1	COX5B-2	0.999957	3.09354e-08	110.6	GKS(1)FECPVCTQYFK	4	-0.35697	2	0.847021	0.94894	0.851082	1.16502	1.16779	1.15802
112	20	3	0.516015	Q93Y22	187	1.43	Up	0.00160295	S	Coatomer subunit delta OS=Arabidopsis thaliana OX=3702 GN=At5g05010 PE=1 SV=2	At5g05010	0.998005	3.43994e-29	180.66	NKPGGFSSMGS(0.002)MGS(0.998)GR	3	1.9	5	0.862925	0.827885	0.752161	1.12942	1.14403	1.22019
113	8	1	-1	Q9S829	52	0.5	Down	0.0085219	S	NAD(P)H-quinone oxidoreductase subunit O, chloroplastic OS=Arabidopsis thaliana OX=3702 GN=ndhO PE=2 SV=1	ndhO	0.991477	2.65191e-09	108.5	QS(0.002)T(0.006)QGKS(0.991)DGEASPAATK	3	-0.37758	1	1.25983	1.56979	1.35222	0.888545	0.583493	0.618146
114	30	1	-0.463947	A0A1P8B252	101	0.725	Down	0.00134094	S	Peptidylprolyl isomerase OS=Arabidopsis thaliana OX=3702 GN=At2g43560 PE=4 SV=1	At2g43560	1	0.0154929	54.772	VGS(1)GQVIK	2	0.71124	1	1.15654	1.20801	1.18952	0.926587	0.824187	0.82762
115	4	2	0.565597	F4J6A8	538	1.48	Up	0.00074139	S	DnaJ and Myb-like DNA-binding domain-containing protein OS=Arabidopsis thaliana OX=3702 GN=At3g11450 PE=4 SV=1	At3g11450	0.765723	0.000186963	74.618	KPSAS(0.001)IT(0.231)S(0.766)PLS(0.001)TR	3	-0.46838	2	0.82824	0.779129	0.739351	1.20928	1.10325	1.16144
116	16	1	-0.284546	P36212	143	0.821	Down	0.0077151	T	50S ribosomal protein L12-3, chloroplastic OS=Arabidopsis thaliana OX=3702 GN=RPL12C PE=2 SV=2	RPL12C	0.789122	0.00089115	136.36	ALT(0.789)S(0.211)LALK	2	0.15816	1	1.06992	1.14	1.12311	0.965986	0.855395	0.913949
117	36	3	-0.286304	Q93VP3	2	0.82	Down	0.0117633	S	Eukaryotic translation initiation factor 5A-2 OS=Arabidopsis thaliana OX=3702 GN=ELF5A-2 PE=1 SV=1	ELF5A-2	1	5.3287e-93	266.83	S(1)DDEHHFEASESGASK	4	-0.26426	5	1.05176	1.15835	1.14228	0.960082	0.858186	0.932203
118	62	2	-0.446148	O23515	35	0.734	Down	0.026397	S	60S ribosomal protein L15-1 OS=Arabidopsis thaliana OX=3702 GN=RPL15A PE=2 SV=1	RPL15A	1	0.0184083	55.461	QQPS(1)IVR	2	1.1458	1	1.24603	1.05225	1.25806	0.993915	0.817913	0.79716
119	64	2	-0.744197	Q8LCL3	51	0.597	Down	0.016882	S	60S ribosomal protein L27-2 OS=Arabidopsis thaliana OX=3702 GN=RPL27B PE=2 SV=2	RPL27B	0.999959	0.0109612	56.404	KYPS(1)KVIR	3	-0.092513	2	1.05239	1.4981	1.25343	0.882126	0.706695	0.683382
120	2	1	-0.630394	Q9FJN8	58	0.646	Down	0.0078354	T	Ras-related protein RABA4a OS=Arabidopsis thaliana OX=3702 GN=RABA4A PE=1 SV=1	RABA4A	1	0.00028846	109.66	T(1)LVIDHK	3	1.0221	1	1.19257	1.30447	1.28971	0.688541	0.839633	0.918691
121	6	3	-0.275786	F4KE63	829	0.826	Down	0.0115782	S	Valine--tRNA ligase, chloroplastic/mitochondrial 2 OS=Arabidopsis thaliana OX=3702 GN=EMB2247 PE=3 SV=1	EMB2247	0.999575	0.0124952	45.28	AEYS(1)VEPVKR	3	-0.094714	1	1.02661	1.14716	1.16591	0.940531	0.891534	0.926306
122	8	2	-0.343732	Q9LYG3	4	0.788	Down	0.0132219	T	NADP-dependent malic enzyme 2 OS=Arabidopsis thaliana OX=3702 GN=NADP-ME2 PE=1 SV=1	NADP-ME2	0.951136	1.50132e-06	96.379	GS(0.048)T(0.951)PT(0.001)DLPGEDVADNR	2	1.2021	2	1.05005	1.11002	1.25838	0.880497	0.924638	0.887066
123	24	2	0.279768	O49570	416	1.214	Up	0.0052804	S	At4g31200 OS=Arabidopsis thaliana OX=3702 GN=At4g31200 PE=2 SV=1	At4g31200	0.99555	3.02788e-18	136.24	SGPPANTFS(0.004)HS(0.996)PIIAAHALQR	4	-0.96274	2	0.919386	0.910751	0.860835	1.02886	1.10997	1.12883
124	68	1	-0.288065	F4KDZ4	323	0.819	Down	0.02886	S	Malate dehydrogenase OS=Arabidopsis thaliana OX=3702 GN=PMDH2 PE=3 SV=1	PMDH2	1	2.03846e-06	117	AKDELAGS(1)IQK	3	-0.41197	1	1.15706	1.15236	1.0679	0.844887	0.90111	1.01843
125	2	3	0.389567	P46077	248	1.31	Up	0.042438	S	14-3-3-like protein GF14 phi OS=Arabidopsis thaliana OX=3702 GN=GRF4 PE=1 SV=2	GRF4	1	2.37798e-191	340.25	DNLTLWTSDMQDES(1)PEEIKEAAAPKPAEEQK	5	-0.31228	15	0.867833	0.848066	0.847936	0.997974	1.19315	1.16802
126	62	1	0.559737	Q9LZH9	85	1.474	Up	0.0120837	S	60S ribosomal protein L7a-2 OS=Arabidopsis thaliana OX=3702 GN=RPL7AB PE=2 SV=1	RPL7AB	0.853858	0.000753674	95.477	NLAT(0.146)S(0.854)LFK	3	1.0064	2	0.867188	0.79454	0.873585	1.13609	1.45846	1.1432
127	8	5	-0.573467	Q8VYW7	139	0.672	Down	0.0152798	S	AT5g16210/T21H19_130 OS=Arabidopsis thaliana OX=3702 GN=At5g16210 PE=2 SV=1	At5g16210	0.99008	6.64397e-07	133.32	DFS(0.99)FT(0.01)DIGPLK	2	0.64309	2	1.23517	1.33401	1.10512	0.697653	0.856115	0.916581
128	58	1	0.318461	O80929	102	1.247	Up	0.024381	S	60S ribosomal protein L36-1 OS=Arabidopsis thaliana OX=3702 GN=RPL36A PE=3 SV=1	RPL36A	1	0.00145296	71.031	S(1)LGGAAAAEK	2	0.38212	2	0.797217	0.941509	0.893725	1.08893	1.17038	1.02218
129	62	3	0.424385	F4I9J7	79	1.342	Up	0.0144614	S	RNA-binding protein Y14 OS=Arabidopsis thaliana OX=3702 GN=Y14 PE=1 SV=1	Y14	0.99337	7.05272e-05	79.332	DFES(0.993)LGS(0.007)DGRPGPQR	3	-0.22015	2	0.806014	0.81659	0.926702	1.0184	1.21041	1.19262
130	22	2	0.580145	O22907	18	1.495	Up	0.0077356	S	DEAD-box ATP-dependent RNA helicase 24 OS=Arabidopsis thaliana OX=3702 GN=RH24 PE=1 SV=2	RH24	0.957825	0.000575007	111.5	QT(0.014)S(0.958)YS(0.028)FER	2	0.49608	2	0.865938	0.786492	0.703336	1.05213	1.2089	1.26136
131	12	3	-0.800877	O04499	373	0.574	Down	9.9968e-05	S	2,3-bisphosphoglycerate-independent phosphoglycerate mutase 1 OS=Arabidopsis thaliana OX=3702 GN=PGM1 PE=2 SV=3	PGM1	0.998299	0.00268444	88.596	S(0.998)GY(0.002)FNEK	2	0.26742	2	1.33036	1.32096	1.28614	0.803393	0.743487	0.715128
132	44	5	-0.37707	Q9XF88	111	0.77	Down	0.044379	T	Chlorophyll a-b binding protein CP29.2, chloroplastic OS=Arabidopsis thaliana OX=3702 GN=LHCB4.2 PE=1 SV=1	LHCB4.2	0.984762	3.18941e-19	142.41	NLYGEVIGT(0.015)RT(0.985)EAVDPK	3	-0.30174	2	1.32447	1.16366	1.01824	0.904031	0.970175	0.826341
133	12	3	0.620117	O23553	60	1.537	Up	0.00035614	T	Beta-amylase 3, chloroplastic OS=Arabidopsis thaliana OX=3702 GN=BAM3 PE=1 SV=3	BAM3	0.959023	0.00547638	62.287	T(0.04)FT(0.959)PEGET(0.001)LEK	2	1.5784	1	0.771096	0.731636	0.822823	1.23209	1.1623	1.18016
134	22	1	-0.741783	O23569	6	0.598	Down	0.00024452	S	L-lactate dehydrogenase OS=Arabidopsis thaliana OX=3702 GN=dl4665w PE=2 SV=1	dl4665w	0.973127	0.00450473	72.29	NAS(0.973)T(0.024)S(0.002)S(0.001)LK	2	1.4058	1	1.31376	1.30841	1.24345	0.78959	0.714727	0.808704
135	18	2	1.20727	Q39023	196	2.309	Up	0.002461	T	Mitogen-activated protein kinase 3 OS=Arabidopsis thaliana OX=3702 GN=MPK3 PE=1 SV=2	MPK3	1	1.71401e-67	235.54	PTSENDFMT(1)EY(1)VVTR	2	0.049923	13	0.604131	0.550475	0.69371	1.44319	1.65856	1.16628
136	20	4	0.265437	Q39142	52	1.202	Up	0.043336	S	Chlorophyll a-b binding protein, chloroplastic OS=Arabidopsis thaliana OX=3702 GN=Lhb1B1 PE=1 SV=1	Lhb1B1	0.999998	3.2102e-19	137.52	ASKPTGPSGSPWYGS(1)DR	3	-0.51141	2	0.875312	0.831441	1.00223	1.02488	1.09046	1.14098
137	16	1	0.443607	Q84VW9	932	1.36	Up	5.8933e-05	S	Phosphoenolpyruvate carboxylase 3 OS=Arabidopsis thaliana OX=3702 GN=PPC3 PE=1 SV=2	PPC3	1	4.40275e-16	149.86	S(1)AQELVK	2	0.16957	6	0.825221	0.814329	0.837541	1.14286	1.13705	1.0894
138	28	3	0.284514	P55034	233	1.218	Up	0.030155	S	26S proteasome non-ATPase regulatory subunit 4 homolog OS=Arabidopsis thaliana OX=3702 GN=RPN10 PE=1 SV=1	RPN10	1	0.0166468	57.347	VS(1)MEEER	2	0.6148	1	0.968391	0.846432	0.900192	1.20149	1.07312	1.03289
139	34	3	-0.405451	Q9SJU4	62	0.755	Down	0.0052416	T	Fructose-bisphosphate aldolase 1, chloroplastic OS=Arabidopsis thaliana OX=3702 GN=FBA1 PE=1 SV=2	FBA1	0.866498	1.39308e-11	114.15	T(0.866)IAS(0.134)PGHGIMAMDESNATCGK	4	-1.9517	2	1.19978	1.21665	1.11625	0.823091	0.886996	0.957143
140	24	2	0.901494	Q8RXF1	150	1.868	Up	0.048903	S	Probable splicing factor 3A subunit 1 OS=Arabidopsis thaliana OX=3702 GN=At1g14650 PE=1 SV=2	At1g14650	0.924164	3.60103e-40	147.06	DGAQGTDDSDGTTDPQLDT(0.075)GAADES(0.924)EAGDT(0.001)QPDLQAQFR	3	2.1821	1	0.792323	0.688605	0.505429	0.897579	1.63709	1.17677
141	32	2	-1.08927	Q8LA13	568	0.47	Down	0.0197387	S	DEAD-box ATP-dependent RNA helicase 11 OS=Arabidopsis thaliana OX=3702 GN=RH11 PE=1 SV=1	RH11	0.989346	0.0466137	42.802	REGS(0.989)Y(0.003)S(0.007)R	2	0.78593	1	1.92736	1.32452	1.13146	0.858186	0.593779	0.607386
142	28	4	-0.362158	Q43127	106	0.778	Down	0.00030098	S	Glutamine synthetase, chloroplastic/mitochondrial OS=Arabidopsis thaliana OX=3702 GN=GLN2 PE=1 SV=1	GLN2	1	1.31629e-06	104.88	TIEKPVEDPS(1)ELPK	4	0.3433	3	1.13235	1.12539	1.19053	0.915779	0.882908	0.885387
143	54	1	-0.736966	Q9SIV2	359	0.6	Down	0.03376	S	26S proteasome non-ATPase regulatory subunit 2 homolog A OS=Arabidopsis thaliana OX=3702 GN=RPN1A PE=1 SV=2	RPN1A	0.907261	0.000396042	87.727	AS(0.09)S(0.907)GAS(0.003)VDSAR	2	-0.2167	1	1.58284	1.29789	1.0349	0.643087	0.790863	0.914343
144	46	2	1.28806	A0A1P8B6D0	108	2.442	Up	0.0042377	S	Photosystem I subunit l OS=Arabidopsis thaliana OX=3702 GN=PSAL PE=4 SV=1	PSAL	0.909673	0.00081539	100.84	VS(0.089)S(0.91)FT(0.001)VR	2	0.20412	1	0.668187	0.500982	0.472745	1.37533	1.55767	1.0764
145	62	2	-0.314733	P56792	28	0.804	Down	0.0109608	S	50S ribosomal protein L14, chloroplastic OS=Arabidopsis thaliana OX=3702 GN=rpl14 PE=3 SV=1	rpl14	1	0.00781311	62.536	IIGAS(1)NRR	2	-1.5315	2	1.10977	1.127	1.19011	0.995178	0.855352	0.904022
146	62	4	-0.541618	Q9S841	122	0.687	Down	0.003196	T	Oxygen-evolving enhancer protein 1-2, chloroplastic OS=Arabidopsis thaliana OX=3702 GN=PSBO2 PE=1 SV=1	PSBO2	0.786919	8.51121e-58	213.1	GTGTANQCPTIDGGSET(0.787)FS(0.213)FK	3	0.238	3	1.18122	1.12823	1.36181	0.851781	0.856122	0.814
147	64	2	-1	Q42262	177	0.5	Down	0.00069863	S	40S ribosomal protein S3a-2 OS=Arabidopsis thaliana OX=3702 GN=RPS3AB PE=2 SV=3	RPS3AB	0.916619	0.0146975	55.718	EAS(0.917)S(0.083)CDLK	2	-0.089659	1	1.61984	1.33714	1.29025	0.704031	0.6875	0.730884
148	12	1	-0.424688	Q9S9M7	175	0.745	Down	0.0211	S	Nuclear protein OS=Arabidopsis thaliana OX=3702 GN=At1g16080 PE=1 SV=1	At1g16080	1	0.00495611	70.389	WAS(1)EIAAR	2	0.58754	1	1.12812	1.15859	1.25699	0.803774	0.821527	1.01471
149	26	1	-0.314733	F4HQE1	412	0.804	Down	0.049743	S	DnaJ / Sec63 Brl domains-containing protein OS=Arabidopsis thaliana OX=3702 GN=ATERDJ2A PE=4 SV=1	ATERDJ2A	1	0.000179964	88.427	VKS(1)FQDLQEMR	3	-0.21883	1	1.11793	1.26056	0.992687	0.924226	0.843907	0.943396
150	26	3	0.413594	Q9SHR7	40	1.332	Up	0.0194157	T	Chlorophyll a-b binding protein 2.1, chloroplastic OS=Arabidopsis thaliana OX=3702 GN=LHCB2.1 PE=1 SV=1	LHCB2.1	0.999606	1.85327e-10	114.39	T(1)VKSTPQSIWYGPDRPK	4	-0.73995	2	0.80418	0.950048	0.789981	1.02401	1.16908	1.19651
151	16	1	0.301002	Q94F10	108	1.232	Up	0.038703	T	Transmembrane protein, putative (DUF1118) OS=Arabidopsis thaliana OX=3702 GN=At1g74730 PE=1 SV=1	At1g74730	0.995809	4.44911e-07	113.4	AEGLGLT(0.996)LS(0.004)SLEK	3	-1.3323	3	0.812364	0.996276	0.830928	1.02697	1.10638	1.11747
152	6	4	-0.416962	Q8H104	531	0.749	Down	0.012476	T	Aspartate--tRNA ligase 1, cytoplasmic OS=Arabidopsis thaliana OX=3702 GN=At4g26870 PE=2 SV=1	At4g26870	0.99989	0.0168749	55.908	DSQRLT(1)P	2	0.33419	2	1.0692	1.26897	1.17802	0.918191	0.801896	0.915094
153	26	5	-0.641604	O48844	878	0.641	Down	0.00080023	S	26S proteasome non-ATPase regulatory subunit 1 homolog A OS=Arabidopsis thaliana OX=3702 GN=RPN2A PE=1 SV=1	RPN2A	0.985275	9.20844e-13	130.83	TSGPEKPVNES(0.015)GS(0.985)GK	4	1.1061	4	1.27556	1.29561	1.23701	0.851813	0.739218	0.850526
154	58	1	-1.08009	Q9SW09	116	0.473	Down	0.044243	S	40S ribosomal protein S10-1 OS=Arabidopsis thaliana OX=3702 GN=RPS10A PE=2 SV=1	RPS10A	1	0.000600179	69.314	GPPRS(1)DGDRPR	2	-1.3972	4	0.973363	1.50245	1.96313	0.900682	0.656716	0.544379
155	6	1	-3.47393	P25269	26	0.09	Down	0.00073973	S	Tryptophan synthase beta chain 2, chloroplastic OS=Arabidopsis thaliana OX=3702 GN=TSB2 PE=1 SV=2	TSB2	0.9775	0.0152971	48.794	S(0.978)PS(0.022)KLPK	3	0.64241	1	1.83317	2.38931	1.95918	0.285714	0.129524	0.138277
156	24	2	0.273814	P42698	187	1.209	Up	0.00162051	S	DNA-damage-repair/toleration protein DRT111, chloroplastic OS=Arabidopsis thaliana OX=3702 GN=DRT111 PE=1 SV=2	DRT111	0.989284	7.04177e-16	136.71	S(0.989)S(0.662)S(0.349)PPGNVDGFSIGK	2	0.82903	8	0.915423	0.900478	0.887066	1.04532	1.08929	1.13293
157	6	1	0.584	F4JJ15	576	1.499	Up	0.0100235	S	Dynamin-related protein 3A OS=Arabidopsis thaliana OX=3702 GN=DRP3A PE=3 SV=1	DRP3A	0.930012	0.0132643	50.04	S(0.07)RS(0.93)FLGR	2	0.3928	3	0.751916	0.754065	0.866295	1.35109	1.04904	1.1558
158	40	4	0.718964	Q93ZT6	542	1.646	Up	0.0010043	S	Eukaryotic translation initiation factor isoform 4G-1 OS=Arabidopsis thaliana OX=3702 GN=EIF(ISO)4G1 PE=1 SV=1	EIF(ISO)4G1	0.999999	5.9101e-06	103.13	DGPGPLHS(1)PAVSK	3	0.52043	3	0.707786	0.782389	0.713846	1.32817	1.16043	1.14028
159	24	2	-0.467932	P27202	58	0.723	Down	0.0067214	S	Photosystem II 10 kDa polypeptide, chloroplastic OS=Arabidopsis thaliana OX=3702 GN=PSBR PE=1 SV=1	PSBR	1	2.30916e-24	192.25	TDKPFGINGS(1)MDLR	2	-1.1927	14	1.15504	1.13946	1.34578	0.881912	0.825976	0.924362
160	2	3	0.720716	A0A1P8AMQ8	1668	1.648	Up	0.0020791	S	Calcium-dependent lipid-binding family protein OS=Arabidopsis thaliana OX=3702 GN=At1g48090 PE=4 SV=1	At1g48090	0.987666	3.97629e-08	106.35	QASSESLPFS(0.012)LNKGS(0.988)FKR	4	0.58002	2	0.716886	0.78791	0.699714	1.35172	1.10321	1.17723
161	56	2	-2.01159	O65719	271	0.248	Down	0.0006573	T	Heat shock 70 kDa protein 3 OS=Arabidopsis thaliana OX=3702 GN=HSP70-3 PE=1 SV=1	HSP70-3	1	0.011276	58.63	LRT(1)ACER	3	-0.99048	1	1.83748	1.73596	1.48464	0.534409	0.360428	0.358974
162	30	6	0.731183	O80452	280	1.66	Up	0.0050431	T	AMP deaminase OS=Arabidopsis thaliana OX=3702 GN=AMPD PE=1 SV=2	AMPD	0.998651	2.23042e-67	214.11	EVISDPS(0.001)T(0.999)PKPNTEPFAHYPQGK	5	0.49632	5	0.676	0.831102	0.68377	1.0794	1.33366	1.22341
163	4	2	0.543001	Q9SIN1	42	1.457	Up	0.00992	S	Inactive TPR repeat-containing thioredoxin TTL3 OS=Arabidopsis thaliana OX=3702 GN=TTL3 PE=1 SV=2	TTL3	0.999951	8.28806e-15	137.52	ELDLGS(1)PVSTLMPR	3	-0.84919	3	0.821542	0.735294	0.846071	1.16429	1.30719	1.03013
164	70	7	0.347099	Q01908	243	1.272	Up	0.0043182	S	ATP synthase gamma chain 1, chloroplastic OS=Arabidopsis thaliana OX=3702 GN=ATPC1 PE=1 SV=1	ATPC1	0.999834	5.18511e-05	79.88	SEPVIHTLLPLS(1)PK	3	-0.053502	1	0.870868	0.892857	0.840689	1.12935	1.15881	1.02537
165	58	1	0.304511	Q9LTF2	110	1.235	Up	0.025757	S	40S ribosomal protein S10-3 OS=Arabidopsis thaliana OX=3702 GN=RPS10C PE=2 SV=2	RPS10C	1	4.81111e-06	116.63	PFGGPPGDRS(1)R	2	-0.75468	3	0.87753	0.857923	0.894495	1.14272	1.1449	0.959164
166	6	3	-0.305788	Q9LPV9	4	0.809	Down	0.032384	S	WD repeat-containing protein LWD1 OS=Arabidopsis thaliana OX=3702 GN=LWD1 PE=2 SV=1	LWD1	0.97564	9.50356e-56	235.21	GT(0.005)S(0.976)S(0.019)DPIQDGSDEQQKR	3	-0.3198	2	1.15049	1.13627	1.08552	0.846361	0.851815	1.03079
167	2	5	0.57628	Q9ZUL3	60	1.491	Up	0.0056395	T	Protein indeterminate-domain 5, chloroplastic OS=Arabidopsis thaliana OX=3702 GN=IDD5 PE=1 SV=1	IDD5	0.995031	1.24337e-32	166.39	NQPRT(0.995)PNS(0.005)DAEVIALS(1)PK	3	0.42292	6	0.761446	0.869138	0.675592	1.10788	1.17143	1.16033
168	54	2	-0.54372	Q9LIB2	279	0.686	Down	0.047202	S	Alpha-glucan phosphorylase 1 OS=Arabidopsis thaliana OX=3702 GN=PHS1 PE=1 SV=1	PHS1	1	0.00398594	61.213	VVFGS(1)DGKK	3	-0.69986	3	0.995763	1.41045	1.27234	0.982949	0.783242	0.757835
169	18	1	-0.823677	P55228	58	0.565	Down	0.0046166	S	Glucose-1-phosphate adenylyltransferase small subunit, chloroplastic OS=Arabidopsis thaliana OX=3702 GN=APS1 PE=2 SV=2	APS1	1	0.00827323	56.27	LCKS(1)VVR	3	2.8536	1	1.18339	1.38398	1.4535	0.856445	0.653218	0.763795
170	4	1	-0.698998	F4K3R8	122	0.616	Down	0.0077364	S	Voltage dependent anion channel 2 OS=Arabidopsis thaliana OX=3702 GN=VDAC2 PE=1 SV=1	VDAC2	0.997878	0.000322135	68.41	AIAS(0.998)FKVPDY(0.002)NSAK	3	1.5942	1	1.21994	1.34542	1.18445	0.851423	0.821803	0.637234
171	4	7	-0.265345	O23052	197	0.832	Down	0.0186381	S	Uncharacterized TPR repeat-containing protein At1g05150 OS=Arabidopsis thaliana OX=3702 GN=At1g05150 PE=1 SV=1	At1g05150	0.999807	5.5955e-05	89.624	ELGPSSEIS(1)EKR	3	0.08874	3	1.13941	1.18041	1.0222	0.891972	0.931599	0.955823
172	2	2	-0.535332	Q94EG6	247	0.69	Down	0.0032011	S	Uncharacterized protein At5g02240 OS=Arabidopsis thaliana OX=3702 GN=At5g02240 PE=1 SV=1	At5g02240	0.999405	0.00291275	70.54	ALFS(0.999)QVT(0.001)SR	2	0.53244	1	1.23992	1.11471	1.29503	0.873587	0.868251	0.77712
173	2	1	-0.343732	Q9FV50	78	0.788	Down	0.038361	S	Methionine aminopeptidase 1D, chloroplastic/mitochondrial OS=Arabidopsis thaliana OX=3702 GN=MAP1D PE=1 SV=1	MAP1D	1	0.00133084	71.085	LRPGNVS(1)PR	3	-0.65084	1	1.19819	1.15079	1.07908	1.00813	0.910282	0.781621
174	4	1	0.473008	Q9FQ03	518	1.388	Up	0.03356	S	5'-3' exoribonuclease 3 OS=Arabidopsis thaliana OX=3702 GN=XRN3 PE=1 SV=1	XRN3	0.999002	0.000334765	65.833	EKS(0.999)DAFNS(0.001)DTTEEDKVK	3	0.23299	1	0.659202	0.920443	0.87974	1.17613	1.10048	1.13673
175	34	2	-0.641604	F4I420	641	0.641	Down	0.00029586	S	Eukaryotic translation initiation factor 2 (eIF-2) family protein OS=Arabidopsis thaliana OX=3702 GN=At1g76810 PE=1 SV=1	At1g76810	1	3.81002e-12	135.09	AHDS(1)EPEAEKPTAK	3	0.64366	4	1.25661	1.29487	1.2251	0.858617	0.764067	0.796407
176	2	1	0.563646	F4HWC3	1287	1.478	Up	0.0050168	T	Calponin-like domain protein OS=Arabidopsis thaliana OX=3702 GN=At1g20970 PE=1 SV=1	At1g20970	0.993686	0.000159744	65.887	EIET(0.994)PKKQT(0.004)VEES(0.002)QQMK	4	-1.5571	1	0.870642	0.78703	0.799078	1.06602	1.26969	1.29472
177	28	2	-0.648372	A0A1P8B4C2	388	0.638	Down	0.00037502	S	Coatomer subunit beta OS=Arabidopsis thaliana OX=3702 GN=At4g31480 PE=4 SV=1	At4g31480	0.925808	3.9533e-07	113.86	T(0.074)QS(0.926)GELEKNGEYR	3	1.708	1	1.18956	1.29412	1.29458	0.848205	0.792766	0.769017
178	10	1	0.356144	O23627	104	1.28	Up	0.0038601	S	Glycine--tRNA ligase, mitochondrial 1 OS=Arabidopsis thaliana OX=3702 GN=At1g29880 PE=1 SV=1	At1g29880	0.914537	1.06961e-12	127.92	ELQSIIS(0.915)S(0.07)S(0.016)GNGSLNR	3	4.0702	2	0.889541	0.803644	0.906375	1.14257	1.10822	1.07579
179	54	1	0.973795	P56797	24	1.964	Up	0.0095555	T	30S ribosomal protein S2, chloroplastic OS=Arabidopsis thaliana OX=3702 GN=rps2 PE=3 SV=1	rps2	1	7.78312e-05	100.22	AGVHFGHGT(1)RK	4	-1.9825	1	0.633514	0.760518	0.501643	1.06179	1.41466	1.24628
180	10	6	0.420078	P39207	96	1.338	Up	0.031884	S	Nucleoside diphosphate kinase 1 OS=Arabidopsis thaliana OX=3702 GN=NDK1 PE=1 SV=1	NDK1	0.935281	0.000232257	65.855	IIGATNPAAS(0.935)EPGT(0.064)IR	3	0.65781	1	0.986692	0.762542	0.801153	1.21674	1.15541	1.04047
181	30	1	0.54498	P43333	191	1.459	Up	0.0054584	T	U2 small nuclear ribonucleoprotein A' OS=Arabidopsis thaliana OX=3702 GN=At1g09760 PE=2 SV=2	At1g09760	1	4.22057e-09	130.64	KVSETAENPET(1)PK	4	1.5146	3	0.852674	0.842473	0.723757	1.22269	1.23385	1.07349
182	14	3	-0.312939	Q9FPS3	85	0.805	Down	0.005701	S	Ubiquitin carboxyl-terminal hydrolase 24 OS=Arabidopsis thaliana OX=3702 GN=UBP24 PE=1 SV=1	UBP24	0.959045	1.07052e-20	137.52	LDAS(0.01)RPAS(0.959)S(0.031)DKNNDSDAK	3	0.066196	9	1.08436	1.12448	1.21978	0.924618	0.886829	0.949051
183	20	7	-0.263612	Q8H0U5	474	0.833	Down	0.040199	S	Protein TIC 62, chloroplastic OS=Arabidopsis thaliana OX=3702 GN=TIC62 PE=1 SV=1	TIC62	0.973617	7.02074e-10	115.36	KSDS(0.026)LS(0.974)PGPTDSDTDK	3	-0.30945	2	1.07788	1.02884	1.24799	0.955621	0.90884	0.93001
184	32	2	-0.320126	A0A2H1ZEA9	408	0.801	Down	0.046219	S	Aminomethyltransferase OS=Arabidopsis thaliana OX=3702 GN=At1g11860 PE=3 SV=1	At1g11860	0.997921	0.00064179	72.891	GKPYEGS(0.998)IT(0.002)K	3	-0.23252	1	1.1096	1.25276	1.03219	1.00415	0.868269	0.845029
185	26	1	-0.512514	Q56YA5	37	0.701	Down	0.00025584	S	Serine--glyoxylate aminotransferase OS=Arabidopsis thaliana OX=3702 GN=AGT1 PE=1 SV=2	AGT1	0.999899	1.92632e-07	103.9	NNEDYRS(1)PAIPALTK	3	-0.046031	4	1.15204	1.23909	1.22199	0.866346	0.81485	0.852148
186	84	10	0.265437	F4IUD7	85	1.202	Up	0.0144433	S	Protein phosphatase 2C and cyclic nucleotide-binding/kinase domain-containing protein OS=Arabidopsis thaliana OX=3702 GN=At2g20050 PE=3 SV=1	At2g20050	0.92188	2.02309e-06	115.38	VS(0.922)S(0.078)QFLPPDGSR	2	0.28729	3	0.877654	0.918264	0.916751	1.07637	1.01363	1.16964
187	86	4	0.387363	Q9ASR1	563	1.308	Up	0.0171198	S	Elongation factor 2 OS=Arabidopsis thaliana OX=3702 GN=LOS1 PE=1 SV=1	LOS1	0.999999	0.00134538	90.142	SDPVVS(1)FR	2	-0.68857	1	0.917728	0.749008	0.911249	1.08687	1.12263	1.16174
188	32	2	-0.413115	Q84W89	579	0.751	Down	0.0123792	S	DEAD-box ATP-dependent RNA helicase 37 OS=Arabidopsis thaliana OX=3702 GN=RH37 PE=2 SV=2	RH37	0.999963	0.000428044	95.483	REGS(1)FGSGR	3	0.70358	2	1.25382	1.17647	1.04179	0.926877	0.815589	0.866249
189	26	4	-0.556393	Q94C69	19	0.68	Down	0.00184217	S	Cold shock domain-containing protein 3 OS=Arabidopsis thaliana OX=3702 GN=CSP3 PE=1 SV=1	CSP3	0.999955	0.000843577	113.67	VSWFS(1)DGK	3	1.5424	3	1.24466	1.13858	1.26173	0.784466	0.796813	0.895725
190	38	12	-1.2863	Q944G9	64	0.41	Down	0.00099923	S	Fructose-bisphosphate aldolase 2, chloroplastic OS=Arabidopsis thaliana OX=3702 GN=FBA2 PE=1 SV=2	FBA2	0.999974	0.00508081	78.516	TIAS(1)PGR	2	-0.1205	4	1.6538	1.58705	1.35913	0.691943	0.527014	0.666006
191	2	1	-0.997117	Q9SRH5	95	0.501	Down	0.00034228	S	Mitochondrial outer membrane protein porin 1 OS=Arabidopsis thaliana OX=3702 GN=VDAC1 PE=1 SV=3	VDAC1	0.999706	2.15601e-11	123.14	SIFS(1)FKVPDQNSGK	3	0.7436	3	1.31814	1.41087	1.38425	0.763186	0.670385	0.626819
192	34	10	0.905351	Q9STF2	474	1.873	Up	0.034537	S	Protein PLASTID TRANSCRIPTIONALLY ACTIVE 16, chloroplastic OS=Arabidopsis thaliana OX=3702 GN=PTAC16 PE=1 SV=1	PTAC16	0.808421	0.00147455	57.288	QRPS(0.191)S(0.808)PFASKPK	4	-0.90365	1	0.83781	0.729019	0.434644	1.11462	1.39327	1.24078
193	18	3	-1.79586	P56780	3	0.288	Down	0.02082	T	Photosystem II reaction center protein H OS=Arabidopsis thaliana OX=3702 GN=psbH PE=1 SV=2	psbH	1	1.81017e-17	192.54	AT(1)QT(0.203)VEDS(0.778)S(0.02)R	2	-0.1748	14	2.4854	1.52801	1.41608	0.530354	0.536184	0.498741
194	10	1	-0.821126	Q9SDY5	29	0.566	Down	0.0055954	S	NEDD8-conjugating enzyme Ubc12 OS=Arabidopsis thaliana OX=3702 GN=RCE1 PE=1 SV=1	RCE1	1	0.00199708	69.721	KQS(1)AGELR	3	-1.0943	1	1.25	1.39793	1.20275	0.811146	0.595615	0.773486
195	18	2	-1.79086	P57751	406	0.289	Down	6.0201e-05	S	UTP--glucose-1-phosphate uridylyltransferase 1 OS=Arabidopsis thaliana OX=3702 GN=UGP1 PE=2 SV=1	UGP1	0.995041	0.000305728	94.767	VAS(0.995)FLS(0.005)R	2	-0.98109	2	1.71443	1.67208	1.55705	0.527108	0.422492	0.481366
196	36	2	1.01507	Q9C505	2	2.021	Up	0.00028128	S	Eukaryotic translation initiation factor 5A-3 OS=Arabidopsis thaliana OX=3702 GN=ELF5A-3 PE=2 SV=1	ELF5A-3	1	2.14332e-24	164.94	S(1)DDEHHFESSDAGASK	4	-0.44159	2	0.683683	0.697761	0.588184	1.26815	1.33219	1.37935
197	24	7	-0.512514	Q9FX54	258	0.701	Down	0.0055814	T	Glyceraldehyde-3-phosphate dehydrogenase GAPC2, cytosolic OS=Arabidopsis thaliana OX=3702 GN=GAPC2 PE=1 SV=1	GAPC2	0.99764	0.00193923	92.611	AAT(0.998)Y(0.002)DEIK	2	-0.53667	1	1.25467	1.08438	1.34176	0.88694	0.843931	0.848901
198	26	2	0.280956	P25070	46	1.215	Up	0.0197966	S	Calcium-binding protein CML24 OS=Arabidopsis thaliana OX=3702 GN=CML24 PE=2 SV=2	CML24	0.937252	6.16733e-05	77.969	ALS(0.937)PT(0.059)AS(0.004)PEETVTMMK	3	-0.87445	1	0.83717	0.948154	0.964777	1.06122	1.16475	1.11548
199	4	1	-0.562772	Q9SEU6	158	0.677	Down	0.00074178	S	Thioredoxin M4, chloroplastic OS=Arabidopsis thaliana OX=3702 GN=At3g15360 PE=2 SV=2	At3g15360	0.999997	0.000638107	124.42	S(1)VPTVIIFK	2	-0.4808	2	1.22222	1.2149	1.24316	0.765469	0.844898	0.880654
200	2	9	0.538041	O81629	604	1.452	Up	0.0029616	S	Protein KINESIN LIGHT CHAIN-RELATED 1 OS=Arabidopsis thaliana OX=3702 GN=KLCR1 PE=1 SV=1	KLCR1	1	0.0179908	55.908	WPS(1)LGFK	2	0.0018187	1	0.851	0.719185	0.845026	1.17928	1.12653	1.20093
201	22	2	-0.634867	F4IMY0	543	0.644	Down	0.0099199	S	Pre-mRNA cleavage complex 2 Pcf11-like protein OS=Arabidopsis thaliana OX=3702 GN=At2g36480 PE=4 SV=2	At2g36480	1	0.000715651	86.344	RAHS(1)LPQR	3	1.4885	2	1.14353	1.26553	1.35368	0.932323	0.700581	0.791624
202	6	3	-1.23786	Q8L7U5	522	0.424	Down	0.021056	S	Serine/threonine-protein phosphatase BSL1 OS=Arabidopsis thaliana OX=3702 GN=BSL1 PE=1 SV=2	BSL1	1	0.000592321	79.492	QKS(1)PQGLHK	4	-1.344	3	1.65159	1.58162	1.19586	0.748008	0.385142	0.742917
203	12	1	-0.375197	Q94A41	252	0.771	Down	0.014898	S	Alpha-amylase 3, chloroplastic OS=Arabidopsis thaliana OX=3702 GN=AMY3 PE=1 SV=1	AMY3	0.98161	0.000174728	99.927	SSAET(0.018)DS(0.982)IEER	2	-0.20619	1	1.08155	1.17628	1.20127	0.989351	0.846985	0.830189
204	4	1	0.303342	A0A1P8BDP5	168	1.234	Up	0.048723	S	NagB/RpiA/CoA transferase-like superfamily protein OS=Arabidopsis thaliana OX=3702 GN=MFC16.20 PE=4 SV=1	MFC16.20	0.973295	9.11006e-06	124.25	S(0.973)S(0.027)QEDDYILK	2	0.66866	1	0.781921	0.870392	0.968433	1	1.07014	1.16292
205	8	1	-0.72738	Q9STH1	493	0.604	Down	0.0173957	T	Hsp70-Hsp90 organizing protein 3 OS=Arabidopsis thaliana OX=3702 GN=HOP3 PE=2 SV=1	HOP3	1	0.000552304	118.28	GDLT(1)PEELKER	3	-0.72661	6	1.30944	1.34499	1.33372	0.908738	0.72309	0.775374
206	60	3	-0.720232	Q9S9P1	109	0.607	Down	0.0083247	S	40S ribosomal protein S12-1 OS=Arabidopsis thaliana OX=3702 GN=RPS12A PE=2 SV=1	RPS12A	1	0.00500216	70.195	IDS(1)EGNAR	2	1.2	1	1.53591	1.23911	1.12654	0.819039	0.826681	0.72168
207	68	2	-0.588574	Q9FVT2	67	0.665	Down	0.00026011	S	Probable elongation factor 1-gamma 2 OS=Arabidopsis thaliana OX=3702 GN=At1g57720 PE=1 SV=1	At1g57720	1	2.43658e-21	138.49	VPVLETPEGPIFES(1)NAIAR	3	-0.29257	2	1.25073	1.26163	1.1749	0.843216	0.830092	0.777324
208	18	3	-0.595097	Q9ZU52	57	0.662	Down	0.007737	S	Fructose-bisphosphate aldolase 3, chloroplastic OS=Arabidopsis thaliana OX=3702 GN=FBA3 PE=1 SV=1	FBA3	0.999484	0.021524	52.126	S(0.001)IAS(0.999)PGR	2	-0.40614	1	1.25841	1.25182	1.17932	0.893246	0.687023	0.860665

## Sheet: Network Information
Supplementary Table S4 Network Information of PPI
Source	Target	node1（Source）	node2（Target）	Value
156	129	P42698	F4I9J7	905
73	145	Q9CAV0	P56792	984
187	12	Q9ASR1	Q96254	909
162	4	O80452	P38418	903
164	80	Q01908	P17745	930
123	66	O49570	Q9LZ82	900
33	128	O82233	O80929	905
51	6	A0A1P8ATL2	P27140	872
13	164	P25857	Q01908	986
187	188	Q9ASR1	Q84W89	931
13	24	P25857	P23321	967
136	3	Q39142	P27521	941
98	78	Q39247	O22173	900
0	154	P49209	Q9SW09	990
98	73	Q39247	Q9CAV0	900
207	34	Q9FVT2	O49160	973
69	145	P56778	P56792	751
69	79	P56778	P62090	980
189	130	Q94C69	O22907	913
0	85	P49209	O23593	814
187	45	Q9ASR1	P56794	742
69	35	P56778	O03042	988
80	45	P17745	P56794	936
166	194	Q9LPV9	Q9SDY5	901
12	88	Q96254	P22954	915
186	120	F4IUD7	Q9FJN8	815
19	124	Q8H112	F4KDZ4	856
26	54	Q9STW6	O65282	785
197	100	Q9FX54	O23404	725
140	161	Q8RXF1	O65719	900
153	102	O48844	O81148	999
161	205	O65719	Q9STH1	963
104	168	A0A1I9LT03	Q9LIB2	975
65	2	Q9SE83	Q9LQ55	979
59	165	Q8VZB9	Q9LTF2	999
69	193	P56778	P56780	999
206	158	Q9S9P1	Q93ZT6	901
206	60	Q9S9P1	Q8W4H7	897
7	169	Q9SAC6	P55228	866
92	31	Q9LD57	P10797	913
150	183	Q9SHR7	Q8H0U5	782
19	99	Q8H112	Q9SZJ5	865
23	107	P25697	O22914	996
0	128	P49209	O80929	999
187	126	Q9ASR1	Q9LZH9	992
192	146	Q9STF2	Q9S841	817
7	95	Q9SAC6	Q6ZY51	918
51	132	A0A1P8ATL2	Q9XF88	767
160	20	A0A1P8AMQ8	Q8H0T4	923
92	164	Q9LD57	Q01908	972
111	48	Q9SSB8	P56756	919
143	161	Q9SIV2	O65719	929
207	138	Q9FVT2	P55034	790
197	190	Q9FX54	Q944G9	880
58	158	Q8L953	Q93ZT6	901
55	190	Q9C9W5	Q944G9	894
12	1	Q96254	B3H6L9	900
64	13	Q9FVQ4	P25857	743
51	14	A0A1P8ATL2	O82299	725
207	38	Q9FVT2	P25873	829
73	46	Q9CAV0	P51430	999
55	144	Q9C9W5	A0A1P8B6D0	834
116	80	P36212	P17745	967
108	72	Q43316	P0DKC4	724
130	161	O22907	O65719	902
23	99	P25697	Q9SZJ5	941
59	73	Q8VZB9	Q9CAV0	999
156	66	P42698	Q9LZ82	900
59	32	Q8VZB9	Q9LD55	926
139	19	Q9SJU4	Q8H112	742
161	88	O65719	P22954	981
56	67	Q8W4J2	P34066	900
151	114	Q94F10	A0A1P8B252	854
13	124	P25857	F4KDZ4	942
128	158	O80929	Q93ZT6	905
168	1	Q9LIB2	B3H6L9	906
154	165	Q9SW09	Q9LTF2	981
154	46	Q9SW09	P51430	999
73	38	Q9CAV0	P25873	956
188	88	Q84W89	P22954	905
81	190	Q9S831	Q944G9	874
119	34	Q8LCL3	O49160	919
51	192	A0A1P8ATL2	Q9STF2	728
7	76	Q9SAC6	Q8VZ56	762
132	146	Q9XF88	Q9S841	996
178	34	O23627	O49160	813
8	25	Q39024	Q94A06	983
159	144	P27202	A0A1P8B6D0	933
203	168	Q94A41	Q9LIB2	988
32	118	Q9LD55	O23515	982
38	80	P25873	P17745	949
164	39	Q01908	Q9SD79	721
186	135	F4IUD7	Q39023	921
59	58	Q8VZB9	Q8L953	999
50	38	O80934	P25873	713
49	168	Q9XIC8	Q9LIB2	901
128	32	O80929	Q9LD55	912
159	164	P27202	Q01908	702
132	92	Q9XF88	Q9LD57	788
68	198	P30188	P25070	908
23	28	P25697	P55229	784
151	82	Q94F10	Q9SSA5	738
20	143	Q8H0T4	Q9SIV2	927
58	165	Q8L953	Q9LTF2	999
10	146	P25856	Q9S841	966
50	183	O80934	Q8H0U5	704
168	28	Q9LIB2	P55229	962
89	187	Q9SSB5	Q9ASR1	934
73	180	Q9CAV0	P39207	836
73	58	Q9CAV0	Q8L953	999
55	81	Q9C9W5	Q9S831	826
51	87	A0A1P8ATL2	Q94BS2	986
128	46	O80929	P51430	999
143	60	Q9SIV2	Q8W4H7	915
45	145	P56794	P56792	990
82	144	Q9SSA5	A0A1P8B6D0	817
181	141	P43333	Q8LA13	732
186	86	F4IUD7	Q9LK99	815
59	118	Q8VZB9	O23515	999
190	124	Q944G9	F4KDZ4	961
92	190	Q9LD57	Q944G9	970
195	169	P57751	P55228	896
13	139	P25857	Q9SJU4	995
184	10	A0A2H1ZEA9	P25856	741
180	165	P39207	Q9LTF2	764
207	26	Q9FVT2	Q9STW6	811
117	73	Q93VP3	Q9CAV0	966
72	31	P0DKC4	P10797	747
73	96	Q9CAV0	Q9SSJ0	992
7	203	Q9SAC6	Q94A41	990
4	60	P38418	Q8W4H7	901
203	28	Q94A41	P55229	841
38	165	P25873	Q9LTF2	935
10	124	P25856	F4KDZ4	893
144	79	A0A1P8B6D0	P62090	986
10	164	P25856	Q01908	983
68	161	P30188	O65719	909
187	85	Q9ASR1	O23593	756
185	146	Q56YA5	Q9S841	738
187	34	Q9ASR1	O49160	941
128	85	O80929	O23593	828
139	92	Q9SJU4	Q9LD57	963
156	18	P42698	F4K2E9	918
186	94	F4IUD7	Q8VYA4	775
175	126	F4I420	Q9LZH9	980
59	158	Q8VZB9	Q93ZT6	901
148	55	Q9S9M7	Q9C9W5	749
208	92	Q9ZU52	Q9LD57	886
13	44	P25857	P16127	752
0	207	P49209	Q9FVT2	932
77	153	B3H5T3	O48844	980
136	144	Q39142	A0A1P8B6D0	897
51	64	A0A1P8ATL2	Q9FVQ4	870
45	193	P56794	P56780	908
132	10	Q9XF88	P25856	946
135	8	Q39023	Q39024	903
0	96	P49209	Q9SSJ0	874
175	46	F4I420	P51430	983
51	44	A0A1P8ATL2	P16127	876
143	4	Q9SIV2	P38418	900
207	119	Q9FVT2	Q8LCL3	921
23	192	P25697	Q9STF2	827
162	168	O80452	Q9LIB2	929
139	190	Q9SJU4	Q944G9	950
96	32	Q9SSJ0	Q9LD55	999
82	99	Q9SSA5	Q9SZJ5	828
206	207	Q9S9P1	Q9FVT2	923
140	149	Q8RXF1	F4HQE1	747
181	130	P43333	O22907	910
189	201	Q94C69	F4IMY0	900
89	138	Q9SSB5	P55034	999
138	67	P55034	P34066	999
117	147	Q93VP3	Q42262	963
91	12	P28187	Q96254	976
162	68	O80452	P30188	901
99	124	Q9SZJ5	F4KDZ4	901
4	88	P38418	P22954	900
175	58	F4I420	Q8L953	973
59	46	Q8VZB9	P51430	999
206	175	Q9S9P1	F4I420	981
206	154	Q9S9P1	Q9SW09	999
159	146	P27202	Q9S841	985
129	54	F4I9J7	O65282	752
181	18	P43333	F4K2E9	996
189	66	Q94C69	Q9LZ82	912
55	72	Q9C9W5	P0DKC4	857
175	32	F4I420	Q9LD55	941
187	80	Q9ASR1	P17745	907
146	69	Q9S841	P56778	985
186	41	F4IUD7	Q39026	917
51	19	A0A1P8ATL2	Q8H112	863
132	190	Q9XF88	Q944G9	905
129	18	F4I9J7	F4K2E9	982
59	128	Q8VZB9	O80929	999
143	141	Q9SIV2	Q8LA13	906
114	38	A0A1P8B252	P25873	829
13	99	P25857	Q9SZJ5	927
146	193	Q9S841	P56780	828
196	128	Q9C505	O80929	785
13	190	P25857	Q944G9	996
154	145	Q9SW09	P56792	968
188	198	Q84W89	P25070	900
71	145	Q9XJ27	P56792	977
59	207	Q8VZB9	Q9FVT2	921
98	46	Q39247	P51430	900
13	92	P25857	Q9LD57	999
146	190	Q9S841	Q944G9	905
82	124	Q9SSA5	F4KDZ4	748
201	66	F4IMY0	Q9LZ82	900
129	66	F4I9J7	Q9LZ82	912
55	99	Q9C9W5	Q9SZJ5	969
82	44	Q9SSA5	P16127	875
201	18	F4IMY0	F4K2E9	900
82	43	Q9SSA5	F4IX01	739
187	20	Q9ASR1	Q8H0T4	911
156	123	P42698	O49570	941
187	71	Q9ASR1	Q9XJ27	846
59	98	Q8VZB9	Q39247	900
153	56	O48844	Q8W4J2	916
0	60	P49209	Q8W4H7	780
119	126	Q8LCL3	Q9LZH9	999
27	186	Q9C9U4	F4IUD7	917
126	158	Q9LZH9	Q93ZT6	901
0	80	P49209	P17745	904
117	196	Q93VP3	Q9C505	901
23	208	P25697	Q9ZU52	836
3	24	P27521	P23321	994
11	83	Q39255	Q9SUT5	942
89	168	Q9SSB5	Q9LIB2	914
98	147	Q39247	Q42262	900
181	123	P43333	O49570	985
197	137	Q9FX54	Q84VW9	703
184	142	A0A2H1ZEA9	Q43127	953
81	79	Q9S831	P62090	938
107	10	O22914	P25856	973
168	76	Q9LIB2	Q8VZ56	976
124	48	F4KDZ4	P56756	749
104	169	A0A1I9LT03	P55228	972
186	202	F4IUD7	Q8L7U5	946
196	118	Q9C505	O23515	936
73	17	Q9CAV0	Q9LYK9	999
89	77	Q9SSB5	B3H5T3	974
144	24	A0A1P8B6D0	P23321	974
3	144	P27521	A0A1P8B6D0	996
150	164	Q9SHR7	Q01908	924
55	24	Q9C9W5	P23321	869
140	123	Q8RXF1	O49570	901
92	80	Q9LD57	P17745	983
126	154	Q9LZH9	Q9SW09	998
161	60	O65719	Q8W4H7	944
150	136	Q9SHR7	Q39142	860
23	13	P25697	P25857	998
58	145	Q8L953	P56792	940
89	46	Q9SSB5	P51430	790
188	4	Q84W89	P38418	900
159	81	P27202	Q9S831	930
13	144	P25857	A0A1P8B6D0	870
118	85	O23515	O23593	878
186	168	F4IUD7	Q9LIB2	704
27	56	Q9C9U4	Q8W4J2	903
82	15	Q9SSA5	F4K0T6	710
13	132	P25857	Q9XF88	946
143	188	Q9SIV2	Q84W89	904
39	24	Q9SD79	P23321	870
126	85	Q9LZH9	O23593	793
77	138	B3H5T3	P55034	985
186	37	F4IUD7	Q93W28	762
187	32	Q9ASR1	Q9LD55	896
129	88	F4I9J7	P22954	900
100	70	O23404	Q9T074	997
164	99	Q01908	Q9SZJ5	916
130	18	O22907	F4K2E9	942
59	196	Q8VZB9	Q9C505	784
14	82	O82299	Q9SSA5	960
154	179	Q9SW09	P56797	941
23	81	P25697	Q9S831	826
82	146	Q9SSA5	Q9S841	963
33	73	O82233	Q9CAV0	912
143	68	Q9SIV2	P30188	900
206	179	Q9S9P1	P56797	745
138	56	P55034	Q8W4J2	900
71	14	Q9XJ27	O82299	930
201	161	F4IMY0	O65719	900
23	55	P25697	Q9C9W5	937
206	119	Q9S9P1	Q8LCL3	999
73	32	Q9CAV0	Q9LD55	996
189	18	Q94C69	F4K2E9	928
46	60	P51430	Q8W4H7	985
184	185	A0A2H1ZEA9	Q56YA5	935
82	183	Q9SSA5	Q8H0U5	824
50	44	O80934	P16127	880
162	161	O80452	O65719	903
168	141	Q9LIB2	Q8LA13	900
119	46	Q8LCL3	P51430	999
33	17	O82233	Q9LYK9	906
89	188	Q9SSB5	Q84W89	911
89	68	Q9SSB5	P30188	905
43	124	F4IX01	F4KDZ4	734
89	30	Q9SSB5	P93028	881
33	32	O82233	Q9LD55	997
78	34	O22173	O49160	940
186	84	F4IUD7	Q9LK65	905
5	124	Q9ZNZ7	F4KDZ4	889
4	198	P38418	P25070	900
114	82	A0A1P8B252	Q9SSA5	967
41	8	Q39026	Q39024	903
176	186	F4HWC3	F4IUD7	861
129	154	F4I9J7	Q9SW09	909
48	35	P56756	O03042	882
88	60	P22954	Q8W4H7	944
135	180	Q39023	P39207	855
186	75	F4IUD7	Q8RWL6	715
87	55	Q94BS2	Q9C9W5	773
13	151	P25857	Q94F10	729
119	118	Q8LCL3	O23515	999
17	46	Q9LYK9	P51430	999
38	58	P25873	Q8L953	955
197	208	Q9FX54	Q9ZU52	884
43	39	F4IX01	Q9SD79	741
59	175	Q8VZB9	F4I420	921
9	44	F4I2F8	P16127	930
78	119	O22173	Q8LCL3	921
143	177	Q9SIV2	A0A1P8B4C2	747
98	127	Q39247	Q8VYW7	924
129	118	F4I9J7	O23515	916
10	190	P25856	Q944G9	994
181	161	P43333	O65719	900
89	161	Q9SSB5	O65719	925
48	193	P56756	P56780	769
60	145	Q8W4H7	P56792	838
73	119	Q9CAV0	Q8LCL3	999
207	147	Q9FVT2	Q42262	931
55	19	Q9C9W5	Q8H112	864
0	71	P49209	Q9XJ27	961
133	169	O23553	P55228	747
87	146	Q94BS2	Q9S841	785
150	81	Q9SHR7	Q9S831	842
164	44	Q01908	P16127	827
150	132	Q9SHR7	Q9XF88	975
119	145	Q8LCL3	P56792	977
96	179	Q9SSJ0	P56797	953
174	46	Q9FQ03	P51430	905
3	164	P27521	Q01908	769
161	4	O65719	P38418	900
51	80	A0A1P8ATL2	P17745	768
207	96	Q9FVT2	Q9SSJ0	908
96	119	Q9SSJ0	Q8LCL3	992
207	118	Q9FVT2	O23515	929
192	124	Q9STF2	F4KDZ4	717
185	93	Q56YA5	Q94JQ3	978
147	46	Q42262	P51430	999
207	121	Q9FVT2	F4KE63	941
128	58	O80929	Q8L953	998
206	73	Q9S9P1	Q9CAV0	999
117	71	Q93VP3	Q9XJ27	849
196	45	Q9C505	P56794	825
181	156	P43333	P42698	951
164	48	Q01908	P56756	951
82	192	Q9SSA5	Q9STF2	968
187	165	Q9ASR1	Q9LTF2	942
5	142	Q9ZNZ7	Q43127	980
92	99	Q9LD57	Q9SZJ5	932
71	82	Q9XJ27	Q9SSA5	800
85	58	O23593	Q8L953	821
141	1	Q8LA13	B3H6L9	900
59	34	Q8VZB9	O49160	919
206	32	Q9S9P1	Q9LD55	977
186	200	F4IUD7	O81629	824
88	18	P22954	F4K2E9	907
139	146	Q9SJU4	Q9S841	903
154	58	Q9SW09	Q8L953	999
119	58	Q8LCL3	Q8L953	999
11	30	Q39255	P93028	952
77	32	B3H5T3	Q9LD55	778
59	80	Q8VZB9	P17745	955
187	17	Q9ASR1	Q9LYK9	973
192	24	Q9STF2	P23321	792
164	170	Q01908	F4K3R8	743
132	19	Q9XF88	Q8H112	945
34	118	O49160	O23515	945
71	116	Q9XJ27	P36212	997
86	106	Q9LK99	Q9SN35	902
23	16	P25697	A0A1P8BG37	804
23	144	P25697	A0A1P8B6D0	925
128	38	O80929	P25873	921
89	4	Q9SSB5	P38418	900
16	24	A0A1P8BG37	P23321	883
148	52	Q9S9M7	A0A178W0D3	889
51	183	A0A1P8ATL2	Q8H0U5	750
143	102	Q9SIV2	O81148	998
146	43	Q9S841	F4IX01	738
35	45	O03042	P56794	874
9	183	F4I2F8	Q8H0U5	777
124	170	F4KDZ4	F4K3R8	748
73	147	Q9CAV0	Q42262	963
187	119	Q9ASR1	Q8LCL3	984
168	4	Q9LIB2	P38418	907
181	188	P43333	Q84W89	732
89	60	Q9SSB5	Q8W4H7	950
150	144	Q9SHR7	A0A1P8B6D0	966
144	124	A0A1P8B6D0	F4KDZ4	710
114	39	A0A1P8B252	Q9SD79	830
23	100	P25697	O23404	836
13	107	P25857	O22914	951
64	55	Q9FVQ4	Q9C9W5	897
15	204	F4K0T6	A0A1P8BDP5	915
47	70	Q5GM68	Q9T074	973
89	145	Q9SSB5	P56792	762
175	34	F4I420	O49160	901
206	78	Q9S9P1	O22173	930
201	123	F4IMY0	O49570	900
208	132	Q9ZU52	Q9XF88	810
149	112	F4HQE1	Q93Y22	903
51	5	A0A1P8ATL2	Q9ZNZ7	857
168	60	Q9LIB2	Q8W4H7	904
51	28	A0A1P8ATL2	P55229	761
46	179	P51430	P56797	976
134	190	O23569	Q944G9	922
42	207	Q9SA73	Q9FVT2	953
10	81	P25856	Q9S831	835
17	145	Q9LYK9	P56792	970
187	207	Q9ASR1	Q9FVT2	981
9	82	F4I2F8	Q9SSA5	758
207	46	Q9FVT2	P51430	932
12	60	Q96254	Q8W4H7	905
89	141	Q9SSB5	Q8LA13	911
58	179	Q8L953	P56797	914
59	179	Q8VZB9	P56797	915
51	146	A0A1P8ATL2	Q9S841	986
87	164	Q94BS2	Q01908	968
55	16	Q9C9W5	A0A1P8BG37	740
132	144	Q9XF88	A0A1P8B6D0	942
13	87	P25857	Q94BS2	981
104	28	A0A1I9LT03	P55229	968
132	3	Q9XF88	P27521	994
27	138	Q9C9U4	P55034	900
151	43	Q94F10	F4IX01	828
71	114	Q9XJ27	A0A1P8B252	710
119	38	Q8LCL3	P25873	748
132	81	Q9XF88	Q9S831	935
161	141	O65719	Q8LA13	905
41	25	Q39026	Q94A06	926
168	198	Q9LIB2	P25070	921
87	39	Q94BS2	Q9SD79	893
58	60	Q8L953	Q8W4H7	863
44	108	P16127	Q43316	916
32	147	Q9LD55	Q42262	996
92	35	Q9LD57	O03042	819
150	24	Q9SHR7	P23321	958
23	146	P25697	Q9S841	990
0	165	P49209	Q9LTF2	991
137	124	Q84VW9	F4KDZ4	842
207	80	Q9FVT2	P17745	930
130	88	O22907	P22954	902
128	73	O80929	Q9CAV0	999
48	45	P56756	P56794	867
184	164	A0A2H1ZEA9	Q01908	944
52	15	A0A178W0D3	F4K0T6	814
49	153	Q9XIC8	O48844	914
197	23	Q9FX54	P25697	757
42	126	Q9SA73	Q9LZH9	902
129	58	F4I9J7	Q8L953	911
35	145	O03042	P56792	729
73	165	Q9CAV0	Q9LTF2	999
129	126	F4I9J7	Q9LZH9	914
16	21	A0A1P8BG37	F4JX83	808
59	187	Q8VZB9	Q9ASR1	990
147	67	Q42262	P34066	776
136	146	Q39142	Q9S841	867
156	201	P42698	F4IMY0	900
192	81	Q9STF2	Q9S831	837
13	208	P25857	Q9ZU52	983
0	58	P49209	Q8L953	994
190	24	Q944G9	P23321	895
51	39	A0A1P8ATL2	Q9SD79	856
156	88	P42698	P22954	902
80	145	P17745	P56792	943
206	85	Q9S9P1	O23593	783
189	161	Q94C69	O65719	910
107	24	O22914	P23321	821
71	45	Q9XJ27	P56794	978
63	154	Q8LA96	Q9SW09	832
143	56	Q9SIV2	Q8W4J2	900
199	164	Q9SEU6	Q01908	731
146	81	Q9S841	Q9S831	970
119	60	Q8LCL3	Q8W4H7	958
128	96	O80929	Q9SSJ0	948
98	118	Q39247	O23515	900
78	128	O22173	O80929	917
85	147	O23593	Q42262	860
187	1	Q9ASR1	B3H6L9	900
17	126	Q9LYK9	Q9LZH9	999
89	12	Q9SSB5	Q96254	911
51	55	A0A1P8ATL2	Q9C9W5	885
96	158	Q9SSJ0	Q93ZT6	962
17	85	Q9LYK9	O23593	853
128	118	O80929	O23515	999
23	139	P25697	Q9SJU4	980
196	71	Q9C505	Q9XJ27	849
115	88	F4J6A8	P22954	959
181	149	P43333	F4HQE1	924
38	147	P25873	Q42262	954
0	119	P49209	Q8LCL3	999
143	88	Q9SIV2	P22954	924
143	138	Q9SIV2	P55034	999
30	61	P93028	F4JD57	861
89	20	Q9SSB5	Q8H0T4	913
129	78	F4I9J7	O22173	952
165	145	Q9LTF2	P56792	968
49	12	Q9XIC8	Q96254	907
185	155	Q56YA5	P25269	904
51	99	A0A1P8ATL2	Q9SZJ5	889
59	78	Q8VZB9	O22173	933
129	161	F4I9J7	O65719	906
161	123	O65719	O49570	900
20	4	Q8H0T4	P38418	900
143	67	Q9SIV2	P34066	993
155	93	P25269	Q94JQ3	714
78	165	O22173	Q9LTF2	931
150	146	Q9SHR7	Q9S841	969
13	16	P25857	A0A1P8BG37	708
59	17	Q8VZB9	Q9LYK9	999
162	1	O80452	B3H6L9	900
77	74	B3H5T3	Q8W575	761
179	145	P56797	P56792	961
143	198	Q9SIV2	P25070	900
131	92	O04499	Q9LD57	968
206	46	Q9S9P1	P51430	999
119	32	Q8LCL3	Q9LD55	916
140	189	Q8RXF1	Q94C69	900
191	124	Q9SRH5	F4KDZ4	767
9	87	F4I2F8	Q94BS2	739
46	145	P51430	P56792	980
6	124	P27140	F4KDZ4	720
192	44	Q9STF2	P16127	948
33	58	O82233	Q8L953	905
114	44	A0A1P8B252	P16127	848
3	81	P27521	Q9S831	989
44	80	P16127	P17745	777
73	179	Q9CAV0	P56797	979
187	118	Q9ASR1	O23515	994
98	58	Q39247	Q8L953	900
130	123	O22907	O49570	929
119	154	Q8LCL3	Q9SW09	999
89	143	Q9SSB5	Q9SIV2	999
175	128	F4I420	O80929	974
92	60	Q9LD57	Q8W4H7	888
50	108	O80934	Q43316	713
80	35	P17745	O03042	805
47	100	Q5GM68	O23404	972
128	147	O80929	Q42262	998
96	17	Q9SSJ0	Q9LYK9	996
55	124	Q9C9W5	F4KDZ4	953
186	53	F4IUD7	F4IFQ0	946
137	70	Q84VW9	Q9T074	997
175	17	F4I420	Q9LYK9	976
23	10	P25697	P25856	999
87	82	Q94BS2	Q9SSA5	759
206	128	Q9S9P1	O80929	999
206	58	Q9S9P1	Q8L953	999
187	162	Q9ASR1	O80452	908
51	113	A0A1P8ATL2	Q9S829	751
129	149	F4I9J7	F4HQE1	816
50	114	O80934	A0A1P8B252	826
71	80	Q9XJ27	P17745	990
201	88	F4IMY0	P22954	900
20	168	Q8H0T4	Q9LIB2	905
184	23	A0A2H1ZEA9	P25697	768
134	122	O23569	Q9LYG3	935
30	138	P93028	P55034	835
85	46	O23593	P51430	802
4	1	P38418	B3H6L9	900
129	128	F4I9J7	O80929	913
7	168	Q9SAC6	Q9LIB2	973
168	169	Q9LIB2	P55228	980
2	186	Q9LQ55	F4IUD7	863
186	103	F4IUD7	Q9C5E5	908
207	58	Q9FVT2	Q8L953	922
34	17	O49160	Q9LYK9	987
68	4	P30188	P38418	900
114	16	A0A1P8B252	A0A1P8BG37	759
146	44	Q9S841	P16127	751
98	129	Q39247	F4I9J7	900
154	158	Q9SW09	Q93ZT6	902
168	88	Q9LIB2	P22954	920
187	128	Q9ASR1	O80929	898
118	179	O23515	P56797	970
139	134	Q9SJU4	O23569	922
186	5	F4IUD7	Q9ZNZ7	934
73	126	Q9CAV0	Q9LZH9	999
164	81	Q01908	Q9S831	870
206	129	Q9S9P1	F4I9J7	918
101	71	Q9LP37	Q9XJ27	997
206	98	Q9S9P1	Q39247	900
96	126	Q9SSJ0	Q9LZH9	997
38	74	P25873	Q8W575	749
33	96	O82233	Q9SSJ0	960
207	196	Q9FVT2	Q9C505	958
140	18	Q8RXF1	F4K2E9	960
143	182	Q9SIV2	Q9FPS3	758
38	179	P25873	P56797	970
59	117	Q8VZB9	Q93VP3	820
13	38	P25857	P25873	726
126	60	Q9LZH9	Q8W4H7	979
38	164	P25873	Q01908	845
17	118	Q9LYK9	O23515	999
188	12	Q84W89	Q96254	900
23	113	P25697	Q9S829	714
78	147	O22173	Q42262	933
64	5	Q9FVQ4	Q9ZNZ7	773
206	165	Q9S9P1	Q9LTF2	999
98	158	Q39247	Q93ZT6	905
123	18	O49570	F4K2E9	957
38	116	P25873	P36212	981
87	10	Q94BS2	P25856	945
128	119	O80929	Q8LCL3	999
164	124	Q01908	F4KDZ4	977
87	151	Q94BS2	Q94F10	826
82	92	Q9SSA5	Q9LD57	969
117	46	Q93VP3	P51430	850
111	164	Q9SSB8	Q01908	944
117	118	Q93VP3	O23515	952
40	186	Q8GZA4	F4IUD7	800
87	44	Q94BS2	P16127	835
89	1	Q9SSB5	B3H6L9	900
59	206	Q8VZB9	Q9S9P1	999
154	60	Q9SW09	Q8W4H7	940
23	87	P25697	Q94BS2	968
0	196	P49209	Q9C505	984
38	46	P25873	P51430	948
184	80	A0A2H1ZEA9	P17745	858
23	92	P25697	Q9LD57	994
77	182	B3H5T3	Q9FPS3	814
198	60	P25070	Q8W4H7	910
99	142	Q9SZJ5	Q43127	953
87	192	Q94BS2	Q9STF2	838
78	118	O22173	O23515	938
128	34	O80929	O49160	917
59	0	Q8VZB9	P49209	999
24	193	P23321	P56780	984
196	38	Q9C505	P25873	733
203	133	Q94A41	O23553	929
17	179	Q9LYK9	P56797	946
33	119	O82233	Q8LCL3	909
205	88	Q9STH1	P22954	958
63	66	Q8LA96	Q9LZ82	710
59	119	Q8VZB9	Q8LCL3	999
0	126	P49209	Q9LZH9	999
179	48	P56797	P56756	738
102	56	O81148	Q8W4J2	900
55	164	Q9C9W5	Q01908	873
55	142	Q9C9W5	Q43127	779
153	168	O48844	Q9LIB2	904
51	144	A0A1P8ATL2	A0A1P8B6D0	783
185	5	Q56YA5	Q9ZNZ7	797
51	13	A0A1P8ATL2	P25857	992
131	137	O04499	Q84VW9	728
32	154	Q9LD55	Q9SW09	983
117	128	Q93VP3	O80929	795
117	58	Q93VP3	Q8L953	874
136	24	Q39142	P23321	944
207	154	Q9FVT2	Q9SW09	928
96	118	Q9SSJ0	O23515	993
59	154	Q8VZB9	Q9SW09	999
51	139	A0A1P8ATL2	Q9SJU4	901
159	132	P27202	Q9XF88	826
55	43	Q9C9W5	F4IX01	826
23	19	P25697	Q8H112	709
151	44	Q94F10	P16127	828
89	198	Q9SSB5	P25070	905
146	164	Q9S841	Q01908	986
197	70	Q9FX54	Q9T074	744
34	32	O49160	Q9LD55	999
101	82	Q9LP37	Q9SSA5	721
12	4	Q96254	P38418	900
184	93	A0A2H1ZEA9	Q94JQ3	975
78	154	O22173	Q9SW09	931
206	33	Q9S9P1	O82233	901
143	61	Q9SIV2	F4JD57	935
38	154	P25873	Q9SW09	935
131	208	O04499	Q9ZU52	719
87	124	Q94BS2	F4KDZ4	805
80	69	P17745	P56778	728
153	119	O48844	Q8LCL3	768
175	119	F4I420	Q8LCL3	974
23	164	P25697	Q01908	985
73	85	Q9CAV0	O23593	888
89	56	Q9SSB5	Q8W4J2	903
55	3	Q9C9W5	P27521	823
162	188	O80452	Q84W89	900
59	33	Q8VZB9	O82233	901
139	164	Q9SJU4	Q01908	727
165	179	Q9LTF2	P56797	941
17	32	Q9LYK9	Q9LD55	991
80	54	P17745	O65282	711
164	144	Q01908	A0A1P8B6D0	870
22	46	O49339	P51430	706
24	69	P23321	P56778	996
9	3	F4I2F8	P27521	755
126	165	Q9LZH9	Q9LTF2	999
51	43	A0A1P8ATL2	F4IX01	842
117	0	Q93VP3	P49209	968
118	158	O23515	Q93ZT6	904
149	18	F4HQE1	F4K2E9	959
186	83	F4IUD7	Q9SUT5	981
206	196	Q9S9P1	Q9C505	788
89	102	Q9SSB5	O81148	999
20	88	Q8H0T4	P22954	914
19	81	Q8H112	Q9S831	750
128	145	O80929	P56792	978
23	5	P25697	Q9ZNZ7	749
23	132	P25697	Q9XF88	966
4	141	P38418	Q8LA13	900
116	179	P36212	P56797	806
10	142	P25856	Q43127	707
206	34	Q9S9P1	O49160	981
139	124	Q9SJU4	F4KDZ4	964
71	50	Q9XJ27	O80934	722
187	147	Q9ASR1	Q42262	987
71	38	Q9XJ27	P25873	999
59	96	Q8VZB9	Q9SSJ0	956
206	117	Q9S9P1	Q93VP3	840
61	138	F4JD57	P55034	996
51	190	A0A1P8ATL2	Q944G9	899
186	25	F4IUD7	Q94A06	857
187	4	Q9ASR1	P38418	900
147	179	Q42262	P56797	979
70	124	Q9T074	F4KDZ4	858
187	58	Q9ASR1	Q8L953	896
207	112	Q9FVT2	Q93Y22	703
129	73	F4I9J7	Q9CAV0	946
98	126	Q39247	Q9LZH9	900
47	137	Q5GM68	Q84VW9	804
167	186	Q9ZUL3	F4IUD7	873
119	179	Q8LCL3	P56797	751
129	187	F4I9J7	Q9ASR1	736
50	164	O80934	Q01908	808
9	108	F4I2F8	Q43316	717
187	196	Q9ASR1	Q9C505	914
116	145	P36212	P56792	885
92	24	Q9LD57	P23321	910
27	102	Q9C9U4	O81148	904
136	31	Q39142	P10797	725
129	201	F4I9J7	F4IMY0	906
98	128	Q39247	O80929	900
150	19	Q9SHR7	Q8H112	853
143	153	Q9SIV2	O48844	999
147	145	Q42262	P56792	984
207	145	Q9FVT2	P56792	900
55	139	Q9C9W5	Q9SJU4	875
87	99	Q94BS2	Q9SZJ5	852
206	147	Q9S9P1	Q42262	999
175	165	F4I420	Q9LTF2	973
184	44	A0A2H1ZEA9	P16127	790
136	81	Q39142	Q9S831	884
178	152	O23627	Q8H104	931
92	134	Q9LD57	O23569	763
61	74	F4JD57	Q8W575	900
88	198	P22954	P25070	924
77	143	B3H5T3	Q9SIV2	948
0	17	P49209	Q9LYK9	996
55	92	Q9C9W5	Q9LD57	762
129	147	F4I9J7	Q42262	936
59	89	Q8VZB9	Q9SSB5	781
126	54	Q9LZH9	O65282	703
118	165	O23515	Q9LTF2	999
59	116	Q8VZB9	P36212	842
196	179	Q9C505	P56797	820
184	13	A0A2H1ZEA9	P25857	855
114	21	A0A1P8B252	F4JX83	883
27	143	Q9C9U4	Q9SIV2	900
128	126	O80929	Q9LZH9	998
207	165	Q9FVT2	Q9LTF2	929
78	73	O22173	Q9CAV0	955
184	72	A0A2H1ZEA9	P0DKC4	807
68	88	P30188	P22954	916
179	45	P56797	P56794	968
129	46	F4I9J7	P51430	918
33	154	O82233	Q9SW09	906
35	193	O03042	P56780	929
7	28	Q9SAC6	P55229	731
96	165	Q9SSJ0	Q9LTF2	998
133	28	O23553	P55229	798
55	93	Q9C9W5	Q94JQ3	848
147	58	Q42262	Q8L953	999
80	124	P17745	F4KDZ4	728
96	147	Q9SSJ0	Q42262	992
13	114	P25857	A0A1P8B252	796
126	32	Q9LZH9	Q9LD55	982
187	145	Q9ASR1	P56792	939
189	123	Q94C69	O49570	900
207	60	Q9FVT2	Q8W4H7	999
181	201	P43333	F4IMY0	901
117	126	Q93VP3	Q9LZH9	755
125	186	P46077	F4IUD7	877
78	32	O22173	Q9LD55	939
161	168	O65719	Q9LIB2	920
78	158	O22173	Q93ZT6	987
118	145	O23515	P56792	978
33	46	O82233	P51430	932
99	5	Q9SZJ5	Q9ZNZ7	977
33	165	O82233	Q9LTF2	908
78	17	O22173	Q9LYK9	933
156	189	P42698	Q94C69	900
64	124	Q9FVQ4	F4KDZ4	874
175	118	F4I420	O23515	980
55	82	Q9C9W5	Q9SSA5	701
128	154	O80929	Q9SW09	999
139	10	Q9SJU4	P25856	990
20	162	Q8H0T4	O80452	901
104	195	A0A1I9LT03	P57751	825
188	161	Q84W89	O65719	905
92	100	Q9LD57	O23404	916
13	5	P25857	Q9ZNZ7	716
147	165	Q42262	Q9LTF2	999
73	34	Q9CAV0	O49160	989
185	124	Q56YA5	F4KDZ4	800
128	17	O80929	Q9LYK9	999
129	158	F4I9J7	Q93ZT6	910
55	62	Q9C9W5	Q9SRE0	780
77	102	B3H5T3	O81148	984
148	15	Q9S9M7	F4K0T6	844
51	16	A0A1P8ATL2	A0A1P8BG37	855
43	99	F4IX01	Q9SZJ5	739
13	146	P25857	Q9S841	968
186	106	F4IUD7	Q9SN35	815
168	133	Q9LIB2	O23553	964
20	194	Q8H0T4	Q9SDY5	909
82	79	Q9SSA5	P62090	710
186	172	F4IUD7	Q94EG6	775
187	154	Q9ASR1	Q9SW09	935
89	67	Q9SSB5	P34066	999
23	124	P25697	F4KDZ4	928
206	145	Q9S9P1	P56792	981
117	207	Q93VP3	Q9FVT2	962
23	82	P25697	Q9SSA5	807
131	47	O04499	Q5GM68	730
38	118	P25873	O23515	955
143	162	Q9SIV2	O80452	906
10	144	P25856	A0A1P8B6D0	875
33	147	O82233	Q42262	903
130	66	O22907	Q9LZ82	902
159	107	P27202	O22914	770
136	132	Q39142	Q9XF88	965
51	142	A0A1P8ATL2	Q43127	769
156	130	P42698	O22907	902
62	99	Q9SRE0	Q9SZJ5	737
187	179	Q9ASR1	P56797	831
159	10	P27202	P25856	826
59	145	Q8VZB9	P56792	974
153	138	O48844	P55034	999
117	119	Q93VP3	Q8LCL3	871
129	17	F4I9J7	Q9LYK9	909
78	126	O22173	Q9LZH9	935
46	165	P51430	Q9LTF2	999
188	141	Q84W89	Q8LA13	932
151	39	Q94F10	Q9SD79	863
181	88	P43333	P22954	900
195	28	P57751	P55229	885
73	60	Q9CAV0	Q8W4H7	995
98	165	Q39247	Q9LTF2	900
186	127	F4IUD7	Q8VYW7	774
126	179	Q9LZH9	P56797	745
161	198	O65719	P25070	924
207	143	Q9FVT2	Q9SIV2	759
38	145	P25873	P56792	902
150	79	Q9SHR7	P62090	944
118	60	O23515	Q8W4H7	990
187	73	Q9ASR1	Q9CAV0	994
187	168	Q9ASR1	Q9LIB2	900
162	88	O80452	P22954	903
119	158	Q8LCL3	Q93ZT6	904
35	79	O03042	P62090	932
168	195	Q9LIB2	P57751	974
68	141	P30188	Q8LA13	900
123	88	O49570	P22954	900
92	124	Q9LD57	F4KDZ4	935
147	158	Q42262	Q93ZT6	906
159	136	P27202	Q39142	784
38	45	P25873	P56794	921
197	92	Q9FX54	Q9LD57	986
36	186	Q9MB58	F4IUD7	871
207	179	Q9FVT2	P56797	927
33	34	O82233	O49160	994
96	46	Q9SSJ0	P51430	999
140	129	Q8RXF1	F4I9J7	900
165	158	Q9LTF2	Q93ZT6	902
51	24	A0A1P8ATL2	P23321	972
46	158	P51430	Q93ZT6	933
12	141	Q96254	Q8LA13	900
51	92	A0A1P8ATL2	Q9LD57	987
117	179	Q93VP3	P56797	820
41	135	Q39026	Q39023	903
132	39	Q9XF88	Q9SD79	875
164	16	Q01908	A0A1P8BG37	773
27	67	Q9C9U4	P34066	900
52	92	A0A178W0D3	Q9LD57	710
114	43	A0A1P8B252	F4IX01	826
45	79	P56794	P62090	897
82	108	Q9SSA5	Q43316	706
146	144	Q9S841	A0A1P8B6D0	965
196	119	Q9C505	Q8LCL3	849
208	124	Q9ZU52	F4KDZ4	783
33	158	O82233	Q93ZT6	916
41	180	Q39026	P39207	855
92	142	Q9LD57	Q43127	817
117	38	Q93VP3	P25873	733
96	58	Q9SSJ0	Q8L953	987
23	31	P25697	P10797	962
13	80	P25857	P17745	774
13	19	P25857	Q8H112	741
203	169	Q94A41	P55228	863
0	118	P49209	O23515	999
207	17	Q9FVT2	Q9LYK9	869
17	58	Q9LYK9	Q8L953	999
32	158	Q9LD55	Q93ZT6	996
187	46	Q9ASR1	P51430	995
140	130	Q8RXF1	O22907	927
146	39	Q9S841	Q9SD79	918
59	147	Q8VZB9	Q42262	999
192	144	Q9STF2	A0A1P8B6D0	765
141	198	Q8LA13	P25070	900
207	73	Q9FVT2	Q9CAV0	929
159	150	P27202	Q9SHR7	722
159	3	P27202	P27521	897
20	198	Q8H0T4	P25070	904
53	127	F4IFQ0	Q8VYW7	774
182	18	Q9FPS3	F4K2E9	837
146	31	Q9S841	P10797	701
184	82	A0A2H1ZEA9	Q9SSA5	795
186	29	F4IUD7	Q9M214	776
17	165	Q9LYK9	Q9LTF2	999
128	179	O80929	P56797	923
76	169	Q8VZ56	P55228	886
118	58	O23515	Q8L953	999
181	189	P43333	Q94C69	901
186	163	F4IUD7	Q9SIN1	904
178	207	O23627	Q9FVT2	918
96	145	Q9SSJ0	P56792	777
99	72	Q9SZJ5	P0DKC4	850
99	24	Q9SZJ5	P23321	776
187	96	Q9ASR1	Q9SSJ0	877
78	58	O22173	Q8L953	915
187	88	Q9ASR1	P22954	974
20	12	Q8H0T4	Q96254	904
101	14	Q9LP37	O82299	718
59	71	Q8VZB9	Q9XJ27	957
97	96	A1L4X7	Q9SSJ0	785
32	46	Q9LD55	P51430	990
73	118	Q9CAV0	O23515	999
206	96	Q9S9P1	Q9SSJ0	988
85	145	O23593	P56792	756
59	60	Q8VZB9	Q8W4H7	774
55	5	Q9C9W5	Q9ZNZ7	925
23	24	P25697	P23321	991
59	129	Q8VZB9	F4I9J7	907
131	100	O04499	O23404	919
164	24	Q01908	P23321	982
13	82	P25857	Q9SSA5	734
207	92	Q9FVT2	Q9LD57	925
186	91	F4IUD7	P28187	815
73	158	Q9CAV0	Q93ZT6	907
98	17	Q39247	Q9LYK9	900
78	46	O22173	P51430	952
34	46	O49160	P51430	997
23	183	P25697	Q8H0U5	719
189	88	Q94C69	P22954	910
188	1	Q84W89	B3H6L9	900
87	114	Q94BS2	A0A1P8B252	837
186	90	F4IUD7	P42644	877
137	5	Q84VW9	Q9ZNZ7	741
17	60	Q9LYK9	Q8W4H7	953
184	99	A0A2H1ZEA9	Q9SZJ5	999
175	154	F4I420	Q9SW09	973
27	153	Q9C9U4	O48844	916
150	3	Q9SHR7	P27521	994
31	35	P10797	O03042	975
0	145	P49209	P56792	975
154	147	Q9SW09	Q42262	999
34	126	O49160	Q9LZH9	981
146	16	Q9S841	A0A1P8BG37	876
177	112	A0A1P8B4C2	Q93Y22	999
162	12	O80452	Q96254	900
197	139	Q9FX54	Q9SJU4	890
20	141	Q8H0T4	Q8LA13	909
69	48	P56778	P56756	931
12	161	Q96254	O65719	915
55	185	Q9C9W5	Q56YA5	998
175	147	F4I420	Q42262	978
99	190	Q9SZJ5	Q944G9	834
161	66	O65719	Q9LZ82	900
0	187	P49209	Q9ASR1	992
66	18	Q9LZ82	F4K2E9	900
126	58	Q9LZH9	Q8L953	999
13	142	P25857	Q43127	761
92	137	Q9LD57	Q84VW9	782
140	156	Q8RXF1	P42698	941
110	205	Q9M2S7	Q9STH1	928
23	204	P25697	A0A1P8BDP5	972
193	145	P56780	P56792	736
3	146	P27521	Q9S841	989
206	118	Q9S9P1	O23515	999
23	80	P25697	P17745	902
114	19	A0A1P8B252	Q8H112	833
129	119	F4I9J7	Q8LCL3	914
34	165	O49160	Q9LTF2	986
51	124	A0A1P8ATL2	F4KDZ4	865
184	5	A0A2H1ZEA9	Q9ZNZ7	874
144	190	A0A1P8B6D0	Q944G9	867
149	177	F4HQE1	A0A1P8B4C2	911
137	100	Q84VW9	O23404	997
187	60	Q9ASR1	Q8W4H7	999
126	46	Q9LZH9	P51430	999
159	190	P27202	Q944G9	701
34	147	O49160	Q42262	988
71	179	Q9XJ27	P56797	990
87	19	Q94BS2	Q8H112	854
9	51	F4I2F8	A0A1P8ATL2	789
100	134	O23404	O23569	940
187	143	Q9ASR1	Q9SIV2	928
20	188	Q8H0T4	Q84W89	909
186	8	F4IUD7	Q39024	917
32	179	Q9LD55	P56797	732
0	45	P49209	P56794	825
0	138	P49209	P55034	755
161	1	O65719	B3H6L9	900
10	80	P25856	P17745	766
185	99	Q56YA5	Q9SZJ5	991
148	164	Q9S9M7	Q01908	808
102	67	O81148	P34066	998
38	17	P25873	Q9LYK9	916
9	19	F4I2F8	Q8H112	705
87	92	Q94BS2	Q9LD57	771
88	66	P22954	Q9LZ82	900
24	35	P23321	O03042	702
128	165	O80929	Q9LTF2	999
17	158	Q9LYK9	Q93ZT6	900
59	85	Q8VZB9	O23593	838
20	11	Q8H0T4	Q39255	908
149	123	F4HQE1	O49570	747
64	87	Q9FVQ4	Q94BS2	818
197	107	Q9FX54	O22914	735
186	205	F4IUD7	Q9STH1	824
44	19	P16127	Q8H112	768
184	38	A0A2H1ZEA9	P25873	743
71	175	Q9XJ27	F4I420	741
73	154	Q9CAV0	Q9SW09	999
13	6	P25857	P27140	798
142	72	Q43127	P0DKC4	703
64	82	Q9FVQ4	Q9SSA5	753
164	190	Q01908	Q944G9	883
82	132	Q9SSA5	Q9XF88	763
46	58	P51430	Q8L953	999
139	24	Q9SJU4	P23321	732
92	10	Q9LD57	P25856	999
153	67	O48844	P34066	999
110	88	Q9M2S7	P22954	908
193	79	P56780	P62090	978
81	24	Q9S831	P23321	966
98	154	Q39247	Q9SW09	900
144	193	A0A1P8B6D0	P56780	818
196	147	Q9C505	Q42262	956
202	127	Q8L7U5	Q8VYW7	774
171	186	O23052	F4IUD7	850
146	124	Q9S841	F4KDZ4	817
113	132	Q9S829	Q9XF88	713
17	154	Q9LYK9	Q9SW09	999
38	44	P25873	P16127	714
20	161	Q8H0T4	O65719	914
188	168	Q84W89	Q9LIB2	900
33	118	O82233	O23515	906
118	46	O23515	P51430	999
17	147	Q9LYK9	Q42262	999
207	152	Q9FVT2	Q8H104	733
129	123	F4I9J7	O49570	900
188	60	Q84W89	Q8W4H7	914
165	60	Q9LTF2	Q8W4H7	950
192	164	Q9STF2	Q01908	781
96	34	Q9SSJ0	O49160	999
23	190	P25697	Q944G9	982
181	140	P43333	Q8RXF1	985
173	58	Q9FV50	Q8L953	713
32	58	Q9LD55	Q8L953	987
119	147	Q8LCL3	Q42262	999
1	60	B3H6L9	Q8W4H7	905
0	73	P49209	Q9CAV0	997
162	60	O80452	Q8W4H7	916
178	121	O23627	F4KE63	890
0	38	P49209	P25873	899
183	164	Q8H0U5	Q01908	919
161	18	O65719	F4K2E9	907
20	60	Q8H0T4	Q8W4H7	915
129	33	F4I9J7	O82233	907
161	110	O65719	Q9M2S7	908
163	79	Q9SIN1	P62090	759
187	198	Q9ASR1	P25070	919
150	69	Q9SHR7	P56778	787
186	56	F4IUD7	Q8W4J2	922
129	189	F4I9J7	Q94C69	903
140	201	Q8RXF1	F4IMY0	900
102	138	O81148	P55034	999
78	33	O22173	O82233	988
196	73	Q9C505	Q9CAV0	956
10	24	P25856	P23321	979
196	124	Q9C505	F4KDZ4	714
51	184	A0A1P8ATL2	A0A2H1ZEA9	881
11	194	Q39255	Q9SDY5	934
162	198	O80452	P25070	901
143	168	Q9SIV2	Q9LIB2	900
183	44	Q8H0U5	P16127	709
23	142	P25697	Q43127	726
101	38	Q9LP37	P25873	972
201	130	F4IMY0	O22907	908
141	60	Q8LA13	Q8W4H7	914
20	186	Q8H0T4	F4IUD7	753
126	147	Q9LZH9	Q42262	999
187	68	Q9ASR1	P30188	919
175	145	F4I420	P56792	746
141	88	Q8LA13	P22954	905
168	95	Q9LIB2	Q6ZY51	862
13	192	P25857	Q9STF2	732
144	81	A0A1P8B6D0	Q9S831	997
13	81	P25857	Q9S831	880
89	162	Q9SSB5	O80452	905
129	165	F4I9J7	Q9LTF2	914
96	154	Q9SSJ0	Q9SW09	997
196	58	Q9C505	Q8L953	832
132	164	Q9XF88	Q01908	740
6	99	P27140	Q9SZJ5	704
117	45	Q93VP3	P56794	825
10	99	P25856	Q9SZJ5	736
13	10	P25857	P25856	972
68	188	P30188	Q84W89	900
118	154	O23515	Q9SW09	999
166	186	Q9LPV9	F4IUD7	800
126	145	Q9LZH9	P56792	983
161	115	O65719	F4J6A8	959
187	141	Q9ASR1	Q8LA13	934
116	45	P36212	P56794	872
55	10	Q9C9W5	P25856	894
197	60	Q9FX54	Q8W4H7	819
146	19	Q9S841	Q8H112	828
185	24	Q56YA5	P23321	709
82	16	Q9SSA5	A0A1P8BG37	941
143	30	Q9SIV2	P93028	833
146	24	Q9S841	P23321	972
13	55	P25857	Q9C9W5	892
0	116	P49209	P36212	769
124	16	F4KDZ4	A0A1P8BG37	827
114	144	A0A1P8B252	A0A1P8B6D0	797
51	10	A0A1P8ATL2	P25856	969
124	57	F4KDZ4	Q9FMA3	737
208	10	Q9ZU52	P25856	964
44	39	P16127	Q9SD79	748
43	21	F4IX01	F4JX83	711
132	24	Q9XF88	P23321	997
98	33	Q39247	O82233	900
159	24	P27202	P23321	991
20	30	Q8H0T4	P93028	964
186	192	F4IUD7	Q9STF2	779
87	139	Q94BS2	Q9SJU4	701
77	67	B3H5T3	P34066	980
34	58	O49160	Q8L953	981
82	21	Q9SSA5	F4JX83	970
34	154	O49160	Q9SW09	985
12	168	Q96254	Q9LIB2	900
98	119	Q39247	Q8LCL3	900
207	32	Q9FVT2	Q9LD55	968
73	67	Q9CAV0	P34066	773
162	141	O80452	Q8LA13	904
48	145	P56756	P56792	777
82	19	Q9SSA5	Q8H112	747
89	74	Q9SSB5	Q8W575	909
89	153	Q9SSB5	O48844	999
139	132	Q9SJU4	Q9XF88	911
51	23	A0A1P8ATL2	P25697	988
143	1	Q9SIV2	B3H6L9	901
82	38	Q9SSA5	P25873	722
0	179	P49209	P56797	928
100	122	O23404	Q9LYG3	960
89	88	Q9SSB5	P22954	926
33	126	O82233	Q9LZH9	906
51	151	A0A1P8ATL2	Q94F10	827
196	46	Q9C505	P51430	860
82	24	Q9SSA5	P23321	944
187	38	Q9ASR1	P25873	792
147	60	Q42262	Q8W4H7	990
51	164	A0A1P8ATL2	Q01908	984
59	38	Q8VZB9	P25873	884
203	95	Q94A41	Q6ZY51	876
118	147	O23515	Q42262	999
20	68	Q8H0T4	P30188	904
139	144	Q9SJU4	A0A1P8B6D0	723
207	126	Q9FVT2	Q9LZH9	946
92	146	Q9LD57	Q9S841	942
175	73	F4I420	Q9CAV0	978
51	114	A0A1P8ATL2	A0A1P8B252	869
199	124	Q9SEU6	F4KDZ4	815
185	57	Q56YA5	Q9FMA3	970
68	168	P30188	Q9LIB2	921
133	76	O23553	Q8VZ56	978
156	161	P42698	O65719	902
43	16	F4IX01	A0A1P8BG37	797
206	17	Q9S9P1	Q9LYK9	999
206	126	Q9S9P1	Q9LZH9	999
47	124	Q5GM68	F4KDZ4	804
206	187	Q9S9P1	Q9ASR1	974
143	12	Q9SIV2	Q96254	912
131	190	O04499	Q944G9	739
30	153	P93028	O48844	950
181	129	P43333	F4I9J7	996
184	92	A0A2H1ZEA9	Q9LD57	945
207	105	Q9FVT2	A0A1P8B582	876
136	19	Q39142	Q8H112	734
124	122	F4KDZ4	Q9LYG3	813
50	82	O80934	Q9SSA5	794
132	192	Q9XF88	Q9STF2	947
186	50	F4IUD7	O80934	778
71	92	Q9XJ27	Q9LD57	719
99	28	Q9SZJ5	P55229	793
23	35	P25697	O03042	982
155	99	P25269	Q9SZJ5	714
187	161	Q9ASR1	O65719	974
20	1	Q8H0T4	B3H6L9	900
30	194	P93028	Q9SDY5	979
68	60	P30188	Q8W4H7	910
65	186	Q9SE83	F4IUD7	863
59	45	Q8VZB9	P56794	883
88	1	P22954	B3H6L9	900
129	130	F4I9J7	O22907	942
186	109	F4IUD7	Q9SMQ6	815
80	179	P17745	P56797	954
69	45	P56778	P56794	894
119	85	Q8LCL3	O23593	830
140	88	Q8RXF1	P22954	900
181	66	P43333	Q9LZ82	910
55	146	Q9C9W5	Q9S841	881
206	0	Q9S9P1	P49209	992
89	27	Q9SSB5	Q9C9U4	900
76	28	Q8VZ56	P55229	821
146	99	Q9S841	Q9SZJ5	723
144	69	A0A1P8B6D0	P56778	872
34	158	O49160	Q93ZT6	994
119	165	Q8LCL3	Q9LTF2	999
186	157	F4IUD7	F4JJ15	863
164	19	Q01908	Q8H112	763
140	66	Q8RXF1	Q9LZ82	900
82	164	Q9SSA5	Q01908	779
186	183	F4IUD7	Q8H0U5	779
48	79	P56756	P62090	829
0	147	P49209	Q42262	994
59	126	Q8VZB9	Q9LZH9	999
51	82	A0A1P8ATL2	Q9SSA5	915
208	134	Q9ZU52	O23569	922
47	92	Q5GM68	Q9LD57	803
126	118	Q9LZH9	O23515	999
0	46	P49209	P51430	997
117	187	Q93VP3	Q9ASR1	929
153	12	O48844	Q96254	900
7	133	Q9SAC6	O23553	705
78	96	O22173	Q9SSJ0	927
119	17	Q8LCL3	Q9LYK9	999
32	165	Q9LD55	Q9LTF2	984
87	28	Q94BS2	P55229	712
